# Supplementary material for: Capturing the blue-light activated state of the Phot-LOV1 domain from Chlamydomonas reinhardtii using time-resolved serial synchrotron crystallography
Source: IUCrJ. 2024 Jul 22;11(Pt 5):792–808. doi: 10.1107/S2052252524005608 (PMC11364019; doi:10.1107/S2052252524005608)
Supplement: Supplementary file 2 [file m-11-00792-sup2.zip]

Archive with 18 entries (15 files):
- scripts/
- scripts/5_extra_calculate.sh
- scripts/crlov.cell
- scripts/dark/
- scripts/dark/1_submit_crystfel.sh
- scripts/dark/2_submit_partialator_pushres_eval.sh
- scripts/dark/3_statistics.sh
- scripts/dark/4_create-mtz
- scripts/dark/dark.lst
- scripts/eiger4m-150_edit.geom
- scripts/light/
- scripts/light/1_submit_crystfel_tr.sh
- scripts/light/2_submit_partialator_pushres_eval.sh
- scripts/light/3_statistics.sh
- scripts/light/4_create-mtz
- scripts/light/light.lst
- scripts/mask4m.h5
- scripts/README
