# Supplementary material for: Capturing the blue-light activated state of the Phot-LOV1 domain from Chlamydomonas reinhardtii using time-resolved serial synchrotron crystallography
Source: IUCrJ. 2024 Jul 22;11(Pt 5):792–808. doi: 10.1107/S2052252524005608 (PMC11364019; doi:10.1107/S2052252524005608)
Supplement: Supplementary file 2 [file m-11-00792-sup2.zip › scripts/5_extra_calculate.sh]

#!/bin/bash
LIGHTMTZ=$1
DARKMTZ=$2
RESO=$3
ACTIVATION_MULTIPLYER=$4
ACTIVATION_FRACTION=$5

PHASE_model=dark_state.pdb
LIGHT=$(basename "${LIGHTMTZ}" .mtz)
DARK=$(basename "${DARKMTZ}" .mtz)

mkdir ${LIGHT}_${DARK}_${RESO}_temp

cp ${LIGHT}.mtz  ${LIGHT}_${DARK}_${RESO}_temp/light-I.mtz
cp ${DARK}.mtz  ${LIGHT}_${DARK}_${RESO}_temp/dark-I.mtz

pushd ${LIGHT}_${DARK}_${RESO}_temp
phenix.french_wilson dark-I.mtz 'output_file='dark-F.mtz
phenix.french_wilson light-I.mtz 'output_file='light-F.mtz
sftools << EOF
mode batch
read "dark-F.mtz" mtz
delete column "I"
delete column "SIGI"
write "dark-F_sf.mtz" mtz
EXIT
YES
EOF

mv dark-F_sf.mtz dark-F.mtz

sftools << EOF
mode batch
read "light-F.mtz" mtz
delete column "I"
delete column "SIGI"
write "light-F_sf.mtz" mtz
EXIT
YES
EOF

mv light-F_sf.mtz light-F.mtz

cad hklin1 dark-F.mtz hklin2 light-F.mtz hklout light--dark.mtz <<EOF
RESOLUTION OVERALL 40.00 1.8
LABIN FILE_NUMBER 1 E1=F E2=SIGF
LABIN FILE_NUMBER 2 E1=F E2=SIGF
LABOUT FILE_NUMBER 1 E1=F_DARK E2=SIGF_DARK
LABOUT FILE_NUMBER 2 E1=F_LIGHT E2=SIGF_LIGHT
XNAME FILE_NUMBER 1 ALL=DARK
XNAME FILE_NUMBER 2 ALL=LIGHT
EOF


scaleit hklin light--dark.mtz hklout light--dark-scaled.mtz <<EOF
LABIN FP=F_DARK SIGFP=SIGF_DARK FPH1=F_LIGHT SIGFPH1=SIGF_LIGHT
REFINE WILSON
RESOLUTION 40 ${RESO}
EOF


sftools <<EOF

READ light--dark-scaled.mtz
CALC F COL F_LIGHT-F_DARK = COL F_LIGHT COL F_DARK -
CALC F COL mult = $ACTIVATION_MULTIPLYER COL F_LIGHT-F_DARK *
CALC F COL F_extra = COL F_DARK COL mult +
CALC Q COL SIGF_extra = 1 COL SIGF_LIGHT *
write extrapolated.mtz
EXIT
YES
EOF

sftools << EOF
mode batch
read extrapolated.mtz
delete column "F_LIGHT"
delete column "SIGF_LIGHT"
delete column "F_DARK"
delete column "SIGF_DARK"
delete column "mult"
delete column "F_LIGHT-F_DARK"
write extrapolated_clean.mtz
EXIT
YES
EOF

mtz2various HKLIN "extrapolated_clean.mtz" HKLOUT "export.hkl" <<EOF
OUTPUT SHELX
labin  FP=F_extra SIGFP=SIGF_extra
end
EOF


f2mtz HKLIN "export.hkl" HKLOUT "import.mtz" <<EOF
title [No title given]
symmetry 'P6522'
cell 121.54 121.54 46.18 90.0 90.0 120.0
format '(3F4.0,2F8.2)'
skipline 0
labout H K L F_extra SIGF_extra
ctypout H H H F Q
PNAME dummy
DNAME dataset
XNAME DARK
end
EOF

mtzdump "import.mtz" <<EOF
NREF 0
SYMMETRY
END
EOF


cp import.mtz ../${ACTIVATION_FRACTION}_${LIGHT}.mtz
cd ..
rm -r *_temp
