# Supplementary material for: Capturing the blue-light activated state of the Phot-LOV1 domain from Chlamydomonas reinhardtii using time-resolved serial synchrotron crystallography
Source: IUCrJ. 2024 Jul 22;11(Pt 5):792–808. doi: 10.1107/S2052252524005608 (PMC11364019; doi:10.1107/S2052252524005608)
Supplement: Supplementary file 2 [file m-11-00792-sup2.zip › scripts/crlov.cell]

CrystFEL unit cell file version 1.0

lattice_type = hexagonal
centering = P
unique_axis = c
a = 121.07 A
b = 121.07 A
c = 46.04 A
al = 90 deg
be = 90 deg
ga = 120 deg
