# Supplementary material for: Capturing the blue-light activated state of the Phot-LOV1 domain from Chlamydomonas reinhardtii using time-resolved serial synchrotron crystallography
Source: IUCrJ. 2024 Jul 22;11(Pt 5):792–808. doi: 10.1107/S2052252524005608 (PMC11364019; doi:10.1107/S2052252524005608)
Supplement: Supplementary file 2 [file m-11-00792-sup2.zip › scripts/dark/1_submit_crystfel.sh]

#!/bin/bash
filelist=$1
split -d -l 10 ${filelist} ${filelist}.
i=0;

for chunk in ${filelist}.??
 do
    i=$((i+1));
    sbatch -p day <<EOF
#!/bin/sh
source /etc/scripts/mx_fel.sh
NPROC=$(grep proc /proc/cpuinfo | wc -l )

indexamajig -j \$NPROC -i $chunk -o $filelist.$i.sub_int459.stream --peaks=peakfinder8 -g ../eiger4m-150_edit.geom --indexing=mosflm,xgandalf --min-snr=4.2 --min-peaks=10 --min-res=20 --threshold=5 --int-radius=4,5,9 -p ../crlov.cell
EOF
 done
