# Supplementary material for: Capturing the blue-light activated state of the Phot-LOV1 domain from Chlamydomonas reinhardtii using time-resolved serial synchrotron crystallography
Source: IUCrJ. 2024 Jul 22;11(Pt 5):792–808. doi: 10.1107/S2052252524005608 (PMC11364019; doi:10.1107/S2052252524005608)
Supplement: Supplementary file 2 [file m-11-00792-sup2.zip › scripts/dark/2_submit_partialator_pushres_eval.sh]

#!/bin/bash

RUN=$1
PUSHRES=$2

module clear
source /etc/scripts/mx_fel.sh

sbatch  -p day <<EOF
#!/bin/sh

source /etc/scripts/mx_fel.sh
NPROC=$(grep proc /proc/cpuinfo | wc -l )

partialator -j \$NPROC -i $RUN.stream -o $RUN-$PUSHRES.hkl -y 6/mmm --model=unity --iterations=1 --push-res=$PUSHRES > partialator_$RUN-$PUSHRES.log 2>&1

EOF
