# Supplementary material for: Capturing the blue-light activated state of the Phot-LOV1 domain from Chlamydomonas reinhardtii using time-resolved serial synchrotron crystallography
Source: IUCrJ. 2024 Jul 22;11(Pt 5):792–808. doi: 10.1107/S2052252524005608 (PMC11364019; doi:10.1107/S2052252524005608)
Supplement: Supplementary file 2 [file m-11-00792-sup2.zip › scripts/dark/4_create-mtz]

#!/bin/sh

# When you've edited the relevant parameters, delete this comment and the following two lines

OUTFILE=`echo $1 | sed -e 's/\.hkl$/.mtz/'`

echo " Input: $1"
echo "Output: $OUTFILE"
if [ -e $OUTFILE ]; then
	echo "   The output file already exists:"
	echo "   " $OUTFILE
	echo "   To confirm that you want to continue, which will DESTROY the"
	echo "   current contents of this file, type 'y' and press enter."
	read conf
	if [ $conf != y ]; then
		echo "Not confirmed."
		exit 1
	else
		echo "Proceeding"
	fi
fi

sed -n '/End\ of\ reflections/q;p' $1 > create-mtz.temp.hkl

echo "Running 'f2mtz'..."
f2mtz HKLIN create-mtz.temp.hkl HKLOUT $OUTFILE > out.html << EOF
TITLE Reflections from CrystFEL
NAME PROJECT LOV CRYSTAL LOV DATASET LOV
CELL 121.54 121.54 46.18 90.00 90.00 120.00
SYMM P6522
SKIP 3
LABOUT H K L IMEAN SIGIMEAN
CTYPE  H H H J     Q
FORMAT '(3(F4.0,1X),F10.2,10X,F10.2)'
EOF

if [ $? -ne 0 ]; then echo "Failed."; exit; fi

rm -f create-mtz.temp.hkl
echo "Done."
