# Supplementary material for: Capturing the blue-light activated state of the Phot-LOV1 domain from Chlamydomonas reinhardtii using time-resolved serial synchrotron crystallography
Source: IUCrJ. 2024 Jul 22;11(Pt 5):792–808. doi: 10.1107/S2052252524005608 (PMC11364019; doi:10.1107/S2052252524005608)
Supplement: Supplementary file 2 [file m-11-00792-sup2.zip › scripts/dark/dark.lst]

/sls/X06SA/Data10/e10010/PXI/20191016/SMX/Guillaume/LOV/dark/CrLOV1_dark_1_data_000001.h5
/sls/X06SA/Data10/e10010/PXI/20191016/SMX/Guillaume/LOV/dark/CrLOV1_dark_1_data_000002.h5
/sls/X06SA/Data10/e10010/PXI/20191016/SMX/Guillaume/LOV/dark/CrLOV1_dark_1_data_000003.h5
/sls/X06SA/Data10/e10010/PXI/20191016/SMX/Guillaume/LOV/dark/CrLOV1_dark_1_data_000004.h5
/sls/X06SA/Data10/e10010/PXI/20191016/SMX/Guillaume/LOV/dark/CrLOV1_dark_1_data_000005.h5
/sls/X06SA/Data10/e10010/PXI/20191016/SMX/Guillaume/LOV/dark/CrLOV1_dark_1_data_000006.h5
/sls/X06SA/Data10/e10010/PXI/20191016/SMX/Guillaume/LOV/dark/CrLOV1_dark_1_data_000007.h5
/sls/X06SA/Data10/e10010/PXI/20191016/SMX/Guillaume/LOV/dark/CrLOV1_dark_1_data_000008.h5
/sls/X06SA/Data10/e10010/PXI/20191016/SMX/Guillaume/LOV/dark/CrLOV1_dark_1_data_000009.h5
/sls/X06SA/Data10/e10010/PXI/20191016/SMX/Guillaume/LOV/dark/CrLOV1_dark_1_data_000010.h5
/sls/X06SA/Data10/e10010/PXI/20191016/SMX/Guillaume/LOV/dark/CrLOV1_dark_1_data_000011.h5
/sls/X06SA/Data10/e10010/PXI/20191016/SMX/Guillaume/LOV/dark/CrLOV1_dark_1_data_000012.h5
/sls/X06SA/Data10/e10010/PXI/20191016/SMX/Guillaume/LOV/dark/CrLOV1_dark_1_data_000013.h5
/sls/X06SA/Data10/e10010/PXI/20191016/SMX/Guillaume/LOV/dark/CrLOV1_dark_1_data_000014.h5
/sls/X06SA/Data10/e10010/PXI/20191016/SMX/Guillaume/LOV/dark/CrLOV1_dark_1_data_000015.h5
/sls/X06SA/Data10/e10010/PXI/20191016/SMX/Guillaume/LOV/dark/CrLOV1_dark_1_data_000016.h5
/sls/X06SA/Data10/e10010/PXI/20191016/SMX/Guillaume/LOV/dark/CrLOV1_dark_1_data_000017.h5
/sls/X06SA/Data10/e10010/PXI/20191016/SMX/Guillaume/LOV/dark/CrLOV1_dark_1_data_000018.h5
/sls/X06SA/Data10/e10010/PXI/20191016/SMX/Guillaume/LOV/dark/CrLOV1_dark_1_data_000019.h5
/sls/X06SA/Data10/e10010/PXI/20191016/SMX/Guillaume/LOV/dark/CrLOV1_dark_1_data_000020.h5
/sls/X06SA/Data10/e10010/PXI/20191016/SMX/Guillaume/LOV/dark/CrLOV1_dark_1_data_000021.h5
/sls/X06SA/Data10/e10010/PXI/20191016/SMX/Guillaume/LOV/dark/CrLOV1_dark_1_data_000022.h5
/sls/X06SA/Data10/e10010/PXI/20191016/SMX/Guillaume/LOV/dark/CrLOV1_dark_1_data_000023.h5
/sls/X06SA/Data10/e10010/PXI/20191016/SMX/Guillaume/LOV/dark/CrLOV1_dark_1_data_000024.h5
/sls/X06SA/Data10/e10010/PXI/20191016/SMX/Guillaume/LOV/dark/CrLOV1_dark_1_data_000025.h5
/sls/X06SA/Data10/e10010/PXI/20191016/SMX/Guillaume/LOV/dark/CrLOV1_dark_1_data_000026.h5
/sls/X06SA/Data10/e10010/PXI/20191016/SMX/Guillaume/LOV/dark/CrLOV1_dark_1_data_000027.h5
/sls/X06SA/Data10/e10010/PXI/20191016/SMX/Guillaume/LOV/dark/CrLOV1_dark_1_data_000028.h5
/sls/X06SA/Data10/e10010/PXI/20191016/SMX/Guillaume/LOV/dark/CrLOV1_dark_1_data_000029.h5
/sls/X06SA/Data10/e10010/PXI/20191016/SMX/Guillaume/LOV/dark/CrLOV1_dark_1_data_000030.h5
/sls/X06SA/Data10/e10010/PXI/20191016/SMX/Guillaume/LOV/dark/CrLOV1_dark_1_data_000031.h5
/sls/X06SA/Data10/e10010/PXI/20191016/SMX/Guillaume/LOV/dark/CrLOV1_dark_1_data_000032.h5
/sls/X06SA/Data10/e10010/PXI/20191016/SMX/Guillaume/LOV/dark/CrLOV1_dark_1_data_000033.h5
/sls/X06SA/Data10/e10010/PXI/20191016/SMX/Guillaume/LOV/dark/CrLOV1_dark_1_data_000034.h5
/sls/X06SA/Data10/e10010/PXI/20191016/SMX/Guillaume/LOV/dark/CrLOV1_dark_1_data_000035.h5
/sls/X06SA/Data10/e10010/PXI/20191016/SMX/Guillaume/LOV/dark/CrLOV1_dark_1_data_000036.h5
/sls/X06SA/Data10/e10010/PXI/20191016/SMX/Guillaume/LOV/dark/CrLOV1_dark_1_data_000037.h5
/sls/X06SA/Data10/e10010/PXI/20191016/SMX/Guillaume/LOV/dark/CrLOV1_dark_1_data_000038.h5
/sls/X06SA/Data10/e10010/PXI/20191016/SMX/Guillaume/LOV/dark/CrLOV1_dark_1_data_000039.h5
/sls/X06SA/Data10/e10010/PXI/20191016/SMX/Guillaume/LOV/dark/CrLOV1_dark_1_data_000040.h5
/sls/X06SA/Data10/e10010/PXI/20191016/SMX/Guillaume/LOV/dark/CrLOV1_dark_1_data_000041.h5
/sls/X06SA/Data10/e10010/PXI/20191016/SMX/Guillaume/LOV/dark/CrLOV1_dark_1_data_000042.h5
/sls/X06SA/Data10/e10010/PXI/20191016/SMX/Guillaume/LOV/dark/CrLOV1_dark_1_data_000043.h5
/sls/X06SA/Data10/e10010/PXI/20191016/SMX/Guillaume/LOV/dark/CrLOV1_dark_1_data_000044.h5
/sls/X06SA/Data10/e10010/PXI/20191016/SMX/Guillaume/LOV/dark/CrLOV1_dark_1_data_000045.h5
/sls/X06SA/Data10/e10010/PXI/20191016/SMX/Guillaume/LOV/dark/CrLOV1_dark_1_data_000046.h5
/sls/X06SA/Data10/e10010/PXI/20191016/SMX/Guillaume/LOV/dark/CrLOV1_dark_1_data_000047.h5
/sls/X06SA/Data10/e10010/PXI/20191016/SMX/Guillaume/LOV/dark/CrLOV1_dark_1_data_000048.h5
/sls/X06SA/Data10/e10010/PXI/20191016/SMX/Guillaume/LOV/dark/CrLOV1_dark_1_data_000049.h5
/sls/X06SA/Data10/e10010/PXI/20191016/SMX/Guillaume/LOV/dark/CrLOV1_dark_1_data_000050.h5
/sls/X06SA/Data10/e10010/PXI/20191016/SMX/Guillaume/LOV/dark/CrLOV1_dark_1_data_000051.h5
/sls/X06SA/Data10/e10010/PXI/20191016/SMX/Guillaume/LOV/dark/CrLOV1_dark_1_data_000052.h5
/sls/X06SA/Data10/e10010/PXI/20191016/SMX/Guillaume/LOV/dark/CrLOV1_dark_1_data_000053.h5
/sls/X06SA/Data10/e10010/PXI/20191016/SMX/Guillaume/LOV/dark/CrLOV1_dark_1_data_000054.h5
/sls/X06SA/Data10/e10010/PXI/20191016/SMX/Guillaume/LOV/dark/CrLOV1_dark_1_data_000055.h5
/sls/X06SA/Data10/e10010/PXI/20191016/SMX/Guillaume/LOV/dark/CrLOV1_dark_1_data_000056.h5
/sls/X06SA/Data10/e10010/PXI/20191016/SMX/Guillaume/LOV/dark/CrLOV1_dark_1_data_000057.h5
/sls/X06SA/Data10/e10010/PXI/20191016/SMX/Guillaume/LOV/dark/CrLOV1_dark_1_data_000058.h5
/sls/X06SA/Data10/e10010/PXI/20191016/SMX/Guillaume/LOV/dark/CrLOV1_dark_1_data_000059.h5
/sls/X06SA/Data10/e10010/PXI/20191016/SMX/Guillaume/LOV/dark/CrLOV1_dark_1_data_000060.h5
/sls/X06SA/Data10/e10010/PXI/20191016/SMX/Guillaume/LOV/dark/CrLOV1_dark_1_data_000061.h5
/sls/X06SA/Data10/e10010/PXI/20191016/SMX/Guillaume/LOV/dark/CrLOV1_dark_1_data_000062.h5
/sls/X06SA/Data10/e10010/PXI/20191016/SMX/Guillaume/LOV/dark/CrLOV1_dark_1_data_000063.h5
/sls/X06SA/Data10/e10010/PXI/20191016/SMX/Guillaume/LOV/dark/CrLOV1_dark_1_data_000064.h5
/sls/X06SA/Data10/e10010/PXI/20191016/SMX/Guillaume/LOV/dark/CrLOV1_dark_1_data_000065.h5
/sls/X06SA/Data10/e10010/PXI/20191016/SMX/Guillaume/LOV/dark/CrLOV1_dark_1_data_000066.h5
/sls/X06SA/Data10/e10010/PXI/20191016/SMX/Guillaume/LOV/dark/CrLOV1_dark_1_data_000067.h5
/sls/X06SA/Data10/e10010/PXI/20191016/SMX/Guillaume/LOV/dark/CrLOV1_dark_1_data_000068.h5
/sls/X06SA/Data10/e10010/PXI/20191016/SMX/Guillaume/LOV/dark/CrLOV1_dark_1_data_000069.h5
/sls/X06SA/Data10/e10010/PXI/20191016/SMX/Guillaume/LOV/dark/CrLOV1_dark_1_data_000070.h5
/sls/X06SA/Data10/e10010/PXI/20191016/SMX/Guillaume/LOV/dark/CrLOV1_dark_1_data_000071.h5
/sls/X06SA/Data10/e10010/PXI/20191016/SMX/Guillaume/LOV/dark/CrLOV1_dark_1_data_000072.h5
/sls/X06SA/Data10/e10010/PXI/20191016/SMX/Guillaume/LOV/dark/CrLOV1_dark_1_data_000073.h5
/sls/X06SA/Data10/e10010/PXI/20191016/SMX/Guillaume/LOV/dark/CrLOV1_dark_1_data_000074.h5
/sls/X06SA/Data10/e10010/PXI/20191016/SMX/Guillaume/LOV/dark/CrLOV1_dark_1_data_000075.h5
/sls/X06SA/Data10/e10010/PXI/20191016/SMX/Guillaume/LOV/dark/CrLOV1_dark_1_data_000076.h5
/sls/X06SA/Data10/e10010/PXI/20191016/SMX/Guillaume/LOV/dark/CrLOV1_dark_1_data_000077.h5
/sls/X06SA/Data10/e10010/PXI/20191016/SMX/Guillaume/LOV/dark/CrLOV1_dark_1_data_000078.h5
/sls/X06SA/Data10/e10010/PXI/20191016/SMX/Guillaume/LOV/dark/CrLOV1_dark_1_data_000079.h5
/sls/X06SA/Data10/e10010/PXI/20191016/SMX/Guillaume/LOV/dark/CrLOV1_dark_1_data_000080.h5
/sls/X06SA/Data10/e10010/PXI/20191016/SMX/Guillaume/LOV/dark/CrLOV1_dark_1_data_000081.h5
/sls/X06SA/Data10/e10010/PXI/20191016/SMX/Guillaume/LOV/dark/CrLOV1_dark_1_data_000082.h5
/sls/X06SA/Data10/e10010/PXI/20191016/SMX/Guillaume/LOV/dark/CrLOV1_dark_1_data_000083.h5
/sls/X06SA/Data10/e10010/PXI/20191016/SMX/Guillaume/LOV/dark/CrLOV1_dark_1_data_000084.h5
/sls/X06SA/Data10/e10010/PXI/20191016/SMX/Guillaume/LOV/dark/CrLOV1_dark_1_data_000085.h5
/sls/X06SA/Data10/e10010/PXI/20191016/SMX/Guillaume/LOV/dark/CrLOV1_dark_1_data_000086.h5
/sls/X06SA/Data10/e10010/PXI/20191016/SMX/Guillaume/LOV/dark/CrLOV1_dark_1_data_000087.h5
/sls/X06SA/Data10/e10010/PXI/20191016/SMX/Guillaume/LOV/dark/CrLOV1_dark_1_data_000088.h5
/sls/X06SA/Data10/e10010/PXI/20191016/SMX/Guillaume/LOV/dark/CrLOV1_dark_1_data_000089.h5
/sls/X06SA/Data10/e10010/PXI/20191016/SMX/Guillaume/LOV/dark/CrLOV1_dark_1_data_000090.h5
/sls/X06SA/Data10/e10010/PXI/20191016/SMX/Guillaume/LOV/dark/CrLOV1_dark_1_data_000091.h5
/sls/X06SA/Data10/e10010/PXI/20191016/SMX/Guillaume/LOV/dark/CrLOV1_dark_1_data_000092.h5
/sls/X06SA/Data10/e10010/PXI/20191016/SMX/Guillaume/LOV/dark/CrLOV1_dark_1_data_000093.h5
/sls/X06SA/Data10/e10010/PXI/20191016/SMX/Guillaume/LOV/dark/CrLOV1_dark_1_data_000094.h5
/sls/X06SA/Data10/e10010/PXI/20191016/SMX/Guillaume/LOV/dark/CrLOV1_dark_1_data_000095.h5
/sls/X06SA/Data10/e10010/PXI/20191016/SMX/Guillaume/LOV/dark/CrLOV1_dark_1_data_000096.h5
/sls/X06SA/Data10/e10010/PXI/20191016/SMX/Guillaume/LOV/dark/CrLOV1_dark_1_data_000097.h5
/sls/X06SA/Data10/e10010/PXI/20191016/SMX/Guillaume/LOV/dark/CrLOV1_dark_1_data_000098.h5
/sls/X06SA/Data10/e10010/PXI/20191016/SMX/Guillaume/LOV/dark/CrLOV1_dark_1_data_000099.h5
/sls/X06SA/Data10/e10010/PXI/20191016/SMX/Guillaume/LOV/dark/CrLOV1_dark_1_data_000100.h5
/sls/X06SA/Data10/e10010/PXI/20191016/SMX/Guillaume/LOV/dark/CrLOV1_dark_1_master.h5
/sls/X06SA/Data10/e10010/PXI/20191016/SMX/Guillaume/LOV/dark/CrLOV1_dark_2_data_000001.h5
/sls/X06SA/Data10/e10010/PXI/20191016/SMX/Guillaume/LOV/dark/CrLOV1_dark_2_data_000002.h5
/sls/X06SA/Data10/e10010/PXI/20191016/SMX/Guillaume/LOV/dark/CrLOV1_dark_2_data_000003.h5
/sls/X06SA/Data10/e10010/PXI/20191016/SMX/Guillaume/LOV/dark/CrLOV1_dark_2_data_000004.h5
/sls/X06SA/Data10/e10010/PXI/20191016/SMX/Guillaume/LOV/dark/CrLOV1_dark_2_data_000005.h5
/sls/X06SA/Data10/e10010/PXI/20191016/SMX/Guillaume/LOV/dark/CrLOV1_dark_2_data_000006.h5
/sls/X06SA/Data10/e10010/PXI/20191016/SMX/Guillaume/LOV/dark/CrLOV1_dark_2_data_000007.h5
/sls/X06SA/Data10/e10010/PXI/20191016/SMX/Guillaume/LOV/dark/CrLOV1_dark_2_data_000008.h5
/sls/X06SA/Data10/e10010/PXI/20191016/SMX/Guillaume/LOV/dark/CrLOV1_dark_2_data_000009.h5
/sls/X06SA/Data10/e10010/PXI/20191016/SMX/Guillaume/LOV/dark/CrLOV1_dark_2_data_000010.h5
/sls/X06SA/Data10/e10010/PXI/20191016/SMX/Guillaume/LOV/dark/CrLOV1_dark_2_data_000011.h5
/sls/X06SA/Data10/e10010/PXI/20191016/SMX/Guillaume/LOV/dark/CrLOV1_dark_2_data_000012.h5
/sls/X06SA/Data10/e10010/PXI/20191016/SMX/Guillaume/LOV/dark/CrLOV1_dark_2_data_000013.h5
/sls/X06SA/Data10/e10010/PXI/20191016/SMX/Guillaume/LOV/dark/CrLOV1_dark_2_data_000014.h5
/sls/X06SA/Data10/e10010/PXI/20191016/SMX/Guillaume/LOV/dark/CrLOV1_dark_2_data_000015.h5
/sls/X06SA/Data10/e10010/PXI/20191016/SMX/Guillaume/LOV/dark/CrLOV1_dark_2_data_000016.h5
/sls/X06SA/Data10/e10010/PXI/20191016/SMX/Guillaume/LOV/dark/CrLOV1_dark_2_data_000017.h5
/sls/X06SA/Data10/e10010/PXI/20191016/SMX/Guillaume/LOV/dark/CrLOV1_dark_2_data_000018.h5
/sls/X06SA/Data10/e10010/PXI/20191016/SMX/Guillaume/LOV/dark/CrLOV1_dark_2_data_000019.h5
/sls/X06SA/Data10/e10010/PXI/20191016/SMX/Guillaume/LOV/dark/CrLOV1_dark_2_data_000020.h5
/sls/X06SA/Data10/e10010/PXI/20191016/SMX/Guillaume/LOV/dark/CrLOV1_dark_2_data_000021.h5
/sls/X06SA/Data10/e10010/PXI/20191016/SMX/Guillaume/LOV/dark/CrLOV1_dark_2_data_000022.h5
/sls/X06SA/Data10/e10010/PXI/20191016/SMX/Guillaume/LOV/dark/CrLOV1_dark_2_data_000023.h5
/sls/X06SA/Data10/e10010/PXI/20191016/SMX/Guillaume/LOV/dark/CrLOV1_dark_2_data_000024.h5
/sls/X06SA/Data10/e10010/PXI/20191016/SMX/Guillaume/LOV/dark/CrLOV1_dark_2_data_000025.h5
/sls/X06SA/Data10/e10010/PXI/20191016/SMX/Guillaume/LOV/dark/CrLOV1_dark_2_data_000026.h5
/sls/X06SA/Data10/e10010/PXI/20191016/SMX/Guillaume/LOV/dark/CrLOV1_dark_2_data_000027.h5
/sls/X06SA/Data10/e10010/PXI/20191016/SMX/Guillaume/LOV/dark/CrLOV1_dark_2_data_000028.h5
/sls/X06SA/Data10/e10010/PXI/20191016/SMX/Guillaume/LOV/dark/CrLOV1_dark_2_data_000029.h5
/sls/X06SA/Data10/e10010/PXI/20191016/SMX/Guillaume/LOV/dark/CrLOV1_dark_2_data_000030.h5
/sls/X06SA/Data10/e10010/PXI/20191016/SMX/Guillaume/LOV/dark/CrLOV1_dark_2_data_000031.h5
/sls/X06SA/Data10/e10010/PXI/20191016/SMX/Guillaume/LOV/dark/CrLOV1_dark_2_data_000032.h5
/sls/X06SA/Data10/e10010/PXI/20191016/SMX/Guillaume/LOV/dark/CrLOV1_dark_2_data_000033.h5
/sls/X06SA/Data10/e10010/PXI/20191016/SMX/Guillaume/LOV/dark/CrLOV1_dark_2_data_000034.h5
/sls/X06SA/Data10/e10010/PXI/20191016/SMX/Guillaume/LOV/dark/CrLOV1_dark_2_data_000035.h5
/sls/X06SA/Data10/e10010/PXI/20191016/SMX/Guillaume/LOV/dark/CrLOV1_dark_2_data_000036.h5
/sls/X06SA/Data10/e10010/PXI/20191016/SMX/Guillaume/LOV/dark/CrLOV1_dark_2_data_000037.h5
/sls/X06SA/Data10/e10010/PXI/20191016/SMX/Guillaume/LOV/dark/CrLOV1_dark_2_data_000038.h5
/sls/X06SA/Data10/e10010/PXI/20191016/SMX/Guillaume/LOV/dark/CrLOV1_dark_2_data_000039.h5
/sls/X06SA/Data10/e10010/PXI/20191016/SMX/Guillaume/LOV/dark/CrLOV1_dark_2_data_000040.h5
/sls/X06SA/Data10/e10010/PXI/20191016/SMX/Guillaume/LOV/dark/CrLOV1_dark_2_data_000041.h5
/sls/X06SA/Data10/e10010/PXI/20191016/SMX/Guillaume/LOV/dark/CrLOV1_dark_2_data_000042.h5
/sls/X06SA/Data10/e10010/PXI/20191016/SMX/Guillaume/LOV/dark/CrLOV1_dark_2_data_000043.h5
/sls/X06SA/Data10/e10010/PXI/20191016/SMX/Guillaume/LOV/dark/CrLOV1_dark_2_data_000044.h5
/sls/X06SA/Data10/e10010/PXI/20191016/SMX/Guillaume/LOV/dark/CrLOV1_dark_2_data_000045.h5
/sls/X06SA/Data10/e10010/PXI/20191016/SMX/Guillaume/LOV/dark/CrLOV1_dark_2_data_000046.h5
/sls/X06SA/Data10/e10010/PXI/20191016/SMX/Guillaume/LOV/dark/CrLOV1_dark_2_data_000047.h5
/sls/X06SA/Data10/e10010/PXI/20191016/SMX/Guillaume/LOV/dark/CrLOV1_dark_2_data_000048.h5
/sls/X06SA/Data10/e10010/PXI/20191016/SMX/Guillaume/LOV/dark/CrLOV1_dark_2_data_000049.h5
/sls/X06SA/Data10/e10010/PXI/20191016/SMX/Guillaume/LOV/dark/CrLOV1_dark_2_data_000050.h5
/sls/X06SA/Data10/e10010/PXI/20191016/SMX/Guillaume/LOV/dark/CrLOV1_dark_2_data_000051.h5
/sls/X06SA/Data10/e10010/PXI/20191016/SMX/Guillaume/LOV/dark/CrLOV1_dark_2_data_000052.h5
/sls/X06SA/Data10/e10010/PXI/20191016/SMX/Guillaume/LOV/dark/CrLOV1_dark_2_data_000053.h5
/sls/X06SA/Data10/e10010/PXI/20191016/SMX/Guillaume/LOV/dark/CrLOV1_dark_2_data_000054.h5
/sls/X06SA/Data10/e10010/PXI/20191016/SMX/Guillaume/LOV/dark/CrLOV1_dark_2_data_000055.h5
/sls/X06SA/Data10/e10010/PXI/20191016/SMX/Guillaume/LOV/dark/CrLOV1_dark_2_data_000056.h5
/sls/X06SA/Data10/e10010/PXI/20191016/SMX/Guillaume/LOV/dark/CrLOV1_dark_2_data_000057.h5
/sls/X06SA/Data10/e10010/PXI/20191016/SMX/Guillaume/LOV/dark/CrLOV1_dark_2_data_000058.h5
/sls/X06SA/Data10/e10010/PXI/20191016/SMX/Guillaume/LOV/dark/CrLOV1_dark_2_data_000059.h5
/sls/X06SA/Data10/e10010/PXI/20191016/SMX/Guillaume/LOV/dark/CrLOV1_dark_2_data_000060.h5
/sls/X06SA/Data10/e10010/PXI/20191016/SMX/Guillaume/LOV/dark/CrLOV1_dark_2_data_000061.h5
/sls/X06SA/Data10/e10010/PXI/20191016/SMX/Guillaume/LOV/dark/CrLOV1_dark_2_data_000062.h5
/sls/X06SA/Data10/e10010/PXI/20191016/SMX/Guillaume/LOV/dark/CrLOV1_dark_2_data_000063.h5
/sls/X06SA/Data10/e10010/PXI/20191016/SMX/Guillaume/LOV/dark/CrLOV1_dark_2_data_000064.h5
/sls/X06SA/Data10/e10010/PXI/20191016/SMX/Guillaume/LOV/dark/CrLOV1_dark_2_data_000065.h5
/sls/X06SA/Data10/e10010/PXI/20191016/SMX/Guillaume/LOV/dark/CrLOV1_dark_2_data_000066.h5
/sls/X06SA/Data10/e10010/PXI/20191016/SMX/Guillaume/LOV/dark/CrLOV1_dark_2_data_000067.h5
/sls/X06SA/Data10/e10010/PXI/20191016/SMX/Guillaume/LOV/dark/CrLOV1_dark_2_data_000068.h5
/sls/X06SA/Data10/e10010/PXI/20191016/SMX/Guillaume/LOV/dark/CrLOV1_dark_2_data_000069.h5
/sls/X06SA/Data10/e10010/PXI/20191016/SMX/Guillaume/LOV/dark/CrLOV1_dark_2_data_000070.h5
/sls/X06SA/Data10/e10010/PXI/20191016/SMX/Guillaume/LOV/dark/CrLOV1_dark_2_data_000071.h5
/sls/X06SA/Data10/e10010/PXI/20191016/SMX/Guillaume/LOV/dark/CrLOV1_dark_2_data_000072.h5
/sls/X06SA/Data10/e10010/PXI/20191016/SMX/Guillaume/LOV/dark/CrLOV1_dark_2_data_000073.h5
/sls/X06SA/Data10/e10010/PXI/20191016/SMX/Guillaume/LOV/dark/CrLOV1_dark_2_data_000074.h5
/sls/X06SA/Data10/e10010/PXI/20191016/SMX/Guillaume/LOV/dark/CrLOV1_dark_2_data_000075.h5
/sls/X06SA/Data10/e10010/PXI/20191016/SMX/Guillaume/LOV/dark/CrLOV1_dark_2_data_000076.h5
/sls/X06SA/Data10/e10010/PXI/20191016/SMX/Guillaume/LOV/dark/CrLOV1_dark_2_data_000077.h5
/sls/X06SA/Data10/e10010/PXI/20191016/SMX/Guillaume/LOV/dark/CrLOV1_dark_2_data_000078.h5
/sls/X06SA/Data10/e10010/PXI/20191016/SMX/Guillaume/LOV/dark/CrLOV1_dark_2_data_000079.h5
/sls/X06SA/Data10/e10010/PXI/20191016/SMX/Guillaume/LOV/dark/CrLOV1_dark_2_data_000080.h5
/sls/X06SA/Data10/e10010/PXI/20191016/SMX/Guillaume/LOV/dark/CrLOV1_dark_2_data_000081.h5
/sls/X06SA/Data10/e10010/PXI/20191016/SMX/Guillaume/LOV/dark/CrLOV1_dark_2_data_000082.h5
/sls/X06SA/Data10/e10010/PXI/20191016/SMX/Guillaume/LOV/dark/CrLOV1_dark_2_data_000083.h5
/sls/X06SA/Data10/e10010/PXI/20191016/SMX/Guillaume/LOV/dark/CrLOV1_dark_2_data_000084.h5
/sls/X06SA/Data10/e10010/PXI/20191016/SMX/Guillaume/LOV/dark/CrLOV1_dark_2_data_000085.h5
/sls/X06SA/Data10/e10010/PXI/20191016/SMX/Guillaume/LOV/dark/CrLOV1_dark_2_data_000086.h5
/sls/X06SA/Data10/e10010/PXI/20191016/SMX/Guillaume/LOV/dark/CrLOV1_dark_2_data_000087.h5
/sls/X06SA/Data10/e10010/PXI/20191016/SMX/Guillaume/LOV/dark/CrLOV1_dark_2_data_000088.h5
/sls/X06SA/Data10/e10010/PXI/20191016/SMX/Guillaume/LOV/dark/CrLOV1_dark_2_data_000089.h5
/sls/X06SA/Data10/e10010/PXI/20191016/SMX/Guillaume/LOV/dark/CrLOV1_dark_2_data_000090.h5
/sls/X06SA/Data10/e10010/PXI/20191016/SMX/Guillaume/LOV/dark/CrLOV1_dark_2_data_000091.h5
/sls/X06SA/Data10/e10010/PXI/20191016/SMX/Guillaume/LOV/dark/CrLOV1_dark_2_data_000092.h5
/sls/X06SA/Data10/e10010/PXI/20191016/SMX/Guillaume/LOV/dark/CrLOV1_dark_2_data_000093.h5
/sls/X06SA/Data10/e10010/PXI/20191016/SMX/Guillaume/LOV/dark/CrLOV1_dark_2_data_000094.h5
/sls/X06SA/Data10/e10010/PXI/20191016/SMX/Guillaume/LOV/dark/CrLOV1_dark_2_data_000095.h5
/sls/X06SA/Data10/e10010/PXI/20191016/SMX/Guillaume/LOV/dark/CrLOV1_dark_2_data_000096.h5
/sls/X06SA/Data10/e10010/PXI/20191016/SMX/Guillaume/LOV/dark/CrLOV1_dark_2_data_000097.h5
/sls/X06SA/Data10/e10010/PXI/20191016/SMX/Guillaume/LOV/dark/CrLOV1_dark_2_data_000098.h5
/sls/X06SA/Data10/e10010/PXI/20191016/SMX/Guillaume/LOV/dark/CrLOV1_dark_2_data_000099.h5
/sls/X06SA/Data10/e10010/PXI/20191016/SMX/Guillaume/LOV/dark/CrLOV1_dark_2_data_000100.h5
/sls/X06SA/Data10/e10010/PXI/20191016/SMX/Guillaume/LOV/dark/CrLOV1_dark_2_master.h5
/sls/X06SA/Data10/e10010/PXI/20191016/SMX/Guillaume/LOV/dark/CrLOV1_dark_3_data_000001.h5
/sls/X06SA/Data10/e10010/PXI/20191016/SMX/Guillaume/LOV/dark/CrLOV1_dark_3_data_000002.h5
/sls/X06SA/Data10/e10010/PXI/20191016/SMX/Guillaume/LOV/dark/CrLOV1_dark_3_data_000003.h5
/sls/X06SA/Data10/e10010/PXI/20191016/SMX/Guillaume/LOV/dark/CrLOV1_dark_3_data_000004.h5
/sls/X06SA/Data10/e10010/PXI/20191016/SMX/Guillaume/LOV/dark/CrLOV1_dark_3_data_000005.h5
/sls/X06SA/Data10/e10010/PXI/20191016/SMX/Guillaume/LOV/dark/CrLOV1_dark_3_data_000006.h5
/sls/X06SA/Data10/e10010/PXI/20191016/SMX/Guillaume/LOV/dark/CrLOV1_dark_3_data_000007.h5
/sls/X06SA/Data10/e10010/PXI/20191016/SMX/Guillaume/LOV/dark/CrLOV1_dark_3_data_000008.h5
/sls/X06SA/Data10/e10010/PXI/20191016/SMX/Guillaume/LOV/dark/CrLOV1_dark_3_data_000009.h5
/sls/X06SA/Data10/e10010/PXI/20191016/SMX/Guillaume/LOV/dark/CrLOV1_dark_3_data_000010.h5
/sls/X06SA/Data10/e10010/PXI/20191016/SMX/Guillaume/LOV/dark/CrLOV1_dark_3_data_000011.h5
/sls/X06SA/Data10/e10010/PXI/20191016/SMX/Guillaume/LOV/dark/CrLOV1_dark_3_data_000012.h5
/sls/X06SA/Data10/e10010/PXI/20191016/SMX/Guillaume/LOV/dark/CrLOV1_dark_3_data_000013.h5
/sls/X06SA/Data10/e10010/PXI/20191016/SMX/Guillaume/LOV/dark/CrLOV1_dark_3_data_000014.h5
/sls/X06SA/Data10/e10010/PXI/20191016/SMX/Guillaume/LOV/dark/CrLOV1_dark_3_data_000015.h5
/sls/X06SA/Data10/e10010/PXI/20191016/SMX/Guillaume/LOV/dark/CrLOV1_dark_3_data_000016.h5
/sls/X06SA/Data10/e10010/PXI/20191016/SMX/Guillaume/LOV/dark/CrLOV1_dark_3_data_000017.h5
/sls/X06SA/Data10/e10010/PXI/20191016/SMX/Guillaume/LOV/dark/CrLOV1_dark_3_data_000018.h5
/sls/X06SA/Data10/e10010/PXI/20191016/SMX/Guillaume/LOV/dark/CrLOV1_dark_3_data_000019.h5
/sls/X06SA/Data10/e10010/PXI/20191016/SMX/Guillaume/LOV/dark/CrLOV1_dark_3_data_000020.h5
/sls/X06SA/Data10/e10010/PXI/20191016/SMX/Guillaume/LOV/dark/CrLOV1_dark_3_data_000021.h5
/sls/X06SA/Data10/e10010/PXI/20191016/SMX/Guillaume/LOV/dark/CrLOV1_dark_3_data_000022.h5
/sls/X06SA/Data10/e10010/PXI/20191016/SMX/Guillaume/LOV/dark/CrLOV1_dark_3_data_000023.h5
/sls/X06SA/Data10/e10010/PXI/20191016/SMX/Guillaume/LOV/dark/CrLOV1_dark_3_data_000024.h5
/sls/X06SA/Data10/e10010/PXI/20191016/SMX/Guillaume/LOV/dark/CrLOV1_dark_3_data_000025.h5
/sls/X06SA/Data10/e10010/PXI/20191016/SMX/Guillaume/LOV/dark/CrLOV1_dark_3_data_000026.h5
/sls/X06SA/Data10/e10010/PXI/20191016/SMX/Guillaume/LOV/dark/CrLOV1_dark_3_data_000027.h5
/sls/X06SA/Data10/e10010/PXI/20191016/SMX/Guillaume/LOV/dark/CrLOV1_dark_3_data_000028.h5
/sls/X06SA/Data10/e10010/PXI/20191016/SMX/Guillaume/LOV/dark/CrLOV1_dark_3_data_000029.h5
/sls/X06SA/Data10/e10010/PXI/20191016/SMX/Guillaume/LOV/dark/CrLOV1_dark_3_data_000030.h5
/sls/X06SA/Data10/e10010/PXI/20191016/SMX/Guillaume/LOV/dark/CrLOV1_dark_3_data_000031.h5
/sls/X06SA/Data10/e10010/PXI/20191016/SMX/Guillaume/LOV/dark/CrLOV1_dark_3_data_000032.h5
/sls/X06SA/Data10/e10010/PXI/20191016/SMX/Guillaume/LOV/dark/CrLOV1_dark_3_data_000033.h5
/sls/X06SA/Data10/e10010/PXI/20191016/SMX/Guillaume/LOV/dark/CrLOV1_dark_3_data_000034.h5
/sls/X06SA/Data10/e10010/PXI/20191016/SMX/Guillaume/LOV/dark/CrLOV1_dark_3_data_000035.h5
/sls/X06SA/Data10/e10010/PXI/20191016/SMX/Guillaume/LOV/dark/CrLOV1_dark_3_data_000036.h5
/sls/X06SA/Data10/e10010/PXI/20191016/SMX/Guillaume/LOV/dark/CrLOV1_dark_3_data_000037.h5
/sls/X06SA/Data10/e10010/PXI/20191016/SMX/Guillaume/LOV/dark/CrLOV1_dark_3_data_000038.h5
/sls/X06SA/Data10/e10010/PXI/20191016/SMX/Guillaume/LOV/dark/CrLOV1_dark_3_data_000039.h5
/sls/X06SA/Data10/e10010/PXI/20191016/SMX/Guillaume/LOV/dark/CrLOV1_dark_3_data_000040.h5
/sls/X06SA/Data10/e10010/PXI/20191016/SMX/Guillaume/LOV/dark/CrLOV1_dark_3_data_000041.h5
/sls/X06SA/Data10/e10010/PXI/20191016/SMX/Guillaume/LOV/dark/CrLOV1_dark_3_data_000042.h5
/sls/X06SA/Data10/e10010/PXI/20191016/SMX/Guillaume/LOV/dark/CrLOV1_dark_3_data_000043.h5
/sls/X06SA/Data10/e10010/PXI/20191016/SMX/Guillaume/LOV/dark/CrLOV1_dark_3_data_000044.h5
/sls/X06SA/Data10/e10010/PXI/20191016/SMX/Guillaume/LOV/dark/CrLOV1_dark_3_data_000045.h5
/sls/X06SA/Data10/e10010/PXI/20191016/SMX/Guillaume/LOV/dark/CrLOV1_dark_3_data_000046.h5
/sls/X06SA/Data10/e10010/PXI/20191016/SMX/Guillaume/LOV/dark/CrLOV1_dark_3_data_000047.h5
/sls/X06SA/Data10/e10010/PXI/20191016/SMX/Guillaume/LOV/dark/CrLOV1_dark_3_data_000048.h5
/sls/X06SA/Data10/e10010/PXI/20191016/SMX/Guillaume/LOV/dark/CrLOV1_dark_3_data_000049.h5
/sls/X06SA/Data10/e10010/PXI/20191016/SMX/Guillaume/LOV/dark/CrLOV1_dark_3_data_000050.h5
/sls/X06SA/Data10/e10010/PXI/20191016/SMX/Guillaume/LOV/dark/CrLOV1_dark_3_data_000051.h5
/sls/X06SA/Data10/e10010/PXI/20191016/SMX/Guillaume/LOV/dark/CrLOV1_dark_3_data_000052.h5
/sls/X06SA/Data10/e10010/PXI/20191016/SMX/Guillaume/LOV/dark/CrLOV1_dark_3_data_000053.h5
/sls/X06SA/Data10/e10010/PXI/20191016/SMX/Guillaume/LOV/dark/CrLOV1_dark_3_data_000054.h5
/sls/X06SA/Data10/e10010/PXI/20191016/SMX/Guillaume/LOV/dark/CrLOV1_dark_3_data_000055.h5
/sls/X06SA/Data10/e10010/PXI/20191016/SMX/Guillaume/LOV/dark/CrLOV1_dark_3_data_000056.h5
/sls/X06SA/Data10/e10010/PXI/20191016/SMX/Guillaume/LOV/dark/CrLOV1_dark_3_data_000057.h5
/sls/X06SA/Data10/e10010/PXI/20191016/SMX/Guillaume/LOV/dark/CrLOV1_dark_3_data_000058.h5
/sls/X06SA/Data10/e10010/PXI/20191016/SMX/Guillaume/LOV/dark/CrLOV1_dark_3_data_000059.h5
/sls/X06SA/Data10/e10010/PXI/20191016/SMX/Guillaume/LOV/dark/CrLOV1_dark_3_data_000060.h5
/sls/X06SA/Data10/e10010/PXI/20191016/SMX/Guillaume/LOV/dark/CrLOV1_dark_3_data_000061.h5
/sls/X06SA/Data10/e10010/PXI/20191016/SMX/Guillaume/LOV/dark/CrLOV1_dark_3_data_000062.h5
/sls/X06SA/Data10/e10010/PXI/20191016/SMX/Guillaume/LOV/dark/CrLOV1_dark_3_data_000063.h5
/sls/X06SA/Data10/e10010/PXI/20191016/SMX/Guillaume/LOV/dark/CrLOV1_dark_3_data_000064.h5
/sls/X06SA/Data10/e10010/PXI/20191016/SMX/Guillaume/LOV/dark/CrLOV1_dark_3_data_000065.h5
/sls/X06SA/Data10/e10010/PXI/20191016/SMX/Guillaume/LOV/dark/CrLOV1_dark_3_data_000066.h5
/sls/X06SA/Data10/e10010/PXI/20191016/SMX/Guillaume/LOV/dark/CrLOV1_dark_3_data_000067.h5
/sls/X06SA/Data10/e10010/PXI/20191016/SMX/Guillaume/LOV/dark/CrLOV1_dark_3_data_000068.h5
/sls/X06SA/Data10/e10010/PXI/20191016/SMX/Guillaume/LOV/dark/CrLOV1_dark_3_data_000069.h5
/sls/X06SA/Data10/e10010/PXI/20191016/SMX/Guillaume/LOV/dark/CrLOV1_dark_3_data_000070.h5
/sls/X06SA/Data10/e10010/PXI/20191016/SMX/Guillaume/LOV/dark/CrLOV1_dark_3_data_000071.h5
/sls/X06SA/Data10/e10010/PXI/20191016/SMX/Guillaume/LOV/dark/CrLOV1_dark_3_data_000072.h5
/sls/X06SA/Data10/e10010/PXI/20191016/SMX/Guillaume/LOV/dark/CrLOV1_dark_3_data_000073.h5
/sls/X06SA/Data10/e10010/PXI/20191016/SMX/Guillaume/LOV/dark/CrLOV1_dark_3_data_000074.h5
/sls/X06SA/Data10/e10010/PXI/20191016/SMX/Guillaume/LOV/dark/CrLOV1_dark_3_data_000075.h5
/sls/X06SA/Data10/e10010/PXI/20191016/SMX/Guillaume/LOV/dark/CrLOV1_dark_3_data_000076.h5
/sls/X06SA/Data10/e10010/PXI/20191016/SMX/Guillaume/LOV/dark/CrLOV1_dark_3_data_000077.h5
/sls/X06SA/Data10/e10010/PXI/20191016/SMX/Guillaume/LOV/dark/CrLOV1_dark_3_data_000078.h5
/sls/X06SA/Data10/e10010/PXI/20191016/SMX/Guillaume/LOV/dark/CrLOV1_dark_3_data_000079.h5
/sls/X06SA/Data10/e10010/PXI/20191016/SMX/Guillaume/LOV/dark/CrLOV1_dark_3_data_000080.h5
/sls/X06SA/Data10/e10010/PXI/20191016/SMX/Guillaume/LOV/dark/CrLOV1_dark_3_data_000081.h5
/sls/X06SA/Data10/e10010/PXI/20191016/SMX/Guillaume/LOV/dark/CrLOV1_dark_3_data_000082.h5
/sls/X06SA/Data10/e10010/PXI/20191016/SMX/Guillaume/LOV/dark/CrLOV1_dark_3_data_000083.h5
/sls/X06SA/Data10/e10010/PXI/20191016/SMX/Guillaume/LOV/dark/CrLOV1_dark_3_data_000084.h5
/sls/X06SA/Data10/e10010/PXI/20191016/SMX/Guillaume/LOV/dark/CrLOV1_dark_3_data_000085.h5
/sls/X06SA/Data10/e10010/PXI/20191016/SMX/Guillaume/LOV/dark/CrLOV1_dark_3_data_000086.h5
/sls/X06SA/Data10/e10010/PXI/20191016/SMX/Guillaume/LOV/dark/CrLOV1_dark_3_data_000087.h5
/sls/X06SA/Data10/e10010/PXI/20191016/SMX/Guillaume/LOV/dark/CrLOV1_dark_3_data_000088.h5
/sls/X06SA/Data10/e10010/PXI/20191016/SMX/Guillaume/LOV/dark/CrLOV1_dark_3_data_000089.h5
/sls/X06SA/Data10/e10010/PXI/20191016/SMX/Guillaume/LOV/dark/CrLOV1_dark_3_data_000090.h5
/sls/X06SA/Data10/e10010/PXI/20191016/SMX/Guillaume/LOV/dark/CrLOV1_dark_3_data_000091.h5
/sls/X06SA/Data10/e10010/PXI/20191016/SMX/Guillaume/LOV/dark/CrLOV1_dark_3_data_000092.h5
/sls/X06SA/Data10/e10010/PXI/20191016/SMX/Guillaume/LOV/dark/CrLOV1_dark_3_data_000093.h5
/sls/X06SA/Data10/e10010/PXI/20191016/SMX/Guillaume/LOV/dark/CrLOV1_dark_3_data_000094.h5
/sls/X06SA/Data10/e10010/PXI/20191016/SMX/Guillaume/LOV/dark/CrLOV1_dark_3_data_000095.h5
/sls/X06SA/Data10/e10010/PXI/20191016/SMX/Guillaume/LOV/dark/CrLOV1_dark_3_data_000096.h5
/sls/X06SA/Data10/e10010/PXI/20191016/SMX/Guillaume/LOV/dark/CrLOV1_dark_3_data_000097.h5
/sls/X06SA/Data10/e10010/PXI/20191016/SMX/Guillaume/LOV/dark/CrLOV1_dark_3_data_000098.h5
/sls/X06SA/Data10/e10010/PXI/20191016/SMX/Guillaume/LOV/dark/CrLOV1_dark_3_data_000099.h5
/sls/X06SA/Data10/e10010/PXI/20191016/SMX/Guillaume/LOV/dark/CrLOV1_dark_3_data_000100.h5
/sls/X06SA/Data10/e10010/PXI/20191016/SMX/Guillaume/LOV/dark/CrLOV1_dark_3_master.h5
/sls/X06SA/Data10/e10010/PXI/20191016/SMX/Guillaume/LOV/dark/CrLOV1_dark_4_data_000001.h5
/sls/X06SA/Data10/e10010/PXI/20191016/SMX/Guillaume/LOV/dark/CrLOV1_dark_4_data_000002.h5
/sls/X06SA/Data10/e10010/PXI/20191016/SMX/Guillaume/LOV/dark/CrLOV1_dark_4_data_000003.h5
/sls/X06SA/Data10/e10010/PXI/20191016/SMX/Guillaume/LOV/dark/CrLOV1_dark_4_data_000004.h5
/sls/X06SA/Data10/e10010/PXI/20191016/SMX/Guillaume/LOV/dark/CrLOV1_dark_4_data_000005.h5
/sls/X06SA/Data10/e10010/PXI/20191016/SMX/Guillaume/LOV/dark/CrLOV1_dark_4_data_000006.h5
/sls/X06SA/Data10/e10010/PXI/20191016/SMX/Guillaume/LOV/dark/CrLOV1_dark_4_data_000007.h5
/sls/X06SA/Data10/e10010/PXI/20191016/SMX/Guillaume/LOV/dark/CrLOV1_dark_4_data_000008.h5
/sls/X06SA/Data10/e10010/PXI/20191016/SMX/Guillaume/LOV/dark/CrLOV1_dark_4_data_000009.h5
/sls/X06SA/Data10/e10010/PXI/20191016/SMX/Guillaume/LOV/dark/CrLOV1_dark_4_data_000010.h5
/sls/X06SA/Data10/e10010/PXI/20191016/SMX/Guillaume/LOV/dark/CrLOV1_dark_4_data_000011.h5
/sls/X06SA/Data10/e10010/PXI/20191016/SMX/Guillaume/LOV/dark/CrLOV1_dark_4_data_000012.h5
/sls/X06SA/Data10/e10010/PXI/20191016/SMX/Guillaume/LOV/dark/CrLOV1_dark_4_data_000013.h5
/sls/X06SA/Data10/e10010/PXI/20191016/SMX/Guillaume/LOV/dark/CrLOV1_dark_4_data_000014.h5
/sls/X06SA/Data10/e10010/PXI/20191016/SMX/Guillaume/LOV/dark/CrLOV1_dark_4_data_000015.h5
/sls/X06SA/Data10/e10010/PXI/20191016/SMX/Guillaume/LOV/dark/CrLOV1_dark_4_data_000016.h5
/sls/X06SA/Data10/e10010/PXI/20191016/SMX/Guillaume/LOV/dark/CrLOV1_dark_4_data_000017.h5
/sls/X06SA/Data10/e10010/PXI/20191016/SMX/Guillaume/LOV/dark/CrLOV1_dark_4_data_000018.h5
/sls/X06SA/Data10/e10010/PXI/20191016/SMX/Guillaume/LOV/dark/CrLOV1_dark_4_data_000019.h5
/sls/X06SA/Data10/e10010/PXI/20191016/SMX/Guillaume/LOV/dark/CrLOV1_dark_4_data_000020.h5
/sls/X06SA/Data10/e10010/PXI/20191016/SMX/Guillaume/LOV/dark/CrLOV1_dark_4_data_000021.h5
/sls/X06SA/Data10/e10010/PXI/20191016/SMX/Guillaume/LOV/dark/CrLOV1_dark_4_data_000022.h5
/sls/X06SA/Data10/e10010/PXI/20191016/SMX/Guillaume/LOV/dark/CrLOV1_dark_4_data_000023.h5
/sls/X06SA/Data10/e10010/PXI/20191016/SMX/Guillaume/LOV/dark/CrLOV1_dark_4_data_000024.h5
/sls/X06SA/Data10/e10010/PXI/20191016/SMX/Guillaume/LOV/dark/CrLOV1_dark_4_data_000025.h5
/sls/X06SA/Data10/e10010/PXI/20191016/SMX/Guillaume/LOV/dark/CrLOV1_dark_4_data_000026.h5
/sls/X06SA/Data10/e10010/PXI/20191016/SMX/Guillaume/LOV/dark/CrLOV1_dark_4_data_000027.h5
/sls/X06SA/Data10/e10010/PXI/20191016/SMX/Guillaume/LOV/dark/CrLOV1_dark_4_data_000028.h5
/sls/X06SA/Data10/e10010/PXI/20191016/SMX/Guillaume/LOV/dark/CrLOV1_dark_4_data_000029.h5
/sls/X06SA/Data10/e10010/PXI/20191016/SMX/Guillaume/LOV/dark/CrLOV1_dark_4_data_000030.h5
/sls/X06SA/Data10/e10010/PXI/20191016/SMX/Guillaume/LOV/dark/CrLOV1_dark_4_data_000031.h5
/sls/X06SA/Data10/e10010/PXI/20191016/SMX/Guillaume/LOV/dark/CrLOV1_dark_4_data_000032.h5
/sls/X06SA/Data10/e10010/PXI/20191016/SMX/Guillaume/LOV/dark/CrLOV1_dark_4_data_000033.h5
/sls/X06SA/Data10/e10010/PXI/20191016/SMX/Guillaume/LOV/dark/CrLOV1_dark_4_data_000034.h5
/sls/X06SA/Data10/e10010/PXI/20191016/SMX/Guillaume/LOV/dark/CrLOV1_dark_4_data_000035.h5
/sls/X06SA/Data10/e10010/PXI/20191016/SMX/Guillaume/LOV/dark/CrLOV1_dark_4_data_000036.h5
/sls/X06SA/Data10/e10010/PXI/20191016/SMX/Guillaume/LOV/dark/CrLOV1_dark_4_data_000037.h5
/sls/X06SA/Data10/e10010/PXI/20191016/SMX/Guillaume/LOV/dark/CrLOV1_dark_4_data_000038.h5
/sls/X06SA/Data10/e10010/PXI/20191016/SMX/Guillaume/LOV/dark/CrLOV1_dark_4_data_000039.h5
/sls/X06SA/Data10/e10010/PXI/20191016/SMX/Guillaume/LOV/dark/CrLOV1_dark_4_data_000040.h5
/sls/X06SA/Data10/e10010/PXI/20191016/SMX/Guillaume/LOV/dark/CrLOV1_dark_4_data_000041.h5
/sls/X06SA/Data10/e10010/PXI/20191016/SMX/Guillaume/LOV/dark/CrLOV1_dark_4_data_000042.h5
/sls/X06SA/Data10/e10010/PXI/20191016/SMX/Guillaume/LOV/dark/CrLOV1_dark_4_data_000043.h5
/sls/X06SA/Data10/e10010/PXI/20191016/SMX/Guillaume/LOV/dark/CrLOV1_dark_4_data_000044.h5
/sls/X06SA/Data10/e10010/PXI/20191016/SMX/Guillaume/LOV/dark/CrLOV1_dark_4_data_000045.h5
/sls/X06SA/Data10/e10010/PXI/20191016/SMX/Guillaume/LOV/dark/CrLOV1_dark_4_data_000046.h5
/sls/X06SA/Data10/e10010/PXI/20191016/SMX/Guillaume/LOV/dark/CrLOV1_dark_4_data_000047.h5
/sls/X06SA/Data10/e10010/PXI/20191016/SMX/Guillaume/LOV/dark/CrLOV1_dark_4_data_000048.h5
/sls/X06SA/Data10/e10010/PXI/20191016/SMX/Guillaume/LOV/dark/CrLOV1_dark_4_data_000049.h5
/sls/X06SA/Data10/e10010/PXI/20191016/SMX/Guillaume/LOV/dark/CrLOV1_dark_4_data_000050.h5
/sls/X06SA/Data10/e10010/PXI/20191016/SMX/Guillaume/LOV/dark/CrLOV1_dark_4_data_000051.h5
/sls/X06SA/Data10/e10010/PXI/20191016/SMX/Guillaume/LOV/dark/CrLOV1_dark_4_data_000052.h5
/sls/X06SA/Data10/e10010/PXI/20191016/SMX/Guillaume/LOV/dark/CrLOV1_dark_4_data_000053.h5
/sls/X06SA/Data10/e10010/PXI/20191016/SMX/Guillaume/LOV/dark/CrLOV1_dark_4_data_000054.h5
/sls/X06SA/Data10/e10010/PXI/20191016/SMX/Guillaume/LOV/dark/CrLOV1_dark_4_data_000055.h5
/sls/X06SA/Data10/e10010/PXI/20191016/SMX/Guillaume/LOV/dark/CrLOV1_dark_4_data_000056.h5
/sls/X06SA/Data10/e10010/PXI/20191016/SMX/Guillaume/LOV/dark/CrLOV1_dark_4_data_000057.h5
/sls/X06SA/Data10/e10010/PXI/20191016/SMX/Guillaume/LOV/dark/CrLOV1_dark_4_data_000058.h5
/sls/X06SA/Data10/e10010/PXI/20191016/SMX/Guillaume/LOV/dark/CrLOV1_dark_4_data_000059.h5
/sls/X06SA/Data10/e10010/PXI/20191016/SMX/Guillaume/LOV/dark/CrLOV1_dark_4_data_000060.h5
/sls/X06SA/Data10/e10010/PXI/20191016/SMX/Guillaume/LOV/dark/CrLOV1_dark_4_data_000061.h5
/sls/X06SA/Data10/e10010/PXI/20191016/SMX/Guillaume/LOV/dark/CrLOV1_dark_4_data_000062.h5
/sls/X06SA/Data10/e10010/PXI/20191016/SMX/Guillaume/LOV/dark/CrLOV1_dark_4_data_000063.h5
/sls/X06SA/Data10/e10010/PXI/20191016/SMX/Guillaume/LOV/dark/CrLOV1_dark_4_data_000064.h5
/sls/X06SA/Data10/e10010/PXI/20191016/SMX/Guillaume/LOV/dark/CrLOV1_dark_4_data_000065.h5
/sls/X06SA/Data10/e10010/PXI/20191016/SMX/Guillaume/LOV/dark/CrLOV1_dark_4_data_000066.h5
/sls/X06SA/Data10/e10010/PXI/20191016/SMX/Guillaume/LOV/dark/CrLOV1_dark_4_data_000067.h5
/sls/X06SA/Data10/e10010/PXI/20191016/SMX/Guillaume/LOV/dark/CrLOV1_dark_4_data_000068.h5
/sls/X06SA/Data10/e10010/PXI/20191016/SMX/Guillaume/LOV/dark/CrLOV1_dark_4_data_000069.h5
/sls/X06SA/Data10/e10010/PXI/20191016/SMX/Guillaume/LOV/dark/CrLOV1_dark_4_data_000070.h5
/sls/X06SA/Data10/e10010/PXI/20191016/SMX/Guillaume/LOV/dark/CrLOV1_dark_4_data_000071.h5
/sls/X06SA/Data10/e10010/PXI/20191016/SMX/Guillaume/LOV/dark/CrLOV1_dark_4_data_000072.h5
/sls/X06SA/Data10/e10010/PXI/20191016/SMX/Guillaume/LOV/dark/CrLOV1_dark_4_data_000073.h5
/sls/X06SA/Data10/e10010/PXI/20191016/SMX/Guillaume/LOV/dark/CrLOV1_dark_4_data_000074.h5
/sls/X06SA/Data10/e10010/PXI/20191016/SMX/Guillaume/LOV/dark/CrLOV1_dark_4_data_000075.h5
/sls/X06SA/Data10/e10010/PXI/20191016/SMX/Guillaume/LOV/dark/CrLOV1_dark_4_data_000076.h5
/sls/X06SA/Data10/e10010/PXI/20191016/SMX/Guillaume/LOV/dark/CrLOV1_dark_4_data_000077.h5
/sls/X06SA/Data10/e10010/PXI/20191016/SMX/Guillaume/LOV/dark/CrLOV1_dark_4_data_000078.h5
/sls/X06SA/Data10/e10010/PXI/20191016/SMX/Guillaume/LOV/dark/CrLOV1_dark_4_data_000079.h5
/sls/X06SA/Data10/e10010/PXI/20191016/SMX/Guillaume/LOV/dark/CrLOV1_dark_4_data_000080.h5
/sls/X06SA/Data10/e10010/PXI/20191016/SMX/Guillaume/LOV/dark/CrLOV1_dark_4_data_000081.h5
/sls/X06SA/Data10/e10010/PXI/20191016/SMX/Guillaume/LOV/dark/CrLOV1_dark_4_data_000082.h5
/sls/X06SA/Data10/e10010/PXI/20191016/SMX/Guillaume/LOV/dark/CrLOV1_dark_4_data_000083.h5
/sls/X06SA/Data10/e10010/PXI/20191016/SMX/Guillaume/LOV/dark/CrLOV1_dark_4_data_000084.h5
/sls/X06SA/Data10/e10010/PXI/20191016/SMX/Guillaume/LOV/dark/CrLOV1_dark_4_data_000085.h5
/sls/X06SA/Data10/e10010/PXI/20191016/SMX/Guillaume/LOV/dark/CrLOV1_dark_4_data_000086.h5
/sls/X06SA/Data10/e10010/PXI/20191016/SMX/Guillaume/LOV/dark/CrLOV1_dark_4_data_000087.h5
/sls/X06SA/Data10/e10010/PXI/20191016/SMX/Guillaume/LOV/dark/CrLOV1_dark_4_data_000088.h5
/sls/X06SA/Data10/e10010/PXI/20191016/SMX/Guillaume/LOV/dark/CrLOV1_dark_4_data_000089.h5
/sls/X06SA/Data10/e10010/PXI/20191016/SMX/Guillaume/LOV/dark/CrLOV1_dark_4_data_000090.h5
/sls/X06SA/Data10/e10010/PXI/20191016/SMX/Guillaume/LOV/dark/CrLOV1_dark_4_data_000091.h5
/sls/X06SA/Data10/e10010/PXI/20191016/SMX/Guillaume/LOV/dark/CrLOV1_dark_4_data_000092.h5
/sls/X06SA/Data10/e10010/PXI/20191016/SMX/Guillaume/LOV/dark/CrLOV1_dark_4_data_000093.h5
/sls/X06SA/Data10/e10010/PXI/20191016/SMX/Guillaume/LOV/dark/CrLOV1_dark_4_data_000094.h5
/sls/X06SA/Data10/e10010/PXI/20191016/SMX/Guillaume/LOV/dark/CrLOV1_dark_4_data_000095.h5
/sls/X06SA/Data10/e10010/PXI/20191016/SMX/Guillaume/LOV/dark/CrLOV1_dark_4_data_000096.h5
/sls/X06SA/Data10/e10010/PXI/20191016/SMX/Guillaume/LOV/dark/CrLOV1_dark_4_data_000097.h5
/sls/X06SA/Data10/e10010/PXI/20191016/SMX/Guillaume/LOV/dark/CrLOV1_dark_4_data_000098.h5
/sls/X06SA/Data10/e10010/PXI/20191016/SMX/Guillaume/LOV/dark/CrLOV1_dark_4_data_000099.h5
/sls/X06SA/Data10/e10010/PXI/20191016/SMX/Guillaume/LOV/dark/CrLOV1_dark_4_data_000100.h5
/sls/X06SA/Data10/e10010/PXI/20191016/SMX/Guillaume/LOV/dark/CrLOV1_dark_4_master.h5
/sls/X06SA/Data10/e10010/PXI/20191016/SMX/Guillaume/LOV/dark/CrLOV1_dark_5_data_000001.h5
/sls/X06SA/Data10/e10010/PXI/20191016/SMX/Guillaume/LOV/dark/CrLOV1_dark_5_data_000002.h5
/sls/X06SA/Data10/e10010/PXI/20191016/SMX/Guillaume/LOV/dark/CrLOV1_dark_5_data_000003.h5
/sls/X06SA/Data10/e10010/PXI/20191016/SMX/Guillaume/LOV/dark/CrLOV1_dark_5_data_000004.h5
/sls/X06SA/Data10/e10010/PXI/20191016/SMX/Guillaume/LOV/dark/CrLOV1_dark_5_data_000005.h5
/sls/X06SA/Data10/e10010/PXI/20191016/SMX/Guillaume/LOV/dark/CrLOV1_dark_5_data_000006.h5
/sls/X06SA/Data10/e10010/PXI/20191016/SMX/Guillaume/LOV/dark/CrLOV1_dark_5_data_000007.h5
/sls/X06SA/Data10/e10010/PXI/20191016/SMX/Guillaume/LOV/dark/CrLOV1_dark_5_data_000008.h5
/sls/X06SA/Data10/e10010/PXI/20191016/SMX/Guillaume/LOV/dark/CrLOV1_dark_5_data_000009.h5
/sls/X06SA/Data10/e10010/PXI/20191016/SMX/Guillaume/LOV/dark/CrLOV1_dark_5_data_000010.h5
/sls/X06SA/Data10/e10010/PXI/20191016/SMX/Guillaume/LOV/dark/CrLOV1_dark_5_data_000011.h5
/sls/X06SA/Data10/e10010/PXI/20191016/SMX/Guillaume/LOV/dark/CrLOV1_dark_5_data_000012.h5
/sls/X06SA/Data10/e10010/PXI/20191016/SMX/Guillaume/LOV/dark/CrLOV1_dark_5_data_000013.h5
/sls/X06SA/Data10/e10010/PXI/20191016/SMX/Guillaume/LOV/dark/CrLOV1_dark_5_data_000014.h5
/sls/X06SA/Data10/e10010/PXI/20191016/SMX/Guillaume/LOV/dark/CrLOV1_dark_5_data_000015.h5
/sls/X06SA/Data10/e10010/PXI/20191016/SMX/Guillaume/LOV/dark/CrLOV1_dark_5_data_000016.h5
/sls/X06SA/Data10/e10010/PXI/20191016/SMX/Guillaume/LOV/dark/CrLOV1_dark_5_data_000017.h5
/sls/X06SA/Data10/e10010/PXI/20191016/SMX/Guillaume/LOV/dark/CrLOV1_dark_5_data_000018.h5
/sls/X06SA/Data10/e10010/PXI/20191016/SMX/Guillaume/LOV/dark/CrLOV1_dark_5_data_000019.h5
/sls/X06SA/Data10/e10010/PXI/20191016/SMX/Guillaume/LOV/dark/CrLOV1_dark_5_data_000020.h5
/sls/X06SA/Data10/e10010/PXI/20191016/SMX/Guillaume/LOV/dark/CrLOV1_dark_5_data_000021.h5
/sls/X06SA/Data10/e10010/PXI/20191016/SMX/Guillaume/LOV/dark/CrLOV1_dark_5_data_000022.h5
/sls/X06SA/Data10/e10010/PXI/20191016/SMX/Guillaume/LOV/dark/CrLOV1_dark_5_data_000023.h5
/sls/X06SA/Data10/e10010/PXI/20191016/SMX/Guillaume/LOV/dark/CrLOV1_dark_5_data_000024.h5
/sls/X06SA/Data10/e10010/PXI/20191016/SMX/Guillaume/LOV/dark/CrLOV1_dark_5_data_000025.h5
/sls/X06SA/Data10/e10010/PXI/20191016/SMX/Guillaume/LOV/dark/CrLOV1_dark_5_data_000026.h5
/sls/X06SA/Data10/e10010/PXI/20191016/SMX/Guillaume/LOV/dark/CrLOV1_dark_5_data_000027.h5
/sls/X06SA/Data10/e10010/PXI/20191016/SMX/Guillaume/LOV/dark/CrLOV1_dark_5_data_000028.h5
/sls/X06SA/Data10/e10010/PXI/20191016/SMX/Guillaume/LOV/dark/CrLOV1_dark_5_data_000029.h5
/sls/X06SA/Data10/e10010/PXI/20191016/SMX/Guillaume/LOV/dark/CrLOV1_dark_5_data_000030.h5
/sls/X06SA/Data10/e10010/PXI/20191016/SMX/Guillaume/LOV/dark/CrLOV1_dark_5_data_000031.h5
/sls/X06SA/Data10/e10010/PXI/20191016/SMX/Guillaume/LOV/dark/CrLOV1_dark_5_data_000032.h5
/sls/X06SA/Data10/e10010/PXI/20191016/SMX/Guillaume/LOV/dark/CrLOV1_dark_5_data_000033.h5
/sls/X06SA/Data10/e10010/PXI/20191016/SMX/Guillaume/LOV/dark/CrLOV1_dark_5_data_000034.h5
/sls/X06SA/Data10/e10010/PXI/20191016/SMX/Guillaume/LOV/dark/CrLOV1_dark_5_data_000035.h5
/sls/X06SA/Data10/e10010/PXI/20191016/SMX/Guillaume/LOV/dark/CrLOV1_dark_5_data_000036.h5
/sls/X06SA/Data10/e10010/PXI/20191016/SMX/Guillaume/LOV/dark/CrLOV1_dark_5_data_000037.h5
/sls/X06SA/Data10/e10010/PXI/20191016/SMX/Guillaume/LOV/dark/CrLOV1_dark_5_data_000038.h5
/sls/X06SA/Data10/e10010/PXI/20191016/SMX/Guillaume/LOV/dark/CrLOV1_dark_5_data_000039.h5
/sls/X06SA/Data10/e10010/PXI/20191016/SMX/Guillaume/LOV/dark/CrLOV1_dark_5_data_000040.h5
/sls/X06SA/Data10/e10010/PXI/20191016/SMX/Guillaume/LOV/dark/CrLOV1_dark_5_data_000041.h5
/sls/X06SA/Data10/e10010/PXI/20191016/SMX/Guillaume/LOV/dark/CrLOV1_dark_5_data_000042.h5
/sls/X06SA/Data10/e10010/PXI/20191016/SMX/Guillaume/LOV/dark/CrLOV1_dark_5_data_000043.h5
/sls/X06SA/Data10/e10010/PXI/20191016/SMX/Guillaume/LOV/dark/CrLOV1_dark_5_data_000044.h5
/sls/X06SA/Data10/e10010/PXI/20191016/SMX/Guillaume/LOV/dark/CrLOV1_dark_5_data_000045.h5
/sls/X06SA/Data10/e10010/PXI/20191016/SMX/Guillaume/LOV/dark/CrLOV1_dark_5_data_000046.h5
/sls/X06SA/Data10/e10010/PXI/20191016/SMX/Guillaume/LOV/dark/CrLOV1_dark_5_data_000047.h5
/sls/X06SA/Data10/e10010/PXI/20191016/SMX/Guillaume/LOV/dark/CrLOV1_dark_5_data_000048.h5
/sls/X06SA/Data10/e10010/PXI/20191016/SMX/Guillaume/LOV/dark/CrLOV1_dark_5_data_000049.h5
/sls/X06SA/Data10/e10010/PXI/20191016/SMX/Guillaume/LOV/dark/CrLOV1_dark_5_data_000050.h5
/sls/X06SA/Data10/e10010/PXI/20191016/SMX/Guillaume/LOV/dark/CrLOV1_dark_5_data_000051.h5
/sls/X06SA/Data10/e10010/PXI/20191016/SMX/Guillaume/LOV/dark/CrLOV1_dark_5_data_000052.h5
/sls/X06SA/Data10/e10010/PXI/20191016/SMX/Guillaume/LOV/dark/CrLOV1_dark_5_data_000053.h5
/sls/X06SA/Data10/e10010/PXI/20191016/SMX/Guillaume/LOV/dark/CrLOV1_dark_5_data_000054.h5
/sls/X06SA/Data10/e10010/PXI/20191016/SMX/Guillaume/LOV/dark/CrLOV1_dark_5_data_000055.h5
/sls/X06SA/Data10/e10010/PXI/20191016/SMX/Guillaume/LOV/dark/CrLOV1_dark_5_data_000056.h5
/sls/X06SA/Data10/e10010/PXI/20191016/SMX/Guillaume/LOV/dark/CrLOV1_dark_5_data_000057.h5
/sls/X06SA/Data10/e10010/PXI/20191016/SMX/Guillaume/LOV/dark/CrLOV1_dark_5_data_000058.h5
/sls/X06SA/Data10/e10010/PXI/20191016/SMX/Guillaume/LOV/dark/CrLOV1_dark_5_data_000059.h5
/sls/X06SA/Data10/e10010/PXI/20191016/SMX/Guillaume/LOV/dark/CrLOV1_dark_5_data_000060.h5
/sls/X06SA/Data10/e10010/PXI/20191016/SMX/Guillaume/LOV/dark/CrLOV1_dark_5_data_000061.h5
/sls/X06SA/Data10/e10010/PXI/20191016/SMX/Guillaume/LOV/dark/CrLOV1_dark_5_data_000062.h5
/sls/X06SA/Data10/e10010/PXI/20191016/SMX/Guillaume/LOV/dark/CrLOV1_dark_5_data_000063.h5
/sls/X06SA/Data10/e10010/PXI/20191016/SMX/Guillaume/LOV/dark/CrLOV1_dark_5_data_000064.h5
/sls/X06SA/Data10/e10010/PXI/20191016/SMX/Guillaume/LOV/dark/CrLOV1_dark_5_data_000065.h5
/sls/X06SA/Data10/e10010/PXI/20191016/SMX/Guillaume/LOV/dark/CrLOV1_dark_5_data_000066.h5
/sls/X06SA/Data10/e10010/PXI/20191016/SMX/Guillaume/LOV/dark/CrLOV1_dark_5_data_000067.h5
/sls/X06SA/Data10/e10010/PXI/20191016/SMX/Guillaume/LOV/dark/CrLOV1_dark_5_data_000068.h5
/sls/X06SA/Data10/e10010/PXI/20191016/SMX/Guillaume/LOV/dark/CrLOV1_dark_5_data_000069.h5
/sls/X06SA/Data10/e10010/PXI/20191016/SMX/Guillaume/LOV/dark/CrLOV1_dark_5_data_000070.h5
/sls/X06SA/Data10/e10010/PXI/20191016/SMX/Guillaume/LOV/dark/CrLOV1_dark_5_data_000071.h5
/sls/X06SA/Data10/e10010/PXI/20191016/SMX/Guillaume/LOV/dark/CrLOV1_dark_5_data_000072.h5
/sls/X06SA/Data10/e10010/PXI/20191016/SMX/Guillaume/LOV/dark/CrLOV1_dark_5_data_000073.h5
/sls/X06SA/Data10/e10010/PXI/20191016/SMX/Guillaume/LOV/dark/CrLOV1_dark_5_data_000074.h5
/sls/X06SA/Data10/e10010/PXI/20191016/SMX/Guillaume/LOV/dark/CrLOV1_dark_5_data_000075.h5
/sls/X06SA/Data10/e10010/PXI/20191016/SMX/Guillaume/LOV/dark/CrLOV1_dark_5_data_000076.h5
/sls/X06SA/Data10/e10010/PXI/20191016/SMX/Guillaume/LOV/dark/CrLOV1_dark_5_data_000077.h5
/sls/X06SA/Data10/e10010/PXI/20191016/SMX/Guillaume/LOV/dark/CrLOV1_dark_5_data_000078.h5
/sls/X06SA/Data10/e10010/PXI/20191016/SMX/Guillaume/LOV/dark/CrLOV1_dark_5_data_000079.h5
/sls/X06SA/Data10/e10010/PXI/20191016/SMX/Guillaume/LOV/dark/CrLOV1_dark_5_data_000080.h5
/sls/X06SA/Data10/e10010/PXI/20191016/SMX/Guillaume/LOV/dark/CrLOV1_dark_5_data_000081.h5
/sls/X06SA/Data10/e10010/PXI/20191016/SMX/Guillaume/LOV/dark/CrLOV1_dark_5_data_000082.h5
/sls/X06SA/Data10/e10010/PXI/20191016/SMX/Guillaume/LOV/dark/CrLOV1_dark_5_data_000083.h5
/sls/X06SA/Data10/e10010/PXI/20191016/SMX/Guillaume/LOV/dark/CrLOV1_dark_5_data_000084.h5
/sls/X06SA/Data10/e10010/PXI/20191016/SMX/Guillaume/LOV/dark/CrLOV1_dark_5_data_000085.h5
/sls/X06SA/Data10/e10010/PXI/20191016/SMX/Guillaume/LOV/dark/CrLOV1_dark_5_data_000086.h5
/sls/X06SA/Data10/e10010/PXI/20191016/SMX/Guillaume/LOV/dark/CrLOV1_dark_5_data_000087.h5
/sls/X06SA/Data10/e10010/PXI/20191016/SMX/Guillaume/LOV/dark/CrLOV1_dark_5_data_000088.h5
/sls/X06SA/Data10/e10010/PXI/20191016/SMX/Guillaume/LOV/dark/CrLOV1_dark_5_data_000089.h5
/sls/X06SA/Data10/e10010/PXI/20191016/SMX/Guillaume/LOV/dark/CrLOV1_dark_5_data_000090.h5
/sls/X06SA/Data10/e10010/PXI/20191016/SMX/Guillaume/LOV/dark/CrLOV1_dark_5_data_000091.h5
/sls/X06SA/Data10/e10010/PXI/20191016/SMX/Guillaume/LOV/dark/CrLOV1_dark_5_data_000092.h5
/sls/X06SA/Data10/e10010/PXI/20191016/SMX/Guillaume/LOV/dark/CrLOV1_dark_5_data_000093.h5
/sls/X06SA/Data10/e10010/PXI/20191016/SMX/Guillaume/LOV/dark/CrLOV1_dark_5_data_000094.h5
/sls/X06SA/Data10/e10010/PXI/20191016/SMX/Guillaume/LOV/dark/CrLOV1_dark_5_data_000095.h5
/sls/X06SA/Data10/e10010/PXI/20191016/SMX/Guillaume/LOV/dark/CrLOV1_dark_5_data_000096.h5
/sls/X06SA/Data10/e10010/PXI/20191016/SMX/Guillaume/LOV/dark/CrLOV1_dark_5_data_000097.h5
/sls/X06SA/Data10/e10010/PXI/20191016/SMX/Guillaume/LOV/dark/CrLOV1_dark_5_data_000098.h5
/sls/X06SA/Data10/e10010/PXI/20191016/SMX/Guillaume/LOV/dark/CrLOV1_dark_5_data_000099.h5
/sls/X06SA/Data10/e10010/PXI/20191016/SMX/Guillaume/LOV/dark/CrLOV1_dark_5_data_000100.h5
/sls/X06SA/Data10/e10010/PXI/20191016/SMX/Guillaume/LOV/dark/CrLOV1_dark_5_master.h5
