# Supplementary material for: Capturing the blue-light activated state of the Phot-LOV1 domain from Chlamydomonas reinhardtii using time-resolved serial synchrotron crystallography
Source: IUCrJ. 2024 Jul 22;11(Pt 5):792–808. doi: 10.1107/S2052252524005608 (PMC11364019; doi:10.1107/S2052252524005608)
Supplement: Supplementary file 2 [file m-11-00792-sup2.zip › scripts/eiger4m-150_edit.geom]

photon_energy   = 12400 ; 12400 / (/entry/instrument/beam/incident_wavelength)
adu_per_eV      = 0.00008066 ; 1 / photon_energy
; adu_per_photon = 1 ; in future versions, you can specify like this
clen            = 0.140; /entry/instrument/detector/detector_distance
res             = 13333.3 ; 1 m / 75 um
max_adu         = 12287.0 ; /entry/instrument/detector/detectorSpecific/countrate_correction_count_cutoff

0/min_fs        = 0
0/max_fs        = 2069 ; /entry/instrument/detector/detectorSpecific/x_pixels_in_detector - 1
0/min_ss        = 0
0/max_ss        = 2166 ; /entry/instrument/detecstor/detectorSpecific/y_pixels_in_detector - 1
0/corner_x = -1016.884960
0/corner_y = -1078.396733
0/fs            = x
0/ss            = y

0/data = /entry/data/data
0/dim0 = %
0/dim1 = ss
0/dim2 = fs

; used by geoptimiser
rigid_group_0 = 0
rigid_group_collection_0 = 0

0/mask = /pixel_mask
0/mask_file = mask4m.h5
mask_good = 0x00
mask_bad  = 0xFF
