# Supplementary material for: Capturing the blue-light activated state of the Phot-LOV1 domain from Chlamydomonas reinhardtii using time-resolved serial synchrotron crystallography
Source: IUCrJ. 2024 Jul 22;11(Pt 5):792–808. doi: 10.1107/S2052252524005608 (PMC11364019; doi:10.1107/S2052252524005608)
Supplement: Supplementary file 2 [file m-11-00792-sup2.zip › scripts/light/3_statistics.sh]

#!/bin/sh
echo 'syntax: statistics.sh Filename(without .hkl1/hkl2) ResCut(in A)'

HKLFILE=$1
RESO=$2

CELLFILE=../light_bins.cell
#!/bin/sh
source /etc/scripts/mx_fel.sh

check_hkl ${HKLFILE} -y 6/mmm -p ${CELLFILE} --highres=${RESO}
mv shells.dat check.dat
compare_hkl  ${HKLFILE}1 ${HKLFILE}2 -y 6/mmm -p ${CELLFILE} --highres=${RESO} --fom=rsplit
mv shells.dat rsplit.dat
compare_hkl ${HKLFILE}1 ${HKLFILE}2 -y 6/mmm -p ${CELLFILE} --highres=${RESO} --fom=ccstar
mv shells.dat ccstar.dat
compare_hkl ${HKLFILE}1 ${HKLFILE}2 -y 6/mmm -p ${CELLFILE} --highres=${RESO} --fom=cc
mv shells.dat cc.dat
cat rsplit.dat ccstar.dat cc.dat check.dat > statistics_${HKLFILE}.dat
