# Supplementary material for: Capturing the blue-light activated state of the Phot-LOV1 domain from Chlamydomonas reinhardtii using time-resolved serial synchrotron crystallography
Source: IUCrJ. 2024 Jul 22;11(Pt 5):792–808. doi: 10.1107/S2052252524005608 (PMC11364019; doi:10.1107/S2052252524005608)
Supplement: Supplementary file 2 [file m-11-00792-sup2.zip › scripts/light/light.lst]

/sls/X06SA/Data10/e10010/PXI/20191016/SMX/Guillaume/LOV/light/CrLOV1_light_1_data_000001.h5
/sls/X06SA/Data10/e10010/PXI/20191016/SMX/Guillaume/LOV/light/CrLOV1_light_1_data_000002.h5
/sls/X06SA/Data10/e10010/PXI/20191016/SMX/Guillaume/LOV/light/CrLOV1_light_1_data_000003.h5
/sls/X06SA/Data10/e10010/PXI/20191016/SMX/Guillaume/LOV/light/CrLOV1_light_1_data_000004.h5
/sls/X06SA/Data10/e10010/PXI/20191016/SMX/Guillaume/LOV/light/CrLOV1_light_1_data_000005.h5
/sls/X06SA/Data10/e10010/PXI/20191016/SMX/Guillaume/LOV/light/CrLOV1_light_1_data_000006.h5
/sls/X06SA/Data10/e10010/PXI/20191016/SMX/Guillaume/LOV/light/CrLOV1_light_1_data_000007.h5
/sls/X06SA/Data10/e10010/PXI/20191016/SMX/Guillaume/LOV/light/CrLOV1_light_1_data_000008.h5
/sls/X06SA/Data10/e10010/PXI/20191016/SMX/Guillaume/LOV/light/CrLOV1_light_1_data_000009.h5
/sls/X06SA/Data10/e10010/PXI/20191016/SMX/Guillaume/LOV/light/CrLOV1_light_1_data_000010.h5
/sls/X06SA/Data10/e10010/PXI/20191016/SMX/Guillaume/LOV/light/CrLOV1_light_1_data_000011.h5
/sls/X06SA/Data10/e10010/PXI/20191016/SMX/Guillaume/LOV/light/CrLOV1_light_1_data_000012.h5
/sls/X06SA/Data10/e10010/PXI/20191016/SMX/Guillaume/LOV/light/CrLOV1_light_1_data_000013.h5
/sls/X06SA/Data10/e10010/PXI/20191016/SMX/Guillaume/LOV/light/CrLOV1_light_1_data_000014.h5
/sls/X06SA/Data10/e10010/PXI/20191016/SMX/Guillaume/LOV/light/CrLOV1_light_1_data_000015.h5
/sls/X06SA/Data10/e10010/PXI/20191016/SMX/Guillaume/LOV/light/CrLOV1_light_1_data_000016.h5
/sls/X06SA/Data10/e10010/PXI/20191016/SMX/Guillaume/LOV/light/CrLOV1_light_1_data_000017.h5
/sls/X06SA/Data10/e10010/PXI/20191016/SMX/Guillaume/LOV/light/CrLOV1_light_1_data_000018.h5
/sls/X06SA/Data10/e10010/PXI/20191016/SMX/Guillaume/LOV/light/CrLOV1_light_1_data_000019.h5
/sls/X06SA/Data10/e10010/PXI/20191016/SMX/Guillaume/LOV/light/CrLOV1_light_1_data_000020.h5
/sls/X06SA/Data10/e10010/PXI/20191016/SMX/Guillaume/LOV/light/CrLOV1_light_1_data_000021.h5
/sls/X06SA/Data10/e10010/PXI/20191016/SMX/Guillaume/LOV/light/CrLOV1_light_1_data_000022.h5
/sls/X06SA/Data10/e10010/PXI/20191016/SMX/Guillaume/LOV/light/CrLOV1_light_1_data_000023.h5
/sls/X06SA/Data10/e10010/PXI/20191016/SMX/Guillaume/LOV/light/CrLOV1_light_1_data_000024.h5
/sls/X06SA/Data10/e10010/PXI/20191016/SMX/Guillaume/LOV/light/CrLOV1_light_1_data_000025.h5
/sls/X06SA/Data10/e10010/PXI/20191016/SMX/Guillaume/LOV/light/CrLOV1_light_1_data_000026.h5
/sls/X06SA/Data10/e10010/PXI/20191016/SMX/Guillaume/LOV/light/CrLOV1_light_1_data_000027.h5
/sls/X06SA/Data10/e10010/PXI/20191016/SMX/Guillaume/LOV/light/CrLOV1_light_1_data_000028.h5
/sls/X06SA/Data10/e10010/PXI/20191016/SMX/Guillaume/LOV/light/CrLOV1_light_1_data_000029.h5
/sls/X06SA/Data10/e10010/PXI/20191016/SMX/Guillaume/LOV/light/CrLOV1_light_1_data_000030.h5
/sls/X06SA/Data10/e10010/PXI/20191016/SMX/Guillaume/LOV/light/CrLOV1_light_1_data_000031.h5
/sls/X06SA/Data10/e10010/PXI/20191016/SMX/Guillaume/LOV/light/CrLOV1_light_1_data_000032.h5
/sls/X06SA/Data10/e10010/PXI/20191016/SMX/Guillaume/LOV/light/CrLOV1_light_1_data_000033.h5
/sls/X06SA/Data10/e10010/PXI/20191016/SMX/Guillaume/LOV/light/CrLOV1_light_1_data_000034.h5
/sls/X06SA/Data10/e10010/PXI/20191016/SMX/Guillaume/LOV/light/CrLOV1_light_1_data_000035.h5
/sls/X06SA/Data10/e10010/PXI/20191016/SMX/Guillaume/LOV/light/CrLOV1_light_1_data_000036.h5
/sls/X06SA/Data10/e10010/PXI/20191016/SMX/Guillaume/LOV/light/CrLOV1_light_1_data_000037.h5
/sls/X06SA/Data10/e10010/PXI/20191016/SMX/Guillaume/LOV/light/CrLOV1_light_1_data_000038.h5
/sls/X06SA/Data10/e10010/PXI/20191016/SMX/Guillaume/LOV/light/CrLOV1_light_1_data_000039.h5
/sls/X06SA/Data10/e10010/PXI/20191016/SMX/Guillaume/LOV/light/CrLOV1_light_1_data_000040.h5
/sls/X06SA/Data10/e10010/PXI/20191016/SMX/Guillaume/LOV/light/CrLOV1_light_1_data_000041.h5
/sls/X06SA/Data10/e10010/PXI/20191016/SMX/Guillaume/LOV/light/CrLOV1_light_1_data_000042.h5
/sls/X06SA/Data10/e10010/PXI/20191016/SMX/Guillaume/LOV/light/CrLOV1_light_1_data_000043.h5
/sls/X06SA/Data10/e10010/PXI/20191016/SMX/Guillaume/LOV/light/CrLOV1_light_1_data_000044.h5
/sls/X06SA/Data10/e10010/PXI/20191016/SMX/Guillaume/LOV/light/CrLOV1_light_1_data_000045.h5
/sls/X06SA/Data10/e10010/PXI/20191016/SMX/Guillaume/LOV/light/CrLOV1_light_1_data_000046.h5
/sls/X06SA/Data10/e10010/PXI/20191016/SMX/Guillaume/LOV/light/CrLOV1_light_1_data_000047.h5
/sls/X06SA/Data10/e10010/PXI/20191016/SMX/Guillaume/LOV/light/CrLOV1_light_1_data_000048.h5
/sls/X06SA/Data10/e10010/PXI/20191016/SMX/Guillaume/LOV/light/CrLOV1_light_1_data_000049.h5
/sls/X06SA/Data10/e10010/PXI/20191016/SMX/Guillaume/LOV/light/CrLOV1_light_1_data_000050.h5
/sls/X06SA/Data10/e10010/PXI/20191016/SMX/Guillaume/LOV/light/CrLOV1_light_1_data_000051.h5
/sls/X06SA/Data10/e10010/PXI/20191016/SMX/Guillaume/LOV/light/CrLOV1_light_1_data_000052.h5
/sls/X06SA/Data10/e10010/PXI/20191016/SMX/Guillaume/LOV/light/CrLOV1_light_1_data_000053.h5
/sls/X06SA/Data10/e10010/PXI/20191016/SMX/Guillaume/LOV/light/CrLOV1_light_1_data_000054.h5
/sls/X06SA/Data10/e10010/PXI/20191016/SMX/Guillaume/LOV/light/CrLOV1_light_1_data_000055.h5
/sls/X06SA/Data10/e10010/PXI/20191016/SMX/Guillaume/LOV/light/CrLOV1_light_1_data_000056.h5
/sls/X06SA/Data10/e10010/PXI/20191016/SMX/Guillaume/LOV/light/CrLOV1_light_1_data_000057.h5
/sls/X06SA/Data10/e10010/PXI/20191016/SMX/Guillaume/LOV/light/CrLOV1_light_1_data_000058.h5
/sls/X06SA/Data10/e10010/PXI/20191016/SMX/Guillaume/LOV/light/CrLOV1_light_1_data_000059.h5
/sls/X06SA/Data10/e10010/PXI/20191016/SMX/Guillaume/LOV/light/CrLOV1_light_1_data_000060.h5
/sls/X06SA/Data10/e10010/PXI/20191016/SMX/Guillaume/LOV/light/CrLOV1_light_1_data_000061.h5
/sls/X06SA/Data10/e10010/PXI/20191016/SMX/Guillaume/LOV/light/CrLOV1_light_1_data_000062.h5
/sls/X06SA/Data10/e10010/PXI/20191016/SMX/Guillaume/LOV/light/CrLOV1_light_1_data_000063.h5
/sls/X06SA/Data10/e10010/PXI/20191016/SMX/Guillaume/LOV/light/CrLOV1_light_1_data_000064.h5
/sls/X06SA/Data10/e10010/PXI/20191016/SMX/Guillaume/LOV/light/CrLOV1_light_1_data_000065.h5
/sls/X06SA/Data10/e10010/PXI/20191016/SMX/Guillaume/LOV/light/CrLOV1_light_1_data_000066.h5
/sls/X06SA/Data10/e10010/PXI/20191016/SMX/Guillaume/LOV/light/CrLOV1_light_1_data_000067.h5
/sls/X06SA/Data10/e10010/PXI/20191016/SMX/Guillaume/LOV/light/CrLOV1_light_1_data_000068.h5
/sls/X06SA/Data10/e10010/PXI/20191016/SMX/Guillaume/LOV/light/CrLOV1_light_1_data_000069.h5
/sls/X06SA/Data10/e10010/PXI/20191016/SMX/Guillaume/LOV/light/CrLOV1_light_1_data_000070.h5
/sls/X06SA/Data10/e10010/PXI/20191016/SMX/Guillaume/LOV/light/CrLOV1_light_1_data_000071.h5
/sls/X06SA/Data10/e10010/PXI/20191016/SMX/Guillaume/LOV/light/CrLOV1_light_1_data_000072.h5
/sls/X06SA/Data10/e10010/PXI/20191016/SMX/Guillaume/LOV/light/CrLOV1_light_1_data_000073.h5
/sls/X06SA/Data10/e10010/PXI/20191016/SMX/Guillaume/LOV/light/CrLOV1_light_1_data_000074.h5
/sls/X06SA/Data10/e10010/PXI/20191016/SMX/Guillaume/LOV/light/CrLOV1_light_1_data_000075.h5
/sls/X06SA/Data10/e10010/PXI/20191016/SMX/Guillaume/LOV/light/CrLOV1_light_1_data_000076.h5
/sls/X06SA/Data10/e10010/PXI/20191016/SMX/Guillaume/LOV/light/CrLOV1_light_1_data_000077.h5
/sls/X06SA/Data10/e10010/PXI/20191016/SMX/Guillaume/LOV/light/CrLOV1_light_1_data_000078.h5
/sls/X06SA/Data10/e10010/PXI/20191016/SMX/Guillaume/LOV/light/CrLOV1_light_1_data_000079.h5
/sls/X06SA/Data10/e10010/PXI/20191016/SMX/Guillaume/LOV/light/CrLOV1_light_1_data_000080.h5
/sls/X06SA/Data10/e10010/PXI/20191016/SMX/Guillaume/LOV/light/CrLOV1_light_1_data_000081.h5
/sls/X06SA/Data10/e10010/PXI/20191016/SMX/Guillaume/LOV/light/CrLOV1_light_1_data_000082.h5
/sls/X06SA/Data10/e10010/PXI/20191016/SMX/Guillaume/LOV/light/CrLOV1_light_1_data_000083.h5
/sls/X06SA/Data10/e10010/PXI/20191016/SMX/Guillaume/LOV/light/CrLOV1_light_1_data_000084.h5
/sls/X06SA/Data10/e10010/PXI/20191016/SMX/Guillaume/LOV/light/CrLOV1_light_1_data_000085.h5
/sls/X06SA/Data10/e10010/PXI/20191016/SMX/Guillaume/LOV/light/CrLOV1_light_1_data_000086.h5
/sls/X06SA/Data10/e10010/PXI/20191016/SMX/Guillaume/LOV/light/CrLOV1_light_1_data_000087.h5
/sls/X06SA/Data10/e10010/PXI/20191016/SMX/Guillaume/LOV/light/CrLOV1_light_1_data_000088.h5
/sls/X06SA/Data10/e10010/PXI/20191016/SMX/Guillaume/LOV/light/CrLOV1_light_1_data_000089.h5
/sls/X06SA/Data10/e10010/PXI/20191016/SMX/Guillaume/LOV/light/CrLOV1_light_1_data_000090.h5
/sls/X06SA/Data10/e10010/PXI/20191016/SMX/Guillaume/LOV/light/CrLOV1_light_1_data_000091.h5
/sls/X06SA/Data10/e10010/PXI/20191016/SMX/Guillaume/LOV/light/CrLOV1_light_1_data_000092.h5
/sls/X06SA/Data10/e10010/PXI/20191016/SMX/Guillaume/LOV/light/CrLOV1_light_1_data_000093.h5
/sls/X06SA/Data10/e10010/PXI/20191016/SMX/Guillaume/LOV/light/CrLOV1_light_1_data_000094.h5
/sls/X06SA/Data10/e10010/PXI/20191016/SMX/Guillaume/LOV/light/CrLOV1_light_1_data_000095.h5
/sls/X06SA/Data10/e10010/PXI/20191016/SMX/Guillaume/LOV/light/CrLOV1_light_1_data_000096.h5
/sls/X06SA/Data10/e10010/PXI/20191016/SMX/Guillaume/LOV/light/CrLOV1_light_1_data_000097.h5
/sls/X06SA/Data10/e10010/PXI/20191016/SMX/Guillaume/LOV/light/CrLOV1_light_1_data_000098.h5
/sls/X06SA/Data10/e10010/PXI/20191016/SMX/Guillaume/LOV/light/CrLOV1_light_1_data_000099.h5
/sls/X06SA/Data10/e10010/PXI/20191016/SMX/Guillaume/LOV/light/CrLOV1_light_1_data_000100.h5
/sls/X06SA/Data10/e10010/PXI/20191016/SMX/Guillaume/LOV/light/CrLOV1_light_1_data_000101.h5
/sls/X06SA/Data10/e10010/PXI/20191016/SMX/Guillaume/LOV/light/CrLOV1_light_1_data_000102.h5
/sls/X06SA/Data10/e10010/PXI/20191016/SMX/Guillaume/LOV/light/CrLOV1_light_1_data_000103.h5
/sls/X06SA/Data10/e10010/PXI/20191016/SMX/Guillaume/LOV/light/CrLOV1_light_1_data_000104.h5
/sls/X06SA/Data10/e10010/PXI/20191016/SMX/Guillaume/LOV/light/CrLOV1_light_1_data_000105.h5
/sls/X06SA/Data10/e10010/PXI/20191016/SMX/Guillaume/LOV/light/CrLOV1_light_1_data_000106.h5
/sls/X06SA/Data10/e10010/PXI/20191016/SMX/Guillaume/LOV/light/CrLOV1_light_1_data_000107.h5
/sls/X06SA/Data10/e10010/PXI/20191016/SMX/Guillaume/LOV/light/CrLOV1_light_1_data_000108.h5
/sls/X06SA/Data10/e10010/PXI/20191016/SMX/Guillaume/LOV/light/CrLOV1_light_1_data_000109.h5
/sls/X06SA/Data10/e10010/PXI/20191016/SMX/Guillaume/LOV/light/CrLOV1_light_1_data_000110.h5
/sls/X06SA/Data10/e10010/PXI/20191016/SMX/Guillaume/LOV/light/CrLOV1_light_1_data_000111.h5
/sls/X06SA/Data10/e10010/PXI/20191016/SMX/Guillaume/LOV/light/CrLOV1_light_1_data_000112.h5
/sls/X06SA/Data10/e10010/PXI/20191016/SMX/Guillaume/LOV/light/CrLOV1_light_1_data_000113.h5
/sls/X06SA/Data10/e10010/PXI/20191016/SMX/Guillaume/LOV/light/CrLOV1_light_1_data_000114.h5
/sls/X06SA/Data10/e10010/PXI/20191016/SMX/Guillaume/LOV/light/CrLOV1_light_1_data_000115.h5
/sls/X06SA/Data10/e10010/PXI/20191016/SMX/Guillaume/LOV/light/CrLOV1_light_1_data_000116.h5
/sls/X06SA/Data10/e10010/PXI/20191016/SMX/Guillaume/LOV/light/CrLOV1_light_1_data_000117.h5
/sls/X06SA/Data10/e10010/PXI/20191016/SMX/Guillaume/LOV/light/CrLOV1_light_1_data_000118.h5
/sls/X06SA/Data10/e10010/PXI/20191016/SMX/Guillaume/LOV/light/CrLOV1_light_1_data_000119.h5
/sls/X06SA/Data10/e10010/PXI/20191016/SMX/Guillaume/LOV/light/CrLOV1_light_1_data_000120.h5
/sls/X06SA/Data10/e10010/PXI/20191016/SMX/Guillaume/LOV/light/CrLOV1_light_1_data_000121.h5
/sls/X06SA/Data10/e10010/PXI/20191016/SMX/Guillaume/LOV/light/CrLOV1_light_1_data_000122.h5
/sls/X06SA/Data10/e10010/PXI/20191016/SMX/Guillaume/LOV/light/CrLOV1_light_1_data_000123.h5
/sls/X06SA/Data10/e10010/PXI/20191016/SMX/Guillaume/LOV/light/CrLOV1_light_1_data_000124.h5
/sls/X06SA/Data10/e10010/PXI/20191016/SMX/Guillaume/LOV/light/CrLOV1_light_1_data_000125.h5
/sls/X06SA/Data10/e10010/PXI/20191016/SMX/Guillaume/LOV/light/CrLOV1_light_1_data_000126.h5
/sls/X06SA/Data10/e10010/PXI/20191016/SMX/Guillaume/LOV/light/CrLOV1_light_1_data_000127.h5
/sls/X06SA/Data10/e10010/PXI/20191016/SMX/Guillaume/LOV/light/CrLOV1_light_1_data_000128.h5
/sls/X06SA/Data10/e10010/PXI/20191016/SMX/Guillaume/LOV/light/CrLOV1_light_1_data_000129.h5
/sls/X06SA/Data10/e10010/PXI/20191016/SMX/Guillaume/LOV/light/CrLOV1_light_1_data_000130.h5
/sls/X06SA/Data10/e10010/PXI/20191016/SMX/Guillaume/LOV/light/CrLOV1_light_1_data_000131.h5
/sls/X06SA/Data10/e10010/PXI/20191016/SMX/Guillaume/LOV/light/CrLOV1_light_1_data_000132.h5
/sls/X06SA/Data10/e10010/PXI/20191016/SMX/Guillaume/LOV/light/CrLOV1_light_1_data_000133.h5
/sls/X06SA/Data10/e10010/PXI/20191016/SMX/Guillaume/LOV/light/CrLOV1_light_1_data_000134.h5
/sls/X06SA/Data10/e10010/PXI/20191016/SMX/Guillaume/LOV/light/CrLOV1_light_1_data_000135.h5
/sls/X06SA/Data10/e10010/PXI/20191016/SMX/Guillaume/LOV/light/CrLOV1_light_1_data_000136.h5
/sls/X06SA/Data10/e10010/PXI/20191016/SMX/Guillaume/LOV/light/CrLOV1_light_1_data_000137.h5
/sls/X06SA/Data10/e10010/PXI/20191016/SMX/Guillaume/LOV/light/CrLOV1_light_1_data_000138.h5
/sls/X06SA/Data10/e10010/PXI/20191016/SMX/Guillaume/LOV/light/CrLOV1_light_1_data_000139.h5
/sls/X06SA/Data10/e10010/PXI/20191016/SMX/Guillaume/LOV/light/CrLOV1_light_1_data_000140.h5
/sls/X06SA/Data10/e10010/PXI/20191016/SMX/Guillaume/LOV/light/CrLOV1_light_1_data_000141.h5
/sls/X06SA/Data10/e10010/PXI/20191016/SMX/Guillaume/LOV/light/CrLOV1_light_1_data_000142.h5
/sls/X06SA/Data10/e10010/PXI/20191016/SMX/Guillaume/LOV/light/CrLOV1_light_1_data_000143.h5
/sls/X06SA/Data10/e10010/PXI/20191016/SMX/Guillaume/LOV/light/CrLOV1_light_1_data_000144.h5
/sls/X06SA/Data10/e10010/PXI/20191016/SMX/Guillaume/LOV/light/CrLOV1_light_1_data_000145.h5
/sls/X06SA/Data10/e10010/PXI/20191016/SMX/Guillaume/LOV/light/CrLOV1_light_1_data_000146.h5
/sls/X06SA/Data10/e10010/PXI/20191016/SMX/Guillaume/LOV/light/CrLOV1_light_1_data_000147.h5
/sls/X06SA/Data10/e10010/PXI/20191016/SMX/Guillaume/LOV/light/CrLOV1_light_1_data_000148.h5
/sls/X06SA/Data10/e10010/PXI/20191016/SMX/Guillaume/LOV/light/CrLOV1_light_1_data_000149.h5
/sls/X06SA/Data10/e10010/PXI/20191016/SMX/Guillaume/LOV/light/CrLOV1_light_1_data_000150.h5
/sls/X06SA/Data10/e10010/PXI/20191016/SMX/Guillaume/LOV/light/CrLOV1_light_1_data_000151.h5
/sls/X06SA/Data10/e10010/PXI/20191016/SMX/Guillaume/LOV/light/CrLOV1_light_1_data_000152.h5
/sls/X06SA/Data10/e10010/PXI/20191016/SMX/Guillaume/LOV/light/CrLOV1_light_1_data_000153.h5
/sls/X06SA/Data10/e10010/PXI/20191016/SMX/Guillaume/LOV/light/CrLOV1_light_1_data_000154.h5
/sls/X06SA/Data10/e10010/PXI/20191016/SMX/Guillaume/LOV/light/CrLOV1_light_1_data_000155.h5
/sls/X06SA/Data10/e10010/PXI/20191016/SMX/Guillaume/LOV/light/CrLOV1_light_1_data_000156.h5
/sls/X06SA/Data10/e10010/PXI/20191016/SMX/Guillaume/LOV/light/CrLOV1_light_1_data_000157.h5
/sls/X06SA/Data10/e10010/PXI/20191016/SMX/Guillaume/LOV/light/CrLOV1_light_1_data_000158.h5
/sls/X06SA/Data10/e10010/PXI/20191016/SMX/Guillaume/LOV/light/CrLOV1_light_1_data_000159.h5
/sls/X06SA/Data10/e10010/PXI/20191016/SMX/Guillaume/LOV/light/CrLOV1_light_1_data_000160.h5
/sls/X06SA/Data10/e10010/PXI/20191016/SMX/Guillaume/LOV/light/CrLOV1_light_1_data_000161.h5
/sls/X06SA/Data10/e10010/PXI/20191016/SMX/Guillaume/LOV/light/CrLOV1_light_1_data_000162.h5
/sls/X06SA/Data10/e10010/PXI/20191016/SMX/Guillaume/LOV/light/CrLOV1_light_1_data_000163.h5
/sls/X06SA/Data10/e10010/PXI/20191016/SMX/Guillaume/LOV/light/CrLOV1_light_1_data_000164.h5
/sls/X06SA/Data10/e10010/PXI/20191016/SMX/Guillaume/LOV/light/CrLOV1_light_1_data_000165.h5
/sls/X06SA/Data10/e10010/PXI/20191016/SMX/Guillaume/LOV/light/CrLOV1_light_1_data_000166.h5
/sls/X06SA/Data10/e10010/PXI/20191016/SMX/Guillaume/LOV/light/CrLOV1_light_1_data_000167.h5
/sls/X06SA/Data10/e10010/PXI/20191016/SMX/Guillaume/LOV/light/CrLOV1_light_1_data_000168.h5
/sls/X06SA/Data10/e10010/PXI/20191016/SMX/Guillaume/LOV/light/CrLOV1_light_1_data_000169.h5
/sls/X06SA/Data10/e10010/PXI/20191016/SMX/Guillaume/LOV/light/CrLOV1_light_1_data_000170.h5
/sls/X06SA/Data10/e10010/PXI/20191016/SMX/Guillaume/LOV/light/CrLOV1_light_1_data_000171.h5
/sls/X06SA/Data10/e10010/PXI/20191016/SMX/Guillaume/LOV/light/CrLOV1_light_1_data_000172.h5
/sls/X06SA/Data10/e10010/PXI/20191016/SMX/Guillaume/LOV/light/CrLOV1_light_1_data_000173.h5
/sls/X06SA/Data10/e10010/PXI/20191016/SMX/Guillaume/LOV/light/CrLOV1_light_1_data_000174.h5
/sls/X06SA/Data10/e10010/PXI/20191016/SMX/Guillaume/LOV/light/CrLOV1_light_1_data_000175.h5
/sls/X06SA/Data10/e10010/PXI/20191016/SMX/Guillaume/LOV/light/CrLOV1_light_1_data_000176.h5
/sls/X06SA/Data10/e10010/PXI/20191016/SMX/Guillaume/LOV/light/CrLOV1_light_1_data_000177.h5
/sls/X06SA/Data10/e10010/PXI/20191016/SMX/Guillaume/LOV/light/CrLOV1_light_1_data_000178.h5
/sls/X06SA/Data10/e10010/PXI/20191016/SMX/Guillaume/LOV/light/CrLOV1_light_1_data_000179.h5
/sls/X06SA/Data10/e10010/PXI/20191016/SMX/Guillaume/LOV/light/CrLOV1_light_1_data_000180.h5
/sls/X06SA/Data10/e10010/PXI/20191016/SMX/Guillaume/LOV/light/CrLOV1_light_1_data_000181.h5
/sls/X06SA/Data10/e10010/PXI/20191016/SMX/Guillaume/LOV/light/CrLOV1_light_1_data_000182.h5
/sls/X06SA/Data10/e10010/PXI/20191016/SMX/Guillaume/LOV/light/CrLOV1_light_1_data_000183.h5
/sls/X06SA/Data10/e10010/PXI/20191016/SMX/Guillaume/LOV/light/CrLOV1_light_1_data_000184.h5
/sls/X06SA/Data10/e10010/PXI/20191016/SMX/Guillaume/LOV/light/CrLOV1_light_1_data_000185.h5
/sls/X06SA/Data10/e10010/PXI/20191016/SMX/Guillaume/LOV/light/CrLOV1_light_1_data_000186.h5
/sls/X06SA/Data10/e10010/PXI/20191016/SMX/Guillaume/LOV/light/CrLOV1_light_1_data_000187.h5
/sls/X06SA/Data10/e10010/PXI/20191016/SMX/Guillaume/LOV/light/CrLOV1_light_1_data_000188.h5
/sls/X06SA/Data10/e10010/PXI/20191016/SMX/Guillaume/LOV/light/CrLOV1_light_1_data_000189.h5
/sls/X06SA/Data10/e10010/PXI/20191016/SMX/Guillaume/LOV/light/CrLOV1_light_1_data_000190.h5
/sls/X06SA/Data10/e10010/PXI/20191016/SMX/Guillaume/LOV/light/CrLOV1_light_1_data_000191.h5
/sls/X06SA/Data10/e10010/PXI/20191016/SMX/Guillaume/LOV/light/CrLOV1_light_1_data_000192.h5
/sls/X06SA/Data10/e10010/PXI/20191016/SMX/Guillaume/LOV/light/CrLOV1_light_1_data_000193.h5
/sls/X06SA/Data10/e10010/PXI/20191016/SMX/Guillaume/LOV/light/CrLOV1_light_1_data_000194.h5
/sls/X06SA/Data10/e10010/PXI/20191016/SMX/Guillaume/LOV/light/CrLOV1_light_1_data_000195.h5
/sls/X06SA/Data10/e10010/PXI/20191016/SMX/Guillaume/LOV/light/CrLOV1_light_1_data_000196.h5
/sls/X06SA/Data10/e10010/PXI/20191016/SMX/Guillaume/LOV/light/CrLOV1_light_1_data_000197.h5
/sls/X06SA/Data10/e10010/PXI/20191016/SMX/Guillaume/LOV/light/CrLOV1_light_1_data_000198.h5
/sls/X06SA/Data10/e10010/PXI/20191016/SMX/Guillaume/LOV/light/CrLOV1_light_1_data_000199.h5
/sls/X06SA/Data10/e10010/PXI/20191016/SMX/Guillaume/LOV/light/CrLOV1_light_1_data_000200.h5
/sls/X06SA/Data10/e10010/PXI/20191016/SMX/Guillaume/LOV/light/CrLOV1_light_1_data_000201.h5
/sls/X06SA/Data10/e10010/PXI/20191016/SMX/Guillaume/LOV/light/CrLOV1_light_1_data_000202.h5
/sls/X06SA/Data10/e10010/PXI/20191016/SMX/Guillaume/LOV/light/CrLOV1_light_1_data_000203.h5
/sls/X06SA/Data10/e10010/PXI/20191016/SMX/Guillaume/LOV/light/CrLOV1_light_1_data_000204.h5
/sls/X06SA/Data10/e10010/PXI/20191016/SMX/Guillaume/LOV/light/CrLOV1_light_1_data_000205.h5
/sls/X06SA/Data10/e10010/PXI/20191016/SMX/Guillaume/LOV/light/CrLOV1_light_1_data_000206.h5
/sls/X06SA/Data10/e10010/PXI/20191016/SMX/Guillaume/LOV/light/CrLOV1_light_1_data_000207.h5
/sls/X06SA/Data10/e10010/PXI/20191016/SMX/Guillaume/LOV/light/CrLOV1_light_1_data_000208.h5
/sls/X06SA/Data10/e10010/PXI/20191016/SMX/Guillaume/LOV/light/CrLOV1_light_1_data_000209.h5
/sls/X06SA/Data10/e10010/PXI/20191016/SMX/Guillaume/LOV/light/CrLOV1_light_1_data_000210.h5
/sls/X06SA/Data10/e10010/PXI/20191016/SMX/Guillaume/LOV/light/CrLOV1_light_1_data_000211.h5
/sls/X06SA/Data10/e10010/PXI/20191016/SMX/Guillaume/LOV/light/CrLOV1_light_1_data_000212.h5
/sls/X06SA/Data10/e10010/PXI/20191016/SMX/Guillaume/LOV/light/CrLOV1_light_1_data_000213.h5
/sls/X06SA/Data10/e10010/PXI/20191016/SMX/Guillaume/LOV/light/CrLOV1_light_1_data_000214.h5
/sls/X06SA/Data10/e10010/PXI/20191016/SMX/Guillaume/LOV/light/CrLOV1_light_1_data_000215.h5
/sls/X06SA/Data10/e10010/PXI/20191016/SMX/Guillaume/LOV/light/CrLOV1_light_1_data_000216.h5
/sls/X06SA/Data10/e10010/PXI/20191016/SMX/Guillaume/LOV/light/CrLOV1_light_1_data_000217.h5
/sls/X06SA/Data10/e10010/PXI/20191016/SMX/Guillaume/LOV/light/CrLOV1_light_1_data_000218.h5
/sls/X06SA/Data10/e10010/PXI/20191016/SMX/Guillaume/LOV/light/CrLOV1_light_1_data_000219.h5
/sls/X06SA/Data10/e10010/PXI/20191016/SMX/Guillaume/LOV/light/CrLOV1_light_1_data_000220.h5
/sls/X06SA/Data10/e10010/PXI/20191016/SMX/Guillaume/LOV/light/CrLOV1_light_1_data_000221.h5
/sls/X06SA/Data10/e10010/PXI/20191016/SMX/Guillaume/LOV/light/CrLOV1_light_1_data_000222.h5
/sls/X06SA/Data10/e10010/PXI/20191016/SMX/Guillaume/LOV/light/CrLOV1_light_1_data_000223.h5
/sls/X06SA/Data10/e10010/PXI/20191016/SMX/Guillaume/LOV/light/CrLOV1_light_1_data_000224.h5
/sls/X06SA/Data10/e10010/PXI/20191016/SMX/Guillaume/LOV/light/CrLOV1_light_1_data_000225.h5
/sls/X06SA/Data10/e10010/PXI/20191016/SMX/Guillaume/LOV/light/CrLOV1_light_1_data_000226.h5
/sls/X06SA/Data10/e10010/PXI/20191016/SMX/Guillaume/LOV/light/CrLOV1_light_1_data_000227.h5
/sls/X06SA/Data10/e10010/PXI/20191016/SMX/Guillaume/LOV/light/CrLOV1_light_1_data_000228.h5
/sls/X06SA/Data10/e10010/PXI/20191016/SMX/Guillaume/LOV/light/CrLOV1_light_1_data_000229.h5
/sls/X06SA/Data10/e10010/PXI/20191016/SMX/Guillaume/LOV/light/CrLOV1_light_1_data_000230.h5
/sls/X06SA/Data10/e10010/PXI/20191016/SMX/Guillaume/LOV/light/CrLOV1_light_1_data_000231.h5
/sls/X06SA/Data10/e10010/PXI/20191016/SMX/Guillaume/LOV/light/CrLOV1_light_1_data_000232.h5
/sls/X06SA/Data10/e10010/PXI/20191016/SMX/Guillaume/LOV/light/CrLOV1_light_1_data_000233.h5
/sls/X06SA/Data10/e10010/PXI/20191016/SMX/Guillaume/LOV/light/CrLOV1_light_1_data_000234.h5
/sls/X06SA/Data10/e10010/PXI/20191016/SMX/Guillaume/LOV/light/CrLOV1_light_1_data_000235.h5
/sls/X06SA/Data10/e10010/PXI/20191016/SMX/Guillaume/LOV/light/CrLOV1_light_1_data_000236.h5
/sls/X06SA/Data10/e10010/PXI/20191016/SMX/Guillaume/LOV/light/CrLOV1_light_1_data_000237.h5
/sls/X06SA/Data10/e10010/PXI/20191016/SMX/Guillaume/LOV/light/CrLOV1_light_1_data_000238.h5
/sls/X06SA/Data10/e10010/PXI/20191016/SMX/Guillaume/LOV/light/CrLOV1_light_1_data_000239.h5
/sls/X06SA/Data10/e10010/PXI/20191016/SMX/Guillaume/LOV/light/CrLOV1_light_1_data_000240.h5
/sls/X06SA/Data10/e10010/PXI/20191016/SMX/Guillaume/LOV/light/CrLOV1_light_1_data_000241.h5
/sls/X06SA/Data10/e10010/PXI/20191016/SMX/Guillaume/LOV/light/CrLOV1_light_1_data_000242.h5
/sls/X06SA/Data10/e10010/PXI/20191016/SMX/Guillaume/LOV/light/CrLOV1_light_1_data_000243.h5
/sls/X06SA/Data10/e10010/PXI/20191016/SMX/Guillaume/LOV/light/CrLOV1_light_1_data_000244.h5
/sls/X06SA/Data10/e10010/PXI/20191016/SMX/Guillaume/LOV/light/CrLOV1_light_1_data_000245.h5
/sls/X06SA/Data10/e10010/PXI/20191016/SMX/Guillaume/LOV/light/CrLOV1_light_1_data_000246.h5
/sls/X06SA/Data10/e10010/PXI/20191016/SMX/Guillaume/LOV/light/CrLOV1_light_1_data_000247.h5
/sls/X06SA/Data10/e10010/PXI/20191016/SMX/Guillaume/LOV/light/CrLOV1_light_1_data_000248.h5
/sls/X06SA/Data10/e10010/PXI/20191016/SMX/Guillaume/LOV/light/CrLOV1_light_1_data_000249.h5
/sls/X06SA/Data10/e10010/PXI/20191016/SMX/Guillaume/LOV/light/CrLOV1_light_1_data_000250.h5
/sls/X06SA/Data10/e10010/PXI/20191016/SMX/Guillaume/LOV/light/CrLOV1_light_1_data_000251.h5
/sls/X06SA/Data10/e10010/PXI/20191016/SMX/Guillaume/LOV/light/CrLOV1_light_1_data_000252.h5
/sls/X06SA/Data10/e10010/PXI/20191016/SMX/Guillaume/LOV/light/CrLOV1_light_1_data_000253.h5
/sls/X06SA/Data10/e10010/PXI/20191016/SMX/Guillaume/LOV/light/CrLOV1_light_1_data_000254.h5
/sls/X06SA/Data10/e10010/PXI/20191016/SMX/Guillaume/LOV/light/CrLOV1_light_1_data_000255.h5
/sls/X06SA/Data10/e10010/PXI/20191016/SMX/Guillaume/LOV/light/CrLOV1_light_1_data_000256.h5
/sls/X06SA/Data10/e10010/PXI/20191016/SMX/Guillaume/LOV/light/CrLOV1_light_1_data_000257.h5
/sls/X06SA/Data10/e10010/PXI/20191016/SMX/Guillaume/LOV/light/CrLOV1_light_1_data_000258.h5
/sls/X06SA/Data10/e10010/PXI/20191016/SMX/Guillaume/LOV/light/CrLOV1_light_1_data_000259.h5
/sls/X06SA/Data10/e10010/PXI/20191016/SMX/Guillaume/LOV/light/CrLOV1_light_1_data_000260.h5
/sls/X06SA/Data10/e10010/PXI/20191016/SMX/Guillaume/LOV/light/CrLOV1_light_1_data_000261.h5
/sls/X06SA/Data10/e10010/PXI/20191016/SMX/Guillaume/LOV/light/CrLOV1_light_1_data_000262.h5
/sls/X06SA/Data10/e10010/PXI/20191016/SMX/Guillaume/LOV/light/CrLOV1_light_1_data_000263.h5
/sls/X06SA/Data10/e10010/PXI/20191016/SMX/Guillaume/LOV/light/CrLOV1_light_1_data_000264.h5
/sls/X06SA/Data10/e10010/PXI/20191016/SMX/Guillaume/LOV/light/CrLOV1_light_1_data_000265.h5
/sls/X06SA/Data10/e10010/PXI/20191016/SMX/Guillaume/LOV/light/CrLOV1_light_1_data_000266.h5
/sls/X06SA/Data10/e10010/PXI/20191016/SMX/Guillaume/LOV/light/CrLOV1_light_1_data_000267.h5
/sls/X06SA/Data10/e10010/PXI/20191016/SMX/Guillaume/LOV/light/CrLOV1_light_1_data_000268.h5
/sls/X06SA/Data10/e10010/PXI/20191016/SMX/Guillaume/LOV/light/CrLOV1_light_1_data_000269.h5
/sls/X06SA/Data10/e10010/PXI/20191016/SMX/Guillaume/LOV/light/CrLOV1_light_1_data_000270.h5
/sls/X06SA/Data10/e10010/PXI/20191016/SMX/Guillaume/LOV/light/CrLOV1_light_1_data_000271.h5
/sls/X06SA/Data10/e10010/PXI/20191016/SMX/Guillaume/LOV/light/CrLOV1_light_1_data_000272.h5
/sls/X06SA/Data10/e10010/PXI/20191016/SMX/Guillaume/LOV/light/CrLOV1_light_1_data_000273.h5
/sls/X06SA/Data10/e10010/PXI/20191016/SMX/Guillaume/LOV/light/CrLOV1_light_1_data_000274.h5
/sls/X06SA/Data10/e10010/PXI/20191016/SMX/Guillaume/LOV/light/CrLOV1_light_1_data_000275.h5
/sls/X06SA/Data10/e10010/PXI/20191016/SMX/Guillaume/LOV/light/CrLOV1_light_1_data_000276.h5
/sls/X06SA/Data10/e10010/PXI/20191016/SMX/Guillaume/LOV/light/CrLOV1_light_1_data_000277.h5
/sls/X06SA/Data10/e10010/PXI/20191016/SMX/Guillaume/LOV/light/CrLOV1_light_1_data_000278.h5
/sls/X06SA/Data10/e10010/PXI/20191016/SMX/Guillaume/LOV/light/CrLOV1_light_1_data_000279.h5
/sls/X06SA/Data10/e10010/PXI/20191016/SMX/Guillaume/LOV/light/CrLOV1_light_1_data_000280.h5
/sls/X06SA/Data10/e10010/PXI/20191016/SMX/Guillaume/LOV/light/CrLOV1_light_1_data_000281.h5
/sls/X06SA/Data10/e10010/PXI/20191016/SMX/Guillaume/LOV/light/CrLOV1_light_1_data_000282.h5
/sls/X06SA/Data10/e10010/PXI/20191016/SMX/Guillaume/LOV/light/CrLOV1_light_1_data_000283.h5
/sls/X06SA/Data10/e10010/PXI/20191016/SMX/Guillaume/LOV/light/CrLOV1_light_1_data_000284.h5
/sls/X06SA/Data10/e10010/PXI/20191016/SMX/Guillaume/LOV/light/CrLOV1_light_1_data_000285.h5
/sls/X06SA/Data10/e10010/PXI/20191016/SMX/Guillaume/LOV/light/CrLOV1_light_1_data_000286.h5
/sls/X06SA/Data10/e10010/PXI/20191016/SMX/Guillaume/LOV/light/CrLOV1_light_1_data_000287.h5
/sls/X06SA/Data10/e10010/PXI/20191016/SMX/Guillaume/LOV/light/CrLOV1_light_1_data_000288.h5
/sls/X06SA/Data10/e10010/PXI/20191016/SMX/Guillaume/LOV/light/CrLOV1_light_1_data_000289.h5
/sls/X06SA/Data10/e10010/PXI/20191016/SMX/Guillaume/LOV/light/CrLOV1_light_1_data_000290.h5
/sls/X06SA/Data10/e10010/PXI/20191016/SMX/Guillaume/LOV/light/CrLOV1_light_1_data_000291.h5
/sls/X06SA/Data10/e10010/PXI/20191016/SMX/Guillaume/LOV/light/CrLOV1_light_1_data_000292.h5
/sls/X06SA/Data10/e10010/PXI/20191016/SMX/Guillaume/LOV/light/CrLOV1_light_1_data_000293.h5
/sls/X06SA/Data10/e10010/PXI/20191016/SMX/Guillaume/LOV/light/CrLOV1_light_1_data_000294.h5
/sls/X06SA/Data10/e10010/PXI/20191016/SMX/Guillaume/LOV/light/CrLOV1_light_1_data_000295.h5
/sls/X06SA/Data10/e10010/PXI/20191016/SMX/Guillaume/LOV/light/CrLOV1_light_1_data_000296.h5
/sls/X06SA/Data10/e10010/PXI/20191016/SMX/Guillaume/LOV/light/CrLOV1_light_1_data_000297.h5
/sls/X06SA/Data10/e10010/PXI/20191016/SMX/Guillaume/LOV/light/CrLOV1_light_1_data_000298.h5
/sls/X06SA/Data10/e10010/PXI/20191016/SMX/Guillaume/LOV/light/CrLOV1_light_1_data_000299.h5
/sls/X06SA/Data10/e10010/PXI/20191016/SMX/Guillaume/LOV/light/CrLOV1_light_1_data_000300.h5
/sls/X06SA/Data10/e10010/PXI/20191016/SMX/Guillaume/LOV/light/CrLOV1_light_1_data_000301.h5
/sls/X06SA/Data10/e10010/PXI/20191016/SMX/Guillaume/LOV/light/CrLOV1_light_1_data_000302.h5
/sls/X06SA/Data10/e10010/PXI/20191016/SMX/Guillaume/LOV/light/CrLOV1_light_1_data_000303.h5
/sls/X06SA/Data10/e10010/PXI/20191016/SMX/Guillaume/LOV/light/CrLOV1_light_1_data_000304.h5
/sls/X06SA/Data10/e10010/PXI/20191016/SMX/Guillaume/LOV/light/CrLOV1_light_1_data_000305.h5
/sls/X06SA/Data10/e10010/PXI/20191016/SMX/Guillaume/LOV/light/CrLOV1_light_1_data_000306.h5
/sls/X06SA/Data10/e10010/PXI/20191016/SMX/Guillaume/LOV/light/CrLOV1_light_1_data_000307.h5
/sls/X06SA/Data10/e10010/PXI/20191016/SMX/Guillaume/LOV/light/CrLOV1_light_1_data_000308.h5
/sls/X06SA/Data10/e10010/PXI/20191016/SMX/Guillaume/LOV/light/CrLOV1_light_1_data_000309.h5
/sls/X06SA/Data10/e10010/PXI/20191016/SMX/Guillaume/LOV/light/CrLOV1_light_1_data_000310.h5
/sls/X06SA/Data10/e10010/PXI/20191016/SMX/Guillaume/LOV/light/CrLOV1_light_1_data_000311.h5
/sls/X06SA/Data10/e10010/PXI/20191016/SMX/Guillaume/LOV/light/CrLOV1_light_1_data_000312.h5
/sls/X06SA/Data10/e10010/PXI/20191016/SMX/Guillaume/LOV/light/CrLOV1_light_1_data_000313.h5
/sls/X06SA/Data10/e10010/PXI/20191016/SMX/Guillaume/LOV/light/CrLOV1_light_1_data_000314.h5
/sls/X06SA/Data10/e10010/PXI/20191016/SMX/Guillaume/LOV/light/CrLOV1_light_1_data_000315.h5
/sls/X06SA/Data10/e10010/PXI/20191016/SMX/Guillaume/LOV/light/CrLOV1_light_1_data_000316.h5
/sls/X06SA/Data10/e10010/PXI/20191016/SMX/Guillaume/LOV/light/CrLOV1_light_1_data_000317.h5
/sls/X06SA/Data10/e10010/PXI/20191016/SMX/Guillaume/LOV/light/CrLOV1_light_1_data_000318.h5
/sls/X06SA/Data10/e10010/PXI/20191016/SMX/Guillaume/LOV/light/CrLOV1_light_1_data_000319.h5
/sls/X06SA/Data10/e10010/PXI/20191016/SMX/Guillaume/LOV/light/CrLOV1_light_1_data_000320.h5
/sls/X06SA/Data10/e10010/PXI/20191016/SMX/Guillaume/LOV/light/CrLOV1_light_1_data_000321.h5
/sls/X06SA/Data10/e10010/PXI/20191016/SMX/Guillaume/LOV/light/CrLOV1_light_1_data_000322.h5
/sls/X06SA/Data10/e10010/PXI/20191016/SMX/Guillaume/LOV/light/CrLOV1_light_1_data_000323.h5
/sls/X06SA/Data10/e10010/PXI/20191016/SMX/Guillaume/LOV/light/CrLOV1_light_1_data_000324.h5
/sls/X06SA/Data10/e10010/PXI/20191016/SMX/Guillaume/LOV/light/CrLOV1_light_1_data_000325.h5
/sls/X06SA/Data10/e10010/PXI/20191016/SMX/Guillaume/LOV/light/CrLOV1_light_1_data_000326.h5
/sls/X06SA/Data10/e10010/PXI/20191016/SMX/Guillaume/LOV/light/CrLOV1_light_1_data_000327.h5
/sls/X06SA/Data10/e10010/PXI/20191016/SMX/Guillaume/LOV/light/CrLOV1_light_1_data_000328.h5
/sls/X06SA/Data10/e10010/PXI/20191016/SMX/Guillaume/LOV/light/CrLOV1_light_1_data_000329.h5
/sls/X06SA/Data10/e10010/PXI/20191016/SMX/Guillaume/LOV/light/CrLOV1_light_1_data_000330.h5
/sls/X06SA/Data10/e10010/PXI/20191016/SMX/Guillaume/LOV/light/CrLOV1_light_1_data_000331.h5
/sls/X06SA/Data10/e10010/PXI/20191016/SMX/Guillaume/LOV/light/CrLOV1_light_1_data_000332.h5
/sls/X06SA/Data10/e10010/PXI/20191016/SMX/Guillaume/LOV/light/CrLOV1_light_1_data_000333.h5
/sls/X06SA/Data10/e10010/PXI/20191016/SMX/Guillaume/LOV/light/CrLOV1_light_1_data_000334.h5
/sls/X06SA/Data10/e10010/PXI/20191016/SMX/Guillaume/LOV/light/CrLOV1_light_1_data_000335.h5
/sls/X06SA/Data10/e10010/PXI/20191016/SMX/Guillaume/LOV/light/CrLOV1_light_1_data_000336.h5
/sls/X06SA/Data10/e10010/PXI/20191016/SMX/Guillaume/LOV/light/CrLOV1_light_1_data_000337.h5
/sls/X06SA/Data10/e10010/PXI/20191016/SMX/Guillaume/LOV/light/CrLOV1_light_1_data_000338.h5
/sls/X06SA/Data10/e10010/PXI/20191016/SMX/Guillaume/LOV/light/CrLOV1_light_1_data_000339.h5
/sls/X06SA/Data10/e10010/PXI/20191016/SMX/Guillaume/LOV/light/CrLOV1_light_1_data_000340.h5
/sls/X06SA/Data10/e10010/PXI/20191016/SMX/Guillaume/LOV/light/CrLOV1_light_1_data_000341.h5
/sls/X06SA/Data10/e10010/PXI/20191016/SMX/Guillaume/LOV/light/CrLOV1_light_1_data_000342.h5
/sls/X06SA/Data10/e10010/PXI/20191016/SMX/Guillaume/LOV/light/CrLOV1_light_1_data_000343.h5
/sls/X06SA/Data10/e10010/PXI/20191016/SMX/Guillaume/LOV/light/CrLOV1_light_1_data_000344.h5
/sls/X06SA/Data10/e10010/PXI/20191016/SMX/Guillaume/LOV/light/CrLOV1_light_1_data_000345.h5
/sls/X06SA/Data10/e10010/PXI/20191016/SMX/Guillaume/LOV/light/CrLOV1_light_1_data_000346.h5
/sls/X06SA/Data10/e10010/PXI/20191016/SMX/Guillaume/LOV/light/CrLOV1_light_1_data_000347.h5
/sls/X06SA/Data10/e10010/PXI/20191016/SMX/Guillaume/LOV/light/CrLOV1_light_1_data_000348.h5
/sls/X06SA/Data10/e10010/PXI/20191016/SMX/Guillaume/LOV/light/CrLOV1_light_1_data_000349.h5
/sls/X06SA/Data10/e10010/PXI/20191016/SMX/Guillaume/LOV/light/CrLOV1_light_1_data_000350.h5
/sls/X06SA/Data10/e10010/PXI/20191016/SMX/Guillaume/LOV/light/CrLOV1_light_1_data_000351.h5
/sls/X06SA/Data10/e10010/PXI/20191016/SMX/Guillaume/LOV/light/CrLOV1_light_1_data_000352.h5
/sls/X06SA/Data10/e10010/PXI/20191016/SMX/Guillaume/LOV/light/CrLOV1_light_1_data_000353.h5
/sls/X06SA/Data10/e10010/PXI/20191016/SMX/Guillaume/LOV/light/CrLOV1_light_1_data_000354.h5
/sls/X06SA/Data10/e10010/PXI/20191016/SMX/Guillaume/LOV/light/CrLOV1_light_1_data_000355.h5
/sls/X06SA/Data10/e10010/PXI/20191016/SMX/Guillaume/LOV/light/CrLOV1_light_1_data_000356.h5
/sls/X06SA/Data10/e10010/PXI/20191016/SMX/Guillaume/LOV/light/CrLOV1_light_1_data_000357.h5
/sls/X06SA/Data10/e10010/PXI/20191016/SMX/Guillaume/LOV/light/CrLOV1_light_1_data_000358.h5
/sls/X06SA/Data10/e10010/PXI/20191016/SMX/Guillaume/LOV/light/CrLOV1_light_1_data_000359.h5
/sls/X06SA/Data10/e10010/PXI/20191016/SMX/Guillaume/LOV/light/CrLOV1_light_1_data_000360.h5
/sls/X06SA/Data10/e10010/PXI/20191016/SMX/Guillaume/LOV/light/CrLOV1_light_1_data_000361.h5
/sls/X06SA/Data10/e10010/PXI/20191016/SMX/Guillaume/LOV/light/CrLOV1_light_1_data_000362.h5
/sls/X06SA/Data10/e10010/PXI/20191016/SMX/Guillaume/LOV/light/CrLOV1_light_1_data_000363.h5
/sls/X06SA/Data10/e10010/PXI/20191016/SMX/Guillaume/LOV/light/CrLOV1_light_1_data_000364.h5
/sls/X06SA/Data10/e10010/PXI/20191016/SMX/Guillaume/LOV/light/CrLOV1_light_1_data_000365.h5
/sls/X06SA/Data10/e10010/PXI/20191016/SMX/Guillaume/LOV/light/CrLOV1_light_1_data_000366.h5
/sls/X06SA/Data10/e10010/PXI/20191016/SMX/Guillaume/LOV/light/CrLOV1_light_1_data_000367.h5
/sls/X06SA/Data10/e10010/PXI/20191016/SMX/Guillaume/LOV/light/CrLOV1_light_1_data_000368.h5
/sls/X06SA/Data10/e10010/PXI/20191016/SMX/Guillaume/LOV/light/CrLOV1_light_1_data_000369.h5
/sls/X06SA/Data10/e10010/PXI/20191016/SMX/Guillaume/LOV/light/CrLOV1_light_1_data_000370.h5
/sls/X06SA/Data10/e10010/PXI/20191016/SMX/Guillaume/LOV/light/CrLOV1_light_1_data_000371.h5
/sls/X06SA/Data10/e10010/PXI/20191016/SMX/Guillaume/LOV/light/CrLOV1_light_1_data_000372.h5
/sls/X06SA/Data10/e10010/PXI/20191016/SMX/Guillaume/LOV/light/CrLOV1_light_1_data_000373.h5
/sls/X06SA/Data10/e10010/PXI/20191016/SMX/Guillaume/LOV/light/CrLOV1_light_1_data_000374.h5
/sls/X06SA/Data10/e10010/PXI/20191016/SMX/Guillaume/LOV/light/CrLOV1_light_1_data_000375.h5
/sls/X06SA/Data10/e10010/PXI/20191016/SMX/Guillaume/LOV/light/CrLOV1_light_1_data_000376.h5
/sls/X06SA/Data10/e10010/PXI/20191016/SMX/Guillaume/LOV/light/CrLOV1_light_1_data_000377.h5
/sls/X06SA/Data10/e10010/PXI/20191016/SMX/Guillaume/LOV/light/CrLOV1_light_1_data_000378.h5
/sls/X06SA/Data10/e10010/PXI/20191016/SMX/Guillaume/LOV/light/CrLOV1_light_1_data_000379.h5
/sls/X06SA/Data10/e10010/PXI/20191016/SMX/Guillaume/LOV/light/CrLOV1_light_1_data_000380.h5
/sls/X06SA/Data10/e10010/PXI/20191016/SMX/Guillaume/LOV/light/CrLOV1_light_1_data_000381.h5
/sls/X06SA/Data10/e10010/PXI/20191016/SMX/Guillaume/LOV/light/CrLOV1_light_1_data_000382.h5
/sls/X06SA/Data10/e10010/PXI/20191016/SMX/Guillaume/LOV/light/CrLOV1_light_1_data_000383.h5
/sls/X06SA/Data10/e10010/PXI/20191016/SMX/Guillaume/LOV/light/CrLOV1_light_1_data_000384.h5
/sls/X06SA/Data10/e10010/PXI/20191016/SMX/Guillaume/LOV/light/CrLOV1_light_1_data_000385.h5
/sls/X06SA/Data10/e10010/PXI/20191016/SMX/Guillaume/LOV/light/CrLOV1_light_1_data_000386.h5
/sls/X06SA/Data10/e10010/PXI/20191016/SMX/Guillaume/LOV/light/CrLOV1_light_1_data_000387.h5
/sls/X06SA/Data10/e10010/PXI/20191016/SMX/Guillaume/LOV/light/CrLOV1_light_1_data_000388.h5
/sls/X06SA/Data10/e10010/PXI/20191016/SMX/Guillaume/LOV/light/CrLOV1_light_1_data_000389.h5
/sls/X06SA/Data10/e10010/PXI/20191016/SMX/Guillaume/LOV/light/CrLOV1_light_1_data_000390.h5
/sls/X06SA/Data10/e10010/PXI/20191016/SMX/Guillaume/LOV/light/CrLOV1_light_1_data_000391.h5
/sls/X06SA/Data10/e10010/PXI/20191016/SMX/Guillaume/LOV/light/CrLOV1_light_1_data_000392.h5
/sls/X06SA/Data10/e10010/PXI/20191016/SMX/Guillaume/LOV/light/CrLOV1_light_1_data_000393.h5
/sls/X06SA/Data10/e10010/PXI/20191016/SMX/Guillaume/LOV/light/CrLOV1_light_1_data_000394.h5
/sls/X06SA/Data10/e10010/PXI/20191016/SMX/Guillaume/LOV/light/CrLOV1_light_1_data_000395.h5
/sls/X06SA/Data10/e10010/PXI/20191016/SMX/Guillaume/LOV/light/CrLOV1_light_1_data_000396.h5
/sls/X06SA/Data10/e10010/PXI/20191016/SMX/Guillaume/LOV/light/CrLOV1_light_1_data_000397.h5
/sls/X06SA/Data10/e10010/PXI/20191016/SMX/Guillaume/LOV/light/CrLOV1_light_1_data_000398.h5
/sls/X06SA/Data10/e10010/PXI/20191016/SMX/Guillaume/LOV/light/CrLOV1_light_1_data_000399.h5
/sls/X06SA/Data10/e10010/PXI/20191016/SMX/Guillaume/LOV/light/CrLOV1_light_1_data_000400.h5
/sls/X06SA/Data10/e10010/PXI/20191016/SMX/Guillaume/LOV/light/CrLOV1_light_1_data_000401.h5
/sls/X06SA/Data10/e10010/PXI/20191016/SMX/Guillaume/LOV/light/CrLOV1_light_1_data_000402.h5
/sls/X06SA/Data10/e10010/PXI/20191016/SMX/Guillaume/LOV/light/CrLOV1_light_1_data_000403.h5
/sls/X06SA/Data10/e10010/PXI/20191016/SMX/Guillaume/LOV/light/CrLOV1_light_1_data_000404.h5
/sls/X06SA/Data10/e10010/PXI/20191016/SMX/Guillaume/LOV/light/CrLOV1_light_1_data_000405.h5
/sls/X06SA/Data10/e10010/PXI/20191016/SMX/Guillaume/LOV/light/CrLOV1_light_1_data_000406.h5
/sls/X06SA/Data10/e10010/PXI/20191016/SMX/Guillaume/LOV/light/CrLOV1_light_1_data_000407.h5
/sls/X06SA/Data10/e10010/PXI/20191016/SMX/Guillaume/LOV/light/CrLOV1_light_1_data_000408.h5
/sls/X06SA/Data10/e10010/PXI/20191016/SMX/Guillaume/LOV/light/CrLOV1_light_1_data_000409.h5
/sls/X06SA/Data10/e10010/PXI/20191016/SMX/Guillaume/LOV/light/CrLOV1_light_1_data_000410.h5
/sls/X06SA/Data10/e10010/PXI/20191016/SMX/Guillaume/LOV/light/CrLOV1_light_1_data_000411.h5
/sls/X06SA/Data10/e10010/PXI/20191016/SMX/Guillaume/LOV/light/CrLOV1_light_1_data_000412.h5
/sls/X06SA/Data10/e10010/PXI/20191016/SMX/Guillaume/LOV/light/CrLOV1_light_1_data_000413.h5
/sls/X06SA/Data10/e10010/PXI/20191016/SMX/Guillaume/LOV/light/CrLOV1_light_1_data_000414.h5
/sls/X06SA/Data10/e10010/PXI/20191016/SMX/Guillaume/LOV/light/CrLOV1_light_1_data_000415.h5
/sls/X06SA/Data10/e10010/PXI/20191016/SMX/Guillaume/LOV/light/CrLOV1_light_1_data_000416.h5
/sls/X06SA/Data10/e10010/PXI/20191016/SMX/Guillaume/LOV/light/CrLOV1_light_1_data_000417.h5
/sls/X06SA/Data10/e10010/PXI/20191016/SMX/Guillaume/LOV/light/CrLOV1_light_1_data_000418.h5
/sls/X06SA/Data10/e10010/PXI/20191016/SMX/Guillaume/LOV/light/CrLOV1_light_1_data_000419.h5
/sls/X06SA/Data10/e10010/PXI/20191016/SMX/Guillaume/LOV/light/CrLOV1_light_1_data_000420.h5
/sls/X06SA/Data10/e10010/PXI/20191016/SMX/Guillaume/LOV/light/CrLOV1_light_1_data_000421.h5
/sls/X06SA/Data10/e10010/PXI/20191016/SMX/Guillaume/LOV/light/CrLOV1_light_1_data_000422.h5
/sls/X06SA/Data10/e10010/PXI/20191016/SMX/Guillaume/LOV/light/CrLOV1_light_1_data_000423.h5
/sls/X06SA/Data10/e10010/PXI/20191016/SMX/Guillaume/LOV/light/CrLOV1_light_1_data_000424.h5
/sls/X06SA/Data10/e10010/PXI/20191016/SMX/Guillaume/LOV/light/CrLOV1_light_1_data_000425.h5
/sls/X06SA/Data10/e10010/PXI/20191016/SMX/Guillaume/LOV/light/CrLOV1_light_1_data_000426.h5
/sls/X06SA/Data10/e10010/PXI/20191016/SMX/Guillaume/LOV/light/CrLOV1_light_1_data_000427.h5
/sls/X06SA/Data10/e10010/PXI/20191016/SMX/Guillaume/LOV/light/CrLOV1_light_1_data_000428.h5
/sls/X06SA/Data10/e10010/PXI/20191016/SMX/Guillaume/LOV/light/CrLOV1_light_1_data_000429.h5
/sls/X06SA/Data10/e10010/PXI/20191016/SMX/Guillaume/LOV/light/CrLOV1_light_1_data_000430.h5
/sls/X06SA/Data10/e10010/PXI/20191016/SMX/Guillaume/LOV/light/CrLOV1_light_1_data_000431.h5
/sls/X06SA/Data10/e10010/PXI/20191016/SMX/Guillaume/LOV/light/CrLOV1_light_1_data_000432.h5
/sls/X06SA/Data10/e10010/PXI/20191016/SMX/Guillaume/LOV/light/CrLOV1_light_1_data_000433.h5
/sls/X06SA/Data10/e10010/PXI/20191016/SMX/Guillaume/LOV/light/CrLOV1_light_1_data_000434.h5
/sls/X06SA/Data10/e10010/PXI/20191016/SMX/Guillaume/LOV/light/CrLOV1_light_1_data_000435.h5
/sls/X06SA/Data10/e10010/PXI/20191016/SMX/Guillaume/LOV/light/CrLOV1_light_1_data_000436.h5
/sls/X06SA/Data10/e10010/PXI/20191016/SMX/Guillaume/LOV/light/CrLOV1_light_1_data_000437.h5
/sls/X06SA/Data10/e10010/PXI/20191016/SMX/Guillaume/LOV/light/CrLOV1_light_1_data_000438.h5
/sls/X06SA/Data10/e10010/PXI/20191016/SMX/Guillaume/LOV/light/CrLOV1_light_1_data_000439.h5
/sls/X06SA/Data10/e10010/PXI/20191016/SMX/Guillaume/LOV/light/CrLOV1_light_1_data_000440.h5
/sls/X06SA/Data10/e10010/PXI/20191016/SMX/Guillaume/LOV/light/CrLOV1_light_1_data_000441.h5
/sls/X06SA/Data10/e10010/PXI/20191016/SMX/Guillaume/LOV/light/CrLOV1_light_1_data_000442.h5
/sls/X06SA/Data10/e10010/PXI/20191016/SMX/Guillaume/LOV/light/CrLOV1_light_1_data_000443.h5
/sls/X06SA/Data10/e10010/PXI/20191016/SMX/Guillaume/LOV/light/CrLOV1_light_1_data_000444.h5
/sls/X06SA/Data10/e10010/PXI/20191016/SMX/Guillaume/LOV/light/CrLOV1_light_1_data_000445.h5
/sls/X06SA/Data10/e10010/PXI/20191016/SMX/Guillaume/LOV/light/CrLOV1_light_1_data_000446.h5
/sls/X06SA/Data10/e10010/PXI/20191016/SMX/Guillaume/LOV/light/CrLOV1_light_1_data_000447.h5
/sls/X06SA/Data10/e10010/PXI/20191016/SMX/Guillaume/LOV/light/CrLOV1_light_1_data_000448.h5
/sls/X06SA/Data10/e10010/PXI/20191016/SMX/Guillaume/LOV/light/CrLOV1_light_1_data_000449.h5
/sls/X06SA/Data10/e10010/PXI/20191016/SMX/Guillaume/LOV/light/CrLOV1_light_1_data_000450.h5
/sls/X06SA/Data10/e10010/PXI/20191016/SMX/Guillaume/LOV/light/CrLOV1_light_1_data_000451.h5
/sls/X06SA/Data10/e10010/PXI/20191016/SMX/Guillaume/LOV/light/CrLOV1_light_1_data_000452.h5
/sls/X06SA/Data10/e10010/PXI/20191016/SMX/Guillaume/LOV/light/CrLOV1_light_1_data_000453.h5
/sls/X06SA/Data10/e10010/PXI/20191016/SMX/Guillaume/LOV/light/CrLOV1_light_1_data_000454.h5
/sls/X06SA/Data10/e10010/PXI/20191016/SMX/Guillaume/LOV/light/CrLOV1_light_1_data_000455.h5
/sls/X06SA/Data10/e10010/PXI/20191016/SMX/Guillaume/LOV/light/CrLOV1_light_1_data_000456.h5
/sls/X06SA/Data10/e10010/PXI/20191016/SMX/Guillaume/LOV/light/CrLOV1_light_1_data_000457.h5
/sls/X06SA/Data10/e10010/PXI/20191016/SMX/Guillaume/LOV/light/CrLOV1_light_1_data_000458.h5
/sls/X06SA/Data10/e10010/PXI/20191016/SMX/Guillaume/LOV/light/CrLOV1_light_1_data_000459.h5
/sls/X06SA/Data10/e10010/PXI/20191016/SMX/Guillaume/LOV/light/CrLOV1_light_1_data_000460.h5
/sls/X06SA/Data10/e10010/PXI/20191016/SMX/Guillaume/LOV/light/CrLOV1_light_1_data_000461.h5
/sls/X06SA/Data10/e10010/PXI/20191016/SMX/Guillaume/LOV/light/CrLOV1_light_1_data_000462.h5
/sls/X06SA/Data10/e10010/PXI/20191016/SMX/Guillaume/LOV/light/CrLOV1_light_1_data_000463.h5
/sls/X06SA/Data10/e10010/PXI/20191016/SMX/Guillaume/LOV/light/CrLOV1_light_1_data_000464.h5
/sls/X06SA/Data10/e10010/PXI/20191016/SMX/Guillaume/LOV/light/CrLOV1_light_1_data_000465.h5
/sls/X06SA/Data10/e10010/PXI/20191016/SMX/Guillaume/LOV/light/CrLOV1_light_1_data_000466.h5
/sls/X06SA/Data10/e10010/PXI/20191016/SMX/Guillaume/LOV/light/CrLOV1_light_1_data_000467.h5
/sls/X06SA/Data10/e10010/PXI/20191016/SMX/Guillaume/LOV/light/CrLOV1_light_1_data_000468.h5
/sls/X06SA/Data10/e10010/PXI/20191016/SMX/Guillaume/LOV/light/CrLOV1_light_1_data_000469.h5
/sls/X06SA/Data10/e10010/PXI/20191016/SMX/Guillaume/LOV/light/CrLOV1_light_1_data_000470.h5
/sls/X06SA/Data10/e10010/PXI/20191016/SMX/Guillaume/LOV/light/CrLOV1_light_1_data_000471.h5
/sls/X06SA/Data10/e10010/PXI/20191016/SMX/Guillaume/LOV/light/CrLOV1_light_1_data_000472.h5
/sls/X06SA/Data10/e10010/PXI/20191016/SMX/Guillaume/LOV/light/CrLOV1_light_1_data_000473.h5
/sls/X06SA/Data10/e10010/PXI/20191016/SMX/Guillaume/LOV/light/CrLOV1_light_1_data_000474.h5
/sls/X06SA/Data10/e10010/PXI/20191016/SMX/Guillaume/LOV/light/CrLOV1_light_1_data_000475.h5
/sls/X06SA/Data10/e10010/PXI/20191016/SMX/Guillaume/LOV/light/CrLOV1_light_1_data_000476.h5
/sls/X06SA/Data10/e10010/PXI/20191016/SMX/Guillaume/LOV/light/CrLOV1_light_1_data_000477.h5
/sls/X06SA/Data10/e10010/PXI/20191016/SMX/Guillaume/LOV/light/CrLOV1_light_1_data_000478.h5
/sls/X06SA/Data10/e10010/PXI/20191016/SMX/Guillaume/LOV/light/CrLOV1_light_1_data_000479.h5
/sls/X06SA/Data10/e10010/PXI/20191016/SMX/Guillaume/LOV/light/CrLOV1_light_1_data_000480.h5
/sls/X06SA/Data10/e10010/PXI/20191016/SMX/Guillaume/LOV/light/CrLOV1_light_1_data_000481.h5
/sls/X06SA/Data10/e10010/PXI/20191016/SMX/Guillaume/LOV/light/CrLOV1_light_1_data_000482.h5
/sls/X06SA/Data10/e10010/PXI/20191016/SMX/Guillaume/LOV/light/CrLOV1_light_1_data_000483.h5
/sls/X06SA/Data10/e10010/PXI/20191016/SMX/Guillaume/LOV/light/CrLOV1_light_1_data_000484.h5
/sls/X06SA/Data10/e10010/PXI/20191016/SMX/Guillaume/LOV/light/CrLOV1_light_1_data_000485.h5
/sls/X06SA/Data10/e10010/PXI/20191016/SMX/Guillaume/LOV/light/CrLOV1_light_1_data_000486.h5
/sls/X06SA/Data10/e10010/PXI/20191016/SMX/Guillaume/LOV/light/CrLOV1_light_1_data_000487.h5
/sls/X06SA/Data10/e10010/PXI/20191016/SMX/Guillaume/LOV/light/CrLOV1_light_1_data_000488.h5
/sls/X06SA/Data10/e10010/PXI/20191016/SMX/Guillaume/LOV/light/CrLOV1_light_1_data_000489.h5
/sls/X06SA/Data10/e10010/PXI/20191016/SMX/Guillaume/LOV/light/CrLOV1_light_1_data_000490.h5
/sls/X06SA/Data10/e10010/PXI/20191016/SMX/Guillaume/LOV/light/CrLOV1_light_1_data_000491.h5
/sls/X06SA/Data10/e10010/PXI/20191016/SMX/Guillaume/LOV/light/CrLOV1_light_1_data_000492.h5
/sls/X06SA/Data10/e10010/PXI/20191016/SMX/Guillaume/LOV/light/CrLOV1_light_1_data_000493.h5
/sls/X06SA/Data10/e10010/PXI/20191016/SMX/Guillaume/LOV/light/CrLOV1_light_1_data_000494.h5
/sls/X06SA/Data10/e10010/PXI/20191016/SMX/Guillaume/LOV/light/CrLOV1_light_1_data_000495.h5
/sls/X06SA/Data10/e10010/PXI/20191016/SMX/Guillaume/LOV/light/CrLOV1_light_1_data_000496.h5
/sls/X06SA/Data10/e10010/PXI/20191016/SMX/Guillaume/LOV/light/CrLOV1_light_1_data_000497.h5
/sls/X06SA/Data10/e10010/PXI/20191016/SMX/Guillaume/LOV/light/CrLOV1_light_1_data_000498.h5
/sls/X06SA/Data10/e10010/PXI/20191016/SMX/Guillaume/LOV/light/CrLOV1_light_1_data_000499.h5
/sls/X06SA/Data10/e10010/PXI/20191016/SMX/Guillaume/LOV/light/CrLOV1_light_1_data_000500.h5
/sls/X06SA/Data10/e10010/PXI/20191016/SMX/Guillaume/LOV/light/CrLOV1_light_1_data_000501.h5
/sls/X06SA/Data10/e10010/PXI/20191016/SMX/Guillaume/LOV/light/CrLOV1_light_1_data_000502.h5
/sls/X06SA/Data10/e10010/PXI/20191016/SMX/Guillaume/LOV/light/CrLOV1_light_1_data_000503.h5
/sls/X06SA/Data10/e10010/PXI/20191016/SMX/Guillaume/LOV/light/CrLOV1_light_1_data_000504.h5
/sls/X06SA/Data10/e10010/PXI/20191016/SMX/Guillaume/LOV/light/CrLOV1_light_1_data_000505.h5
/sls/X06SA/Data10/e10010/PXI/20191016/SMX/Guillaume/LOV/light/CrLOV1_light_1_data_000506.h5
/sls/X06SA/Data10/e10010/PXI/20191016/SMX/Guillaume/LOV/light/CrLOV1_light_1_data_000507.h5
/sls/X06SA/Data10/e10010/PXI/20191016/SMX/Guillaume/LOV/light/CrLOV1_light_1_data_000508.h5
/sls/X06SA/Data10/e10010/PXI/20191016/SMX/Guillaume/LOV/light/CrLOV1_light_1_data_000509.h5
/sls/X06SA/Data10/e10010/PXI/20191016/SMX/Guillaume/LOV/light/CrLOV1_light_1_data_000510.h5
/sls/X06SA/Data10/e10010/PXI/20191016/SMX/Guillaume/LOV/light/CrLOV1_light_1_data_000511.h5
/sls/X06SA/Data10/e10010/PXI/20191016/SMX/Guillaume/LOV/light/CrLOV1_light_1_data_000512.h5
/sls/X06SA/Data10/e10010/PXI/20191016/SMX/Guillaume/LOV/light/CrLOV1_light_1_data_000513.h5
/sls/X06SA/Data10/e10010/PXI/20191016/SMX/Guillaume/LOV/light/CrLOV1_light_1_data_000514.h5
/sls/X06SA/Data10/e10010/PXI/20191016/SMX/Guillaume/LOV/light/CrLOV1_light_1_data_000515.h5
/sls/X06SA/Data10/e10010/PXI/20191016/SMX/Guillaume/LOV/light/CrLOV1_light_1_data_000516.h5
/sls/X06SA/Data10/e10010/PXI/20191016/SMX/Guillaume/LOV/light/CrLOV1_light_1_data_000517.h5
/sls/X06SA/Data10/e10010/PXI/20191016/SMX/Guillaume/LOV/light/CrLOV1_light_1_data_000518.h5
/sls/X06SA/Data10/e10010/PXI/20191016/SMX/Guillaume/LOV/light/CrLOV1_light_1_data_000519.h5
/sls/X06SA/Data10/e10010/PXI/20191016/SMX/Guillaume/LOV/light/CrLOV1_light_1_data_000520.h5
/sls/X06SA/Data10/e10010/PXI/20191016/SMX/Guillaume/LOV/light/CrLOV1_light_1_data_000521.h5
/sls/X06SA/Data10/e10010/PXI/20191016/SMX/Guillaume/LOV/light/CrLOV1_light_1_data_000522.h5
/sls/X06SA/Data10/e10010/PXI/20191016/SMX/Guillaume/LOV/light/CrLOV1_light_1_data_000523.h5
/sls/X06SA/Data10/e10010/PXI/20191016/SMX/Guillaume/LOV/light/CrLOV1_light_1_data_000524.h5
/sls/X06SA/Data10/e10010/PXI/20191016/SMX/Guillaume/LOV/light/CrLOV1_light_1_data_000525.h5
/sls/X06SA/Data10/e10010/PXI/20191016/SMX/Guillaume/LOV/light/CrLOV1_light_1_data_000526.h5
/sls/X06SA/Data10/e10010/PXI/20191016/SMX/Guillaume/LOV/light/CrLOV1_light_1_data_000527.h5
/sls/X06SA/Data10/e10010/PXI/20191016/SMX/Guillaume/LOV/light/CrLOV1_light_1_data_000528.h5
/sls/X06SA/Data10/e10010/PXI/20191016/SMX/Guillaume/LOV/light/CrLOV1_light_1_data_000529.h5
/sls/X06SA/Data10/e10010/PXI/20191016/SMX/Guillaume/LOV/light/CrLOV1_light_1_data_000530.h5
/sls/X06SA/Data10/e10010/PXI/20191016/SMX/Guillaume/LOV/light/CrLOV1_light_1_data_000531.h5
/sls/X06SA/Data10/e10010/PXI/20191016/SMX/Guillaume/LOV/light/CrLOV1_light_1_data_000532.h5
/sls/X06SA/Data10/e10010/PXI/20191016/SMX/Guillaume/LOV/light/CrLOV1_light_1_data_000533.h5
/sls/X06SA/Data10/e10010/PXI/20191016/SMX/Guillaume/LOV/light/CrLOV1_light_1_data_000534.h5
/sls/X06SA/Data10/e10010/PXI/20191016/SMX/Guillaume/LOV/light/CrLOV1_light_1_data_000535.h5
/sls/X06SA/Data10/e10010/PXI/20191016/SMX/Guillaume/LOV/light/CrLOV1_light_1_data_000536.h5
/sls/X06SA/Data10/e10010/PXI/20191016/SMX/Guillaume/LOV/light/CrLOV1_light_1_data_000537.h5
/sls/X06SA/Data10/e10010/PXI/20191016/SMX/Guillaume/LOV/light/CrLOV1_light_1_data_000538.h5
/sls/X06SA/Data10/e10010/PXI/20191016/SMX/Guillaume/LOV/light/CrLOV1_light_1_data_000539.h5
/sls/X06SA/Data10/e10010/PXI/20191016/SMX/Guillaume/LOV/light/CrLOV1_light_1_data_000540.h5
/sls/X06SA/Data10/e10010/PXI/20191016/SMX/Guillaume/LOV/light/CrLOV1_light_1_data_000541.h5
/sls/X06SA/Data10/e10010/PXI/20191016/SMX/Guillaume/LOV/light/CrLOV1_light_1_data_000542.h5
/sls/X06SA/Data10/e10010/PXI/20191016/SMX/Guillaume/LOV/light/CrLOV1_light_1_data_000543.h5
/sls/X06SA/Data10/e10010/PXI/20191016/SMX/Guillaume/LOV/light/CrLOV1_light_1_data_000544.h5
/sls/X06SA/Data10/e10010/PXI/20191016/SMX/Guillaume/LOV/light/CrLOV1_light_1_data_000545.h5
/sls/X06SA/Data10/e10010/PXI/20191016/SMX/Guillaume/LOV/light/CrLOV1_light_1_data_000546.h5
/sls/X06SA/Data10/e10010/PXI/20191016/SMX/Guillaume/LOV/light/CrLOV1_light_1_data_000547.h5
/sls/X06SA/Data10/e10010/PXI/20191016/SMX/Guillaume/LOV/light/CrLOV1_light_1_data_000548.h5
/sls/X06SA/Data10/e10010/PXI/20191016/SMX/Guillaume/LOV/light/CrLOV1_light_1_data_000549.h5
/sls/X06SA/Data10/e10010/PXI/20191016/SMX/Guillaume/LOV/light/CrLOV1_light_1_data_000550.h5
/sls/X06SA/Data10/e10010/PXI/20191016/SMX/Guillaume/LOV/light/CrLOV1_light_1_data_000551.h5
/sls/X06SA/Data10/e10010/PXI/20191016/SMX/Guillaume/LOV/light/CrLOV1_light_1_data_000552.h5
/sls/X06SA/Data10/e10010/PXI/20191016/SMX/Guillaume/LOV/light/CrLOV1_light_1_data_000553.h5
/sls/X06SA/Data10/e10010/PXI/20191016/SMX/Guillaume/LOV/light/CrLOV1_light_1_data_000554.h5
/sls/X06SA/Data10/e10010/PXI/20191016/SMX/Guillaume/LOV/light/CrLOV1_light_1_data_000555.h5
/sls/X06SA/Data10/e10010/PXI/20191016/SMX/Guillaume/LOV/light/CrLOV1_light_1_data_000556.h5
/sls/X06SA/Data10/e10010/PXI/20191016/SMX/Guillaume/LOV/light/CrLOV1_light_1_data_000557.h5
/sls/X06SA/Data10/e10010/PXI/20191016/SMX/Guillaume/LOV/light/CrLOV1_light_1_data_000558.h5
/sls/X06SA/Data10/e10010/PXI/20191016/SMX/Guillaume/LOV/light/CrLOV1_light_1_data_000559.h5
/sls/X06SA/Data10/e10010/PXI/20191016/SMX/Guillaume/LOV/light/CrLOV1_light_1_data_000560.h5
/sls/X06SA/Data10/e10010/PXI/20191016/SMX/Guillaume/LOV/light/CrLOV1_light_1_data_000561.h5
/sls/X06SA/Data10/e10010/PXI/20191016/SMX/Guillaume/LOV/light/CrLOV1_light_1_data_000562.h5
/sls/X06SA/Data10/e10010/PXI/20191016/SMX/Guillaume/LOV/light/CrLOV1_light_1_data_000563.h5
/sls/X06SA/Data10/e10010/PXI/20191016/SMX/Guillaume/LOV/light/CrLOV1_light_1_data_000564.h5
/sls/X06SA/Data10/e10010/PXI/20191016/SMX/Guillaume/LOV/light/CrLOV1_light_1_data_000565.h5
/sls/X06SA/Data10/e10010/PXI/20191016/SMX/Guillaume/LOV/light/CrLOV1_light_1_data_000566.h5
/sls/X06SA/Data10/e10010/PXI/20191016/SMX/Guillaume/LOV/light/CrLOV1_light_1_data_000567.h5
/sls/X06SA/Data10/e10010/PXI/20191016/SMX/Guillaume/LOV/light/CrLOV1_light_1_data_000568.h5
/sls/X06SA/Data10/e10010/PXI/20191016/SMX/Guillaume/LOV/light/CrLOV1_light_1_data_000569.h5
/sls/X06SA/Data10/e10010/PXI/20191016/SMX/Guillaume/LOV/light/CrLOV1_light_1_data_000570.h5
/sls/X06SA/Data10/e10010/PXI/20191016/SMX/Guillaume/LOV/light/CrLOV1_light_1_data_000571.h5
/sls/X06SA/Data10/e10010/PXI/20191016/SMX/Guillaume/LOV/light/CrLOV1_light_1_data_000572.h5
/sls/X06SA/Data10/e10010/PXI/20191016/SMX/Guillaume/LOV/light/CrLOV1_light_1_data_000573.h5
/sls/X06SA/Data10/e10010/PXI/20191016/SMX/Guillaume/LOV/light/CrLOV1_light_1_data_000574.h5
/sls/X06SA/Data10/e10010/PXI/20191016/SMX/Guillaume/LOV/light/CrLOV1_light_1_data_000575.h5
/sls/X06SA/Data10/e10010/PXI/20191016/SMX/Guillaume/LOV/light/CrLOV1_light_1_data_000576.h5
/sls/X06SA/Data10/e10010/PXI/20191016/SMX/Guillaume/LOV/light/CrLOV1_light_1_data_000577.h5
/sls/X06SA/Data10/e10010/PXI/20191016/SMX/Guillaume/LOV/light/CrLOV1_light_1_data_000578.h5
/sls/X06SA/Data10/e10010/PXI/20191016/SMX/Guillaume/LOV/light/CrLOV1_light_1_data_000579.h5
/sls/X06SA/Data10/e10010/PXI/20191016/SMX/Guillaume/LOV/light/CrLOV1_light_1_data_000580.h5
/sls/X06SA/Data10/e10010/PXI/20191016/SMX/Guillaume/LOV/light/CrLOV1_light_1_data_000581.h5
/sls/X06SA/Data10/e10010/PXI/20191016/SMX/Guillaume/LOV/light/CrLOV1_light_1_data_000582.h5
/sls/X06SA/Data10/e10010/PXI/20191016/SMX/Guillaume/LOV/light/CrLOV1_light_1_data_000583.h5
/sls/X06SA/Data10/e10010/PXI/20191016/SMX/Guillaume/LOV/light/CrLOV1_light_1_data_000584.h5
/sls/X06SA/Data10/e10010/PXI/20191016/SMX/Guillaume/LOV/light/CrLOV1_light_1_data_000585.h5
/sls/X06SA/Data10/e10010/PXI/20191016/SMX/Guillaume/LOV/light/CrLOV1_light_1_data_000586.h5
/sls/X06SA/Data10/e10010/PXI/20191016/SMX/Guillaume/LOV/light/CrLOV1_light_1_data_000587.h5
/sls/X06SA/Data10/e10010/PXI/20191016/SMX/Guillaume/LOV/light/CrLOV1_light_1_data_000588.h5
/sls/X06SA/Data10/e10010/PXI/20191016/SMX/Guillaume/LOV/light/CrLOV1_light_1_data_000589.h5
/sls/X06SA/Data10/e10010/PXI/20191016/SMX/Guillaume/LOV/light/CrLOV1_light_1_data_000590.h5
/sls/X06SA/Data10/e10010/PXI/20191016/SMX/Guillaume/LOV/light/CrLOV1_light_1_data_000591.h5
/sls/X06SA/Data10/e10010/PXI/20191016/SMX/Guillaume/LOV/light/CrLOV1_light_1_data_000592.h5
/sls/X06SA/Data10/e10010/PXI/20191016/SMX/Guillaume/LOV/light/CrLOV1_light_1_data_000593.h5
/sls/X06SA/Data10/e10010/PXI/20191016/SMX/Guillaume/LOV/light/CrLOV1_light_1_data_000594.h5
/sls/X06SA/Data10/e10010/PXI/20191016/SMX/Guillaume/LOV/light/CrLOV1_light_1_data_000595.h5
/sls/X06SA/Data10/e10010/PXI/20191016/SMX/Guillaume/LOV/light/CrLOV1_light_1_data_000596.h5
/sls/X06SA/Data10/e10010/PXI/20191016/SMX/Guillaume/LOV/light/CrLOV1_light_1_data_000597.h5
/sls/X06SA/Data10/e10010/PXI/20191016/SMX/Guillaume/LOV/light/CrLOV1_light_1_data_000598.h5
/sls/X06SA/Data10/e10010/PXI/20191016/SMX/Guillaume/LOV/light/CrLOV1_light_1_data_000599.h5
/sls/X06SA/Data10/e10010/PXI/20191016/SMX/Guillaume/LOV/light/CrLOV1_light_1_data_000600.h5
/sls/X06SA/Data10/e10010/PXI/20191016/SMX/Guillaume/LOV/light/CrLOV1_light_1_data_000601.h5
/sls/X06SA/Data10/e10010/PXI/20191016/SMX/Guillaume/LOV/light/CrLOV1_light_1_data_000602.h5
/sls/X06SA/Data10/e10010/PXI/20191016/SMX/Guillaume/LOV/light/CrLOV1_light_1_data_000603.h5
/sls/X06SA/Data10/e10010/PXI/20191016/SMX/Guillaume/LOV/light/CrLOV1_light_1_data_000604.h5
/sls/X06SA/Data10/e10010/PXI/20191016/SMX/Guillaume/LOV/light/CrLOV1_light_1_data_000605.h5
/sls/X06SA/Data10/e10010/PXI/20191016/SMX/Guillaume/LOV/light/CrLOV1_light_1_data_000606.h5
/sls/X06SA/Data10/e10010/PXI/20191016/SMX/Guillaume/LOV/light/CrLOV1_light_1_data_000607.h5
/sls/X06SA/Data10/e10010/PXI/20191016/SMX/Guillaume/LOV/light/CrLOV1_light_1_data_000608.h5
/sls/X06SA/Data10/e10010/PXI/20191016/SMX/Guillaume/LOV/light/CrLOV1_light_1_data_000609.h5
/sls/X06SA/Data10/e10010/PXI/20191016/SMX/Guillaume/LOV/light/CrLOV1_light_1_data_000610.h5
/sls/X06SA/Data10/e10010/PXI/20191016/SMX/Guillaume/LOV/light/CrLOV1_light_1_data_000611.h5
/sls/X06SA/Data10/e10010/PXI/20191016/SMX/Guillaume/LOV/light/CrLOV1_light_1_data_000612.h5
/sls/X06SA/Data10/e10010/PXI/20191016/SMX/Guillaume/LOV/light/CrLOV1_light_1_data_000613.h5
/sls/X06SA/Data10/e10010/PXI/20191016/SMX/Guillaume/LOV/light/CrLOV1_light_1_data_000614.h5
/sls/X06SA/Data10/e10010/PXI/20191016/SMX/Guillaume/LOV/light/CrLOV1_light_1_data_000615.h5
/sls/X06SA/Data10/e10010/PXI/20191016/SMX/Guillaume/LOV/light/CrLOV1_light_1_data_000616.h5
/sls/X06SA/Data10/e10010/PXI/20191016/SMX/Guillaume/LOV/light/CrLOV1_light_1_data_000617.h5
/sls/X06SA/Data10/e10010/PXI/20191016/SMX/Guillaume/LOV/light/CrLOV1_light_1_data_000618.h5
/sls/X06SA/Data10/e10010/PXI/20191016/SMX/Guillaume/LOV/light/CrLOV1_light_1_data_000619.h5
/sls/X06SA/Data10/e10010/PXI/20191016/SMX/Guillaume/LOV/light/CrLOV1_light_1_data_000620.h5
/sls/X06SA/Data10/e10010/PXI/20191016/SMX/Guillaume/LOV/light/CrLOV1_light_1_data_000621.h5
/sls/X06SA/Data10/e10010/PXI/20191016/SMX/Guillaume/LOV/light/CrLOV1_light_1_data_000622.h5
/sls/X06SA/Data10/e10010/PXI/20191016/SMX/Guillaume/LOV/light/CrLOV1_light_1_data_000623.h5
/sls/X06SA/Data10/e10010/PXI/20191016/SMX/Guillaume/LOV/light/CrLOV1_light_1_data_000624.h5
/sls/X06SA/Data10/e10010/PXI/20191016/SMX/Guillaume/LOV/light/CrLOV1_light_1_data_000625.h5
/sls/X06SA/Data10/e10010/PXI/20191016/SMX/Guillaume/LOV/light/CrLOV1_light_1_data_000626.h5
/sls/X06SA/Data10/e10010/PXI/20191016/SMX/Guillaume/LOV/light/CrLOV1_light_1_data_000627.h5
/sls/X06SA/Data10/e10010/PXI/20191016/SMX/Guillaume/LOV/light/CrLOV1_light_1_data_000628.h5
/sls/X06SA/Data10/e10010/PXI/20191016/SMX/Guillaume/LOV/light/CrLOV1_light_1_data_000629.h5
/sls/X06SA/Data10/e10010/PXI/20191016/SMX/Guillaume/LOV/light/CrLOV1_light_1_data_000630.h5
/sls/X06SA/Data10/e10010/PXI/20191016/SMX/Guillaume/LOV/light/CrLOV1_light_1_data_000631.h5
/sls/X06SA/Data10/e10010/PXI/20191016/SMX/Guillaume/LOV/light/CrLOV1_light_1_data_000632.h5
/sls/X06SA/Data10/e10010/PXI/20191016/SMX/Guillaume/LOV/light/CrLOV1_light_1_data_000633.h5
/sls/X06SA/Data10/e10010/PXI/20191016/SMX/Guillaume/LOV/light/CrLOV1_light_1_data_000634.h5
/sls/X06SA/Data10/e10010/PXI/20191016/SMX/Guillaume/LOV/light/CrLOV1_light_1_data_000635.h5
/sls/X06SA/Data10/e10010/PXI/20191016/SMX/Guillaume/LOV/light/CrLOV1_light_1_data_000636.h5
/sls/X06SA/Data10/e10010/PXI/20191016/SMX/Guillaume/LOV/light/CrLOV1_light_1_data_000637.h5
/sls/X06SA/Data10/e10010/PXI/20191016/SMX/Guillaume/LOV/light/CrLOV1_light_1_data_000638.h5
/sls/X06SA/Data10/e10010/PXI/20191016/SMX/Guillaume/LOV/light/CrLOV1_light_1_data_000639.h5
/sls/X06SA/Data10/e10010/PXI/20191016/SMX/Guillaume/LOV/light/CrLOV1_light_1_data_000640.h5
/sls/X06SA/Data10/e10010/PXI/20191016/SMX/Guillaume/LOV/light/CrLOV1_light_1_data_000641.h5
/sls/X06SA/Data10/e10010/PXI/20191016/SMX/Guillaume/LOV/light/CrLOV1_light_1_data_000642.h5
/sls/X06SA/Data10/e10010/PXI/20191016/SMX/Guillaume/LOV/light/CrLOV1_light_1_data_000643.h5
/sls/X06SA/Data10/e10010/PXI/20191016/SMX/Guillaume/LOV/light/CrLOV1_light_1_data_000644.h5
/sls/X06SA/Data10/e10010/PXI/20191016/SMX/Guillaume/LOV/light/CrLOV1_light_1_data_000645.h5
/sls/X06SA/Data10/e10010/PXI/20191016/SMX/Guillaume/LOV/light/CrLOV1_light_1_data_000646.h5
/sls/X06SA/Data10/e10010/PXI/20191016/SMX/Guillaume/LOV/light/CrLOV1_light_1_data_000647.h5
/sls/X06SA/Data10/e10010/PXI/20191016/SMX/Guillaume/LOV/light/CrLOV1_light_1_data_000648.h5
/sls/X06SA/Data10/e10010/PXI/20191016/SMX/Guillaume/LOV/light/CrLOV1_light_1_data_000649.h5
/sls/X06SA/Data10/e10010/PXI/20191016/SMX/Guillaume/LOV/light/CrLOV1_light_1_data_000650.h5
/sls/X06SA/Data10/e10010/PXI/20191016/SMX/Guillaume/LOV/light/CrLOV1_light_1_data_000651.h5
/sls/X06SA/Data10/e10010/PXI/20191016/SMX/Guillaume/LOV/light/CrLOV1_light_1_data_000652.h5
/sls/X06SA/Data10/e10010/PXI/20191016/SMX/Guillaume/LOV/light/CrLOV1_light_1_data_000653.h5
/sls/X06SA/Data10/e10010/PXI/20191016/SMX/Guillaume/LOV/light/CrLOV1_light_1_data_000654.h5
/sls/X06SA/Data10/e10010/PXI/20191016/SMX/Guillaume/LOV/light/CrLOV1_light_1_data_000655.h5
/sls/X06SA/Data10/e10010/PXI/20191016/SMX/Guillaume/LOV/light/CrLOV1_light_1_data_000656.h5
/sls/X06SA/Data10/e10010/PXI/20191016/SMX/Guillaume/LOV/light/CrLOV1_light_1_data_000657.h5
/sls/X06SA/Data10/e10010/PXI/20191016/SMX/Guillaume/LOV/light/CrLOV1_light_1_data_000658.h5
/sls/X06SA/Data10/e10010/PXI/20191016/SMX/Guillaume/LOV/light/CrLOV1_light_1_data_000659.h5
/sls/X06SA/Data10/e10010/PXI/20191016/SMX/Guillaume/LOV/light/CrLOV1_light_1_data_000660.h5
/sls/X06SA/Data10/e10010/PXI/20191016/SMX/Guillaume/LOV/light/CrLOV1_light_1_data_000661.h5
/sls/X06SA/Data10/e10010/PXI/20191016/SMX/Guillaume/LOV/light/CrLOV1_light_1_data_000662.h5
/sls/X06SA/Data10/e10010/PXI/20191016/SMX/Guillaume/LOV/light/CrLOV1_light_1_data_000663.h5
/sls/X06SA/Data10/e10010/PXI/20191016/SMX/Guillaume/LOV/light/CrLOV1_light_1_data_000664.h5
/sls/X06SA/Data10/e10010/PXI/20191016/SMX/Guillaume/LOV/light/CrLOV1_light_1_data_000665.h5
/sls/X06SA/Data10/e10010/PXI/20191016/SMX/Guillaume/LOV/light/CrLOV1_light_1_data_000666.h5
/sls/X06SA/Data10/e10010/PXI/20191016/SMX/Guillaume/LOV/light/CrLOV1_light_1_data_000667.h5
/sls/X06SA/Data10/e10010/PXI/20191016/SMX/Guillaume/LOV/light/CrLOV1_light_1_data_000668.h5
/sls/X06SA/Data10/e10010/PXI/20191016/SMX/Guillaume/LOV/light/CrLOV1_light_1_data_000669.h5
/sls/X06SA/Data10/e10010/PXI/20191016/SMX/Guillaume/LOV/light/CrLOV1_light_1_data_000670.h5
/sls/X06SA/Data10/e10010/PXI/20191016/SMX/Guillaume/LOV/light/CrLOV1_light_1_data_000671.h5
/sls/X06SA/Data10/e10010/PXI/20191016/SMX/Guillaume/LOV/light/CrLOV1_light_1_data_000672.h5
/sls/X06SA/Data10/e10010/PXI/20191016/SMX/Guillaume/LOV/light/CrLOV1_light_1_data_000673.h5
/sls/X06SA/Data10/e10010/PXI/20191016/SMX/Guillaume/LOV/light/CrLOV1_light_1_data_000674.h5
/sls/X06SA/Data10/e10010/PXI/20191016/SMX/Guillaume/LOV/light/CrLOV1_light_1_data_000675.h5
/sls/X06SA/Data10/e10010/PXI/20191016/SMX/Guillaume/LOV/light/CrLOV1_light_1_data_000676.h5
/sls/X06SA/Data10/e10010/PXI/20191016/SMX/Guillaume/LOV/light/CrLOV1_light_1_data_000677.h5
/sls/X06SA/Data10/e10010/PXI/20191016/SMX/Guillaume/LOV/light/CrLOV1_light_1_data_000678.h5
/sls/X06SA/Data10/e10010/PXI/20191016/SMX/Guillaume/LOV/light/CrLOV1_light_1_data_000679.h5
/sls/X06SA/Data10/e10010/PXI/20191016/SMX/Guillaume/LOV/light/CrLOV1_light_1_data_000680.h5
/sls/X06SA/Data10/e10010/PXI/20191016/SMX/Guillaume/LOV/light/CrLOV1_light_1_data_000681.h5
/sls/X06SA/Data10/e10010/PXI/20191016/SMX/Guillaume/LOV/light/CrLOV1_light_1_data_000682.h5
/sls/X06SA/Data10/e10010/PXI/20191016/SMX/Guillaume/LOV/light/CrLOV1_light_1_data_000683.h5
/sls/X06SA/Data10/e10010/PXI/20191016/SMX/Guillaume/LOV/light/CrLOV1_light_1_data_000684.h5
/sls/X06SA/Data10/e10010/PXI/20191016/SMX/Guillaume/LOV/light/CrLOV1_light_1_data_000685.h5
/sls/X06SA/Data10/e10010/PXI/20191016/SMX/Guillaume/LOV/light/CrLOV1_light_1_data_000686.h5
/sls/X06SA/Data10/e10010/PXI/20191016/SMX/Guillaume/LOV/light/CrLOV1_light_1_data_000687.h5
/sls/X06SA/Data10/e10010/PXI/20191016/SMX/Guillaume/LOV/light/CrLOV1_light_1_data_000688.h5
/sls/X06SA/Data10/e10010/PXI/20191016/SMX/Guillaume/LOV/light/CrLOV1_light_1_data_000689.h5
/sls/X06SA/Data10/e10010/PXI/20191016/SMX/Guillaume/LOV/light/CrLOV1_light_1_data_000690.h5
/sls/X06SA/Data10/e10010/PXI/20191016/SMX/Guillaume/LOV/light/CrLOV1_light_1_data_000691.h5
/sls/X06SA/Data10/e10010/PXI/20191016/SMX/Guillaume/LOV/light/CrLOV1_light_1_data_000692.h5
/sls/X06SA/Data10/e10010/PXI/20191016/SMX/Guillaume/LOV/light/CrLOV1_light_1_data_000693.h5
/sls/X06SA/Data10/e10010/PXI/20191016/SMX/Guillaume/LOV/light/CrLOV1_light_1_data_000694.h5
/sls/X06SA/Data10/e10010/PXI/20191016/SMX/Guillaume/LOV/light/CrLOV1_light_1_data_000695.h5
/sls/X06SA/Data10/e10010/PXI/20191016/SMX/Guillaume/LOV/light/CrLOV1_light_1_data_000696.h5
/sls/X06SA/Data10/e10010/PXI/20191016/SMX/Guillaume/LOV/light/CrLOV1_light_1_data_000697.h5
/sls/X06SA/Data10/e10010/PXI/20191016/SMX/Guillaume/LOV/light/CrLOV1_light_1_data_000698.h5
/sls/X06SA/Data10/e10010/PXI/20191016/SMX/Guillaume/LOV/light/CrLOV1_light_1_data_000699.h5
/sls/X06SA/Data10/e10010/PXI/20191016/SMX/Guillaume/LOV/light/CrLOV1_light_1_data_000700.h5
/sls/X06SA/Data10/e10010/PXI/20191016/SMX/Guillaume/LOV/light/CrLOV1_light_1_data_000701.h5
/sls/X06SA/Data10/e10010/PXI/20191016/SMX/Guillaume/LOV/light/CrLOV1_light_1_data_000702.h5
/sls/X06SA/Data10/e10010/PXI/20191016/SMX/Guillaume/LOV/light/CrLOV1_light_1_data_000703.h5
/sls/X06SA/Data10/e10010/PXI/20191016/SMX/Guillaume/LOV/light/CrLOV1_light_1_data_000704.h5
/sls/X06SA/Data10/e10010/PXI/20191016/SMX/Guillaume/LOV/light/CrLOV1_light_1_data_000705.h5
/sls/X06SA/Data10/e10010/PXI/20191016/SMX/Guillaume/LOV/light/CrLOV1_light_1_data_000706.h5
/sls/X06SA/Data10/e10010/PXI/20191016/SMX/Guillaume/LOV/light/CrLOV1_light_1_data_000707.h5
/sls/X06SA/Data10/e10010/PXI/20191016/SMX/Guillaume/LOV/light/CrLOV1_light_1_data_000708.h5
/sls/X06SA/Data10/e10010/PXI/20191016/SMX/Guillaume/LOV/light/CrLOV1_light_1_data_000709.h5
/sls/X06SA/Data10/e10010/PXI/20191016/SMX/Guillaume/LOV/light/CrLOV1_light_1_data_000710.h5
/sls/X06SA/Data10/e10010/PXI/20191016/SMX/Guillaume/LOV/light/CrLOV1_light_1_data_000711.h5
/sls/X06SA/Data10/e10010/PXI/20191016/SMX/Guillaume/LOV/light/CrLOV1_light_1_data_000712.h5
/sls/X06SA/Data10/e10010/PXI/20191016/SMX/Guillaume/LOV/light/CrLOV1_light_1_data_000713.h5
/sls/X06SA/Data10/e10010/PXI/20191016/SMX/Guillaume/LOV/light/CrLOV1_light_1_data_000714.h5
/sls/X06SA/Data10/e10010/PXI/20191016/SMX/Guillaume/LOV/light/CrLOV1_light_1_data_000715.h5
/sls/X06SA/Data10/e10010/PXI/20191016/SMX/Guillaume/LOV/light/CrLOV1_light_1_data_000716.h5
/sls/X06SA/Data10/e10010/PXI/20191016/SMX/Guillaume/LOV/light/CrLOV1_light_1_data_000717.h5
/sls/X06SA/Data10/e10010/PXI/20191016/SMX/Guillaume/LOV/light/CrLOV1_light_1_data_000718.h5
/sls/X06SA/Data10/e10010/PXI/20191016/SMX/Guillaume/LOV/light/CrLOV1_light_1_data_000719.h5
/sls/X06SA/Data10/e10010/PXI/20191016/SMX/Guillaume/LOV/light/CrLOV1_light_1_data_000720.h5
/sls/X06SA/Data10/e10010/PXI/20191016/SMX/Guillaume/LOV/light/CrLOV1_light_1_data_000721.h5
/sls/X06SA/Data10/e10010/PXI/20191016/SMX/Guillaume/LOV/light/CrLOV1_light_1_data_000722.h5
/sls/X06SA/Data10/e10010/PXI/20191016/SMX/Guillaume/LOV/light/CrLOV1_light_1_data_000723.h5
/sls/X06SA/Data10/e10010/PXI/20191016/SMX/Guillaume/LOV/light/CrLOV1_light_1_data_000724.h5
/sls/X06SA/Data10/e10010/PXI/20191016/SMX/Guillaume/LOV/light/CrLOV1_light_1_data_000725.h5
/sls/X06SA/Data10/e10010/PXI/20191016/SMX/Guillaume/LOV/light/CrLOV1_light_1_data_000726.h5
/sls/X06SA/Data10/e10010/PXI/20191016/SMX/Guillaume/LOV/light/CrLOV1_light_1_data_000727.h5
/sls/X06SA/Data10/e10010/PXI/20191016/SMX/Guillaume/LOV/light/CrLOV1_light_1_data_000728.h5
/sls/X06SA/Data10/e10010/PXI/20191016/SMX/Guillaume/LOV/light/CrLOV1_light_1_data_000729.h5
/sls/X06SA/Data10/e10010/PXI/20191016/SMX/Guillaume/LOV/light/CrLOV1_light_1_data_000730.h5
/sls/X06SA/Data10/e10010/PXI/20191016/SMX/Guillaume/LOV/light/CrLOV1_light_1_data_000731.h5
/sls/X06SA/Data10/e10010/PXI/20191016/SMX/Guillaume/LOV/light/CrLOV1_light_1_data_000732.h5
/sls/X06SA/Data10/e10010/PXI/20191016/SMX/Guillaume/LOV/light/CrLOV1_light_1_data_000733.h5
/sls/X06SA/Data10/e10010/PXI/20191016/SMX/Guillaume/LOV/light/CrLOV1_light_1_data_000734.h5
/sls/X06SA/Data10/e10010/PXI/20191016/SMX/Guillaume/LOV/light/CrLOV1_light_1_data_000735.h5
/sls/X06SA/Data10/e10010/PXI/20191016/SMX/Guillaume/LOV/light/CrLOV1_light_1_data_000736.h5
/sls/X06SA/Data10/e10010/PXI/20191016/SMX/Guillaume/LOV/light/CrLOV1_light_1_data_000737.h5
/sls/X06SA/Data10/e10010/PXI/20191016/SMX/Guillaume/LOV/light/CrLOV1_light_1_data_000738.h5
/sls/X06SA/Data10/e10010/PXI/20191016/SMX/Guillaume/LOV/light/CrLOV1_light_1_data_000739.h5
/sls/X06SA/Data10/e10010/PXI/20191016/SMX/Guillaume/LOV/light/CrLOV1_light_1_data_000740.h5
/sls/X06SA/Data10/e10010/PXI/20191016/SMX/Guillaume/LOV/light/CrLOV1_light_1_data_000741.h5
/sls/X06SA/Data10/e10010/PXI/20191016/SMX/Guillaume/LOV/light/CrLOV1_light_1_data_000742.h5
/sls/X06SA/Data10/e10010/PXI/20191016/SMX/Guillaume/LOV/light/CrLOV1_light_1_data_000743.h5
/sls/X06SA/Data10/e10010/PXI/20191016/SMX/Guillaume/LOV/light/CrLOV1_light_1_data_000744.h5
/sls/X06SA/Data10/e10010/PXI/20191016/SMX/Guillaume/LOV/light/CrLOV1_light_1_data_000745.h5
/sls/X06SA/Data10/e10010/PXI/20191016/SMX/Guillaume/LOV/light/CrLOV1_light_1_data_000746.h5
/sls/X06SA/Data10/e10010/PXI/20191016/SMX/Guillaume/LOV/light/CrLOV1_light_1_data_000747.h5
/sls/X06SA/Data10/e10010/PXI/20191016/SMX/Guillaume/LOV/light/CrLOV1_light_1_data_000748.h5
/sls/X06SA/Data10/e10010/PXI/20191016/SMX/Guillaume/LOV/light/CrLOV1_light_1_data_000749.h5
/sls/X06SA/Data10/e10010/PXI/20191016/SMX/Guillaume/LOV/light/CrLOV1_light_1_data_000750.h5
/sls/X06SA/Data10/e10010/PXI/20191016/SMX/Guillaume/LOV/light/CrLOV1_light_1_data_000751.h5
/sls/X06SA/Data10/e10010/PXI/20191016/SMX/Guillaume/LOV/light/CrLOV1_light_1_data_000752.h5
/sls/X06SA/Data10/e10010/PXI/20191016/SMX/Guillaume/LOV/light/CrLOV1_light_1_data_000753.h5
/sls/X06SA/Data10/e10010/PXI/20191016/SMX/Guillaume/LOV/light/CrLOV1_light_1_data_000754.h5
/sls/X06SA/Data10/e10010/PXI/20191016/SMX/Guillaume/LOV/light/CrLOV1_light_1_data_000755.h5
/sls/X06SA/Data10/e10010/PXI/20191016/SMX/Guillaume/LOV/light/CrLOV1_light_1_data_000756.h5
/sls/X06SA/Data10/e10010/PXI/20191016/SMX/Guillaume/LOV/light/CrLOV1_light_1_data_000757.h5
/sls/X06SA/Data10/e10010/PXI/20191016/SMX/Guillaume/LOV/light/CrLOV1_light_1_data_000758.h5
/sls/X06SA/Data10/e10010/PXI/20191016/SMX/Guillaume/LOV/light/CrLOV1_light_1_data_000759.h5
/sls/X06SA/Data10/e10010/PXI/20191016/SMX/Guillaume/LOV/light/CrLOV1_light_1_data_000760.h5
/sls/X06SA/Data10/e10010/PXI/20191016/SMX/Guillaume/LOV/light/CrLOV1_light_1_data_000761.h5
/sls/X06SA/Data10/e10010/PXI/20191016/SMX/Guillaume/LOV/light/CrLOV1_light_1_data_000762.h5
/sls/X06SA/Data10/e10010/PXI/20191016/SMX/Guillaume/LOV/light/CrLOV1_light_1_data_000763.h5
/sls/X06SA/Data10/e10010/PXI/20191016/SMX/Guillaume/LOV/light/CrLOV1_light_1_data_000764.h5
/sls/X06SA/Data10/e10010/PXI/20191016/SMX/Guillaume/LOV/light/CrLOV1_light_1_data_000765.h5
/sls/X06SA/Data10/e10010/PXI/20191016/SMX/Guillaume/LOV/light/CrLOV1_light_1_data_000766.h5
/sls/X06SA/Data10/e10010/PXI/20191016/SMX/Guillaume/LOV/light/CrLOV1_light_1_data_000767.h5
/sls/X06SA/Data10/e10010/PXI/20191016/SMX/Guillaume/LOV/light/CrLOV1_light_1_data_000768.h5
/sls/X06SA/Data10/e10010/PXI/20191016/SMX/Guillaume/LOV/light/CrLOV1_light_1_data_000769.h5
/sls/X06SA/Data10/e10010/PXI/20191016/SMX/Guillaume/LOV/light/CrLOV1_light_1_data_000770.h5
/sls/X06SA/Data10/e10010/PXI/20191016/SMX/Guillaume/LOV/light/CrLOV1_light_1_data_000771.h5
/sls/X06SA/Data10/e10010/PXI/20191016/SMX/Guillaume/LOV/light/CrLOV1_light_1_data_000772.h5
/sls/X06SA/Data10/e10010/PXI/20191016/SMX/Guillaume/LOV/light/CrLOV1_light_1_data_000773.h5
/sls/X06SA/Data10/e10010/PXI/20191016/SMX/Guillaume/LOV/light/CrLOV1_light_1_data_000774.h5
/sls/X06SA/Data10/e10010/PXI/20191016/SMX/Guillaume/LOV/light/CrLOV1_light_1_data_000775.h5
/sls/X06SA/Data10/e10010/PXI/20191016/SMX/Guillaume/LOV/light/CrLOV1_light_1_data_000776.h5
/sls/X06SA/Data10/e10010/PXI/20191016/SMX/Guillaume/LOV/light/CrLOV1_light_1_data_000777.h5
/sls/X06SA/Data10/e10010/PXI/20191016/SMX/Guillaume/LOV/light/CrLOV1_light_1_data_000778.h5
/sls/X06SA/Data10/e10010/PXI/20191016/SMX/Guillaume/LOV/light/CrLOV1_light_1_data_000779.h5
/sls/X06SA/Data10/e10010/PXI/20191016/SMX/Guillaume/LOV/light/CrLOV1_light_1_data_000780.h5
/sls/X06SA/Data10/e10010/PXI/20191016/SMX/Guillaume/LOV/light/CrLOV1_light_1_data_000781.h5
/sls/X06SA/Data10/e10010/PXI/20191016/SMX/Guillaume/LOV/light/CrLOV1_light_1_data_000782.h5
/sls/X06SA/Data10/e10010/PXI/20191016/SMX/Guillaume/LOV/light/CrLOV1_light_1_data_000783.h5
/sls/X06SA/Data10/e10010/PXI/20191016/SMX/Guillaume/LOV/light/CrLOV1_light_1_data_000784.h5
/sls/X06SA/Data10/e10010/PXI/20191016/SMX/Guillaume/LOV/light/CrLOV1_light_1_data_000785.h5
/sls/X06SA/Data10/e10010/PXI/20191016/SMX/Guillaume/LOV/light/CrLOV1_light_1_data_000786.h5
/sls/X06SA/Data10/e10010/PXI/20191016/SMX/Guillaume/LOV/light/CrLOV1_light_1_data_000787.h5
/sls/X06SA/Data10/e10010/PXI/20191016/SMX/Guillaume/LOV/light/CrLOV1_light_1_data_000788.h5
/sls/X06SA/Data10/e10010/PXI/20191016/SMX/Guillaume/LOV/light/CrLOV1_light_1_data_000789.h5
/sls/X06SA/Data10/e10010/PXI/20191016/SMX/Guillaume/LOV/light/CrLOV1_light_1_data_000790.h5
/sls/X06SA/Data10/e10010/PXI/20191016/SMX/Guillaume/LOV/light/CrLOV1_light_1_data_000791.h5
/sls/X06SA/Data10/e10010/PXI/20191016/SMX/Guillaume/LOV/light/CrLOV1_light_1_data_000792.h5
/sls/X06SA/Data10/e10010/PXI/20191016/SMX/Guillaume/LOV/light/CrLOV1_light_1_data_000793.h5
/sls/X06SA/Data10/e10010/PXI/20191016/SMX/Guillaume/LOV/light/CrLOV1_light_1_data_000794.h5
/sls/X06SA/Data10/e10010/PXI/20191016/SMX/Guillaume/LOV/light/CrLOV1_light_1_data_000795.h5
/sls/X06SA/Data10/e10010/PXI/20191016/SMX/Guillaume/LOV/light/CrLOV1_light_1_data_000796.h5
/sls/X06SA/Data10/e10010/PXI/20191016/SMX/Guillaume/LOV/light/CrLOV1_light_1_data_000797.h5
/sls/X06SA/Data10/e10010/PXI/20191016/SMX/Guillaume/LOV/light/CrLOV1_light_1_data_000798.h5
/sls/X06SA/Data10/e10010/PXI/20191016/SMX/Guillaume/LOV/light/CrLOV1_light_1_data_000799.h5
/sls/X06SA/Data10/e10010/PXI/20191016/SMX/Guillaume/LOV/light/CrLOV1_light_1_data_000800.h5
/sls/X06SA/Data10/e10010/PXI/20191016/SMX/Guillaume/LOV/light/CrLOV1_light_1_data_000801.h5
/sls/X06SA/Data10/e10010/PXI/20191016/SMX/Guillaume/LOV/light/CrLOV1_light_1_data_000802.h5
/sls/X06SA/Data10/e10010/PXI/20191016/SMX/Guillaume/LOV/light/CrLOV1_light_1_data_000803.h5
/sls/X06SA/Data10/e10010/PXI/20191016/SMX/Guillaume/LOV/light/CrLOV1_light_1_data_000804.h5
/sls/X06SA/Data10/e10010/PXI/20191016/SMX/Guillaume/LOV/light/CrLOV1_light_1_data_000805.h5
/sls/X06SA/Data10/e10010/PXI/20191016/SMX/Guillaume/LOV/light/CrLOV1_light_1_data_000806.h5
/sls/X06SA/Data10/e10010/PXI/20191016/SMX/Guillaume/LOV/light/CrLOV1_light_1_data_000807.h5
/sls/X06SA/Data10/e10010/PXI/20191016/SMX/Guillaume/LOV/light/CrLOV1_light_1_data_000808.h5
/sls/X06SA/Data10/e10010/PXI/20191016/SMX/Guillaume/LOV/light/CrLOV1_light_1_data_000809.h5
/sls/X06SA/Data10/e10010/PXI/20191016/SMX/Guillaume/LOV/light/CrLOV1_light_1_data_000810.h5
/sls/X06SA/Data10/e10010/PXI/20191016/SMX/Guillaume/LOV/light/CrLOV1_light_1_data_000811.h5
/sls/X06SA/Data10/e10010/PXI/20191016/SMX/Guillaume/LOV/light/CrLOV1_light_1_data_000812.h5
/sls/X06SA/Data10/e10010/PXI/20191016/SMX/Guillaume/LOV/light/CrLOV1_light_1_data_000813.h5
/sls/X06SA/Data10/e10010/PXI/20191016/SMX/Guillaume/LOV/light/CrLOV1_light_1_data_000814.h5
/sls/X06SA/Data10/e10010/PXI/20191016/SMX/Guillaume/LOV/light/CrLOV1_light_1_data_000815.h5
/sls/X06SA/Data10/e10010/PXI/20191016/SMX/Guillaume/LOV/light/CrLOV1_light_1_data_000816.h5
/sls/X06SA/Data10/e10010/PXI/20191016/SMX/Guillaume/LOV/light/CrLOV1_light_1_data_000817.h5
/sls/X06SA/Data10/e10010/PXI/20191016/SMX/Guillaume/LOV/light/CrLOV1_light_1_data_000818.h5
/sls/X06SA/Data10/e10010/PXI/20191016/SMX/Guillaume/LOV/light/CrLOV1_light_1_data_000819.h5
/sls/X06SA/Data10/e10010/PXI/20191016/SMX/Guillaume/LOV/light/CrLOV1_light_1_data_000820.h5
/sls/X06SA/Data10/e10010/PXI/20191016/SMX/Guillaume/LOV/light/CrLOV1_light_1_data_000821.h5
/sls/X06SA/Data10/e10010/PXI/20191016/SMX/Guillaume/LOV/light/CrLOV1_light_1_data_000822.h5
/sls/X06SA/Data10/e10010/PXI/20191016/SMX/Guillaume/LOV/light/CrLOV1_light_1_data_000823.h5
/sls/X06SA/Data10/e10010/PXI/20191016/SMX/Guillaume/LOV/light/CrLOV1_light_1_data_000824.h5
/sls/X06SA/Data10/e10010/PXI/20191016/SMX/Guillaume/LOV/light/CrLOV1_light_1_data_000825.h5
/sls/X06SA/Data10/e10010/PXI/20191016/SMX/Guillaume/LOV/light/CrLOV1_light_1_data_000826.h5
/sls/X06SA/Data10/e10010/PXI/20191016/SMX/Guillaume/LOV/light/CrLOV1_light_1_data_000827.h5
/sls/X06SA/Data10/e10010/PXI/20191016/SMX/Guillaume/LOV/light/CrLOV1_light_1_data_000828.h5
/sls/X06SA/Data10/e10010/PXI/20191016/SMX/Guillaume/LOV/light/CrLOV1_light_1_data_000829.h5
/sls/X06SA/Data10/e10010/PXI/20191016/SMX/Guillaume/LOV/light/CrLOV1_light_1_data_000830.h5
/sls/X06SA/Data10/e10010/PXI/20191016/SMX/Guillaume/LOV/light/CrLOV1_light_1_data_000831.h5
/sls/X06SA/Data10/e10010/PXI/20191016/SMX/Guillaume/LOV/light/CrLOV1_light_1_data_000832.h5
/sls/X06SA/Data10/e10010/PXI/20191016/SMX/Guillaume/LOV/light/CrLOV1_light_1_data_000833.h5
/sls/X06SA/Data10/e10010/PXI/20191016/SMX/Guillaume/LOV/light/CrLOV1_light_1_data_000834.h5
/sls/X06SA/Data10/e10010/PXI/20191016/SMX/Guillaume/LOV/light/CrLOV1_light_1_data_000835.h5
/sls/X06SA/Data10/e10010/PXI/20191016/SMX/Guillaume/LOV/light/CrLOV1_light_1_data_000836.h5
/sls/X06SA/Data10/e10010/PXI/20191016/SMX/Guillaume/LOV/light/CrLOV1_light_1_data_000837.h5
/sls/X06SA/Data10/e10010/PXI/20191016/SMX/Guillaume/LOV/light/CrLOV1_light_1_data_000838.h5
/sls/X06SA/Data10/e10010/PXI/20191016/SMX/Guillaume/LOV/light/CrLOV1_light_1_data_000839.h5
/sls/X06SA/Data10/e10010/PXI/20191016/SMX/Guillaume/LOV/light/CrLOV1_light_1_data_000840.h5
/sls/X06SA/Data10/e10010/PXI/20191016/SMX/Guillaume/LOV/light/CrLOV1_light_1_data_000841.h5
/sls/X06SA/Data10/e10010/PXI/20191016/SMX/Guillaume/LOV/light/CrLOV1_light_1_data_000842.h5
/sls/X06SA/Data10/e10010/PXI/20191016/SMX/Guillaume/LOV/light/CrLOV1_light_1_data_000843.h5
/sls/X06SA/Data10/e10010/PXI/20191016/SMX/Guillaume/LOV/light/CrLOV1_light_1_data_000844.h5
/sls/X06SA/Data10/e10010/PXI/20191016/SMX/Guillaume/LOV/light/CrLOV1_light_1_data_000845.h5
/sls/X06SA/Data10/e10010/PXI/20191016/SMX/Guillaume/LOV/light/CrLOV1_light_1_data_000846.h5
/sls/X06SA/Data10/e10010/PXI/20191016/SMX/Guillaume/LOV/light/CrLOV1_light_1_data_000847.h5
/sls/X06SA/Data10/e10010/PXI/20191016/SMX/Guillaume/LOV/light/CrLOV1_light_1_data_000848.h5
/sls/X06SA/Data10/e10010/PXI/20191016/SMX/Guillaume/LOV/light/CrLOV1_light_1_data_000849.h5
/sls/X06SA/Data10/e10010/PXI/20191016/SMX/Guillaume/LOV/light/CrLOV1_light_1_data_000850.h5
/sls/X06SA/Data10/e10010/PXI/20191016/SMX/Guillaume/LOV/light/CrLOV1_light_1_data_000851.h5
/sls/X06SA/Data10/e10010/PXI/20191016/SMX/Guillaume/LOV/light/CrLOV1_light_1_data_000852.h5
/sls/X06SA/Data10/e10010/PXI/20191016/SMX/Guillaume/LOV/light/CrLOV1_light_1_data_000853.h5
/sls/X06SA/Data10/e10010/PXI/20191016/SMX/Guillaume/LOV/light/CrLOV1_light_1_data_000854.h5
/sls/X06SA/Data10/e10010/PXI/20191016/SMX/Guillaume/LOV/light/CrLOV1_light_1_data_000855.h5
/sls/X06SA/Data10/e10010/PXI/20191016/SMX/Guillaume/LOV/light/CrLOV1_light_1_data_000856.h5
/sls/X06SA/Data10/e10010/PXI/20191016/SMX/Guillaume/LOV/light/CrLOV1_light_1_data_000857.h5
/sls/X06SA/Data10/e10010/PXI/20191016/SMX/Guillaume/LOV/light/CrLOV1_light_1_data_000858.h5
/sls/X06SA/Data10/e10010/PXI/20191016/SMX/Guillaume/LOV/light/CrLOV1_light_1_data_000859.h5
/sls/X06SA/Data10/e10010/PXI/20191016/SMX/Guillaume/LOV/light/CrLOV1_light_1_data_000860.h5
/sls/X06SA/Data10/e10010/PXI/20191016/SMX/Guillaume/LOV/light/CrLOV1_light_1_data_000861.h5
/sls/X06SA/Data10/e10010/PXI/20191016/SMX/Guillaume/LOV/light/CrLOV1_light_1_data_000862.h5
/sls/X06SA/Data10/e10010/PXI/20191016/SMX/Guillaume/LOV/light/CrLOV1_light_1_data_000863.h5
/sls/X06SA/Data10/e10010/PXI/20191016/SMX/Guillaume/LOV/light/CrLOV1_light_1_data_000864.h5
/sls/X06SA/Data10/e10010/PXI/20191016/SMX/Guillaume/LOV/light/CrLOV1_light_1_data_000865.h5
/sls/X06SA/Data10/e10010/PXI/20191016/SMX/Guillaume/LOV/light/CrLOV1_light_1_data_000866.h5
/sls/X06SA/Data10/e10010/PXI/20191016/SMX/Guillaume/LOV/light/CrLOV1_light_1_data_000867.h5
/sls/X06SA/Data10/e10010/PXI/20191016/SMX/Guillaume/LOV/light/CrLOV1_light_1_data_000868.h5
/sls/X06SA/Data10/e10010/PXI/20191016/SMX/Guillaume/LOV/light/CrLOV1_light_1_data_000869.h5
/sls/X06SA/Data10/e10010/PXI/20191016/SMX/Guillaume/LOV/light/CrLOV1_light_1_data_000870.h5
/sls/X06SA/Data10/e10010/PXI/20191016/SMX/Guillaume/LOV/light/CrLOV1_light_1_data_000871.h5
/sls/X06SA/Data10/e10010/PXI/20191016/SMX/Guillaume/LOV/light/CrLOV1_light_1_data_000872.h5
/sls/X06SA/Data10/e10010/PXI/20191016/SMX/Guillaume/LOV/light/CrLOV1_light_1_data_000873.h5
/sls/X06SA/Data10/e10010/PXI/20191016/SMX/Guillaume/LOV/light/CrLOV1_light_1_data_000874.h5
/sls/X06SA/Data10/e10010/PXI/20191016/SMX/Guillaume/LOV/light/CrLOV1_light_1_data_000875.h5
/sls/X06SA/Data10/e10010/PXI/20191016/SMX/Guillaume/LOV/light/CrLOV1_light_1_data_000876.h5
/sls/X06SA/Data10/e10010/PXI/20191016/SMX/Guillaume/LOV/light/CrLOV1_light_1_data_000877.h5
/sls/X06SA/Data10/e10010/PXI/20191016/SMX/Guillaume/LOV/light/CrLOV1_light_1_data_000878.h5
/sls/X06SA/Data10/e10010/PXI/20191016/SMX/Guillaume/LOV/light/CrLOV1_light_1_data_000879.h5
/sls/X06SA/Data10/e10010/PXI/20191016/SMX/Guillaume/LOV/light/CrLOV1_light_1_data_000880.h5
/sls/X06SA/Data10/e10010/PXI/20191016/SMX/Guillaume/LOV/light/CrLOV1_light_1_data_000881.h5
/sls/X06SA/Data10/e10010/PXI/20191016/SMX/Guillaume/LOV/light/CrLOV1_light_1_data_000882.h5
/sls/X06SA/Data10/e10010/PXI/20191016/SMX/Guillaume/LOV/light/CrLOV1_light_1_data_000883.h5
/sls/X06SA/Data10/e10010/PXI/20191016/SMX/Guillaume/LOV/light/CrLOV1_light_1_data_000884.h5
/sls/X06SA/Data10/e10010/PXI/20191016/SMX/Guillaume/LOV/light/CrLOV1_light_1_data_000885.h5
/sls/X06SA/Data10/e10010/PXI/20191016/SMX/Guillaume/LOV/light/CrLOV1_light_1_data_000886.h5
/sls/X06SA/Data10/e10010/PXI/20191016/SMX/Guillaume/LOV/light/CrLOV1_light_1_data_000887.h5
/sls/X06SA/Data10/e10010/PXI/20191016/SMX/Guillaume/LOV/light/CrLOV1_light_1_data_000888.h5
/sls/X06SA/Data10/e10010/PXI/20191016/SMX/Guillaume/LOV/light/CrLOV1_light_1_data_000889.h5
/sls/X06SA/Data10/e10010/PXI/20191016/SMX/Guillaume/LOV/light/CrLOV1_light_1_data_000890.h5
/sls/X06SA/Data10/e10010/PXI/20191016/SMX/Guillaume/LOV/light/CrLOV1_light_1_data_000891.h5
/sls/X06SA/Data10/e10010/PXI/20191016/SMX/Guillaume/LOV/light/CrLOV1_light_1_data_000892.h5
/sls/X06SA/Data10/e10010/PXI/20191016/SMX/Guillaume/LOV/light/CrLOV1_light_1_data_000893.h5
/sls/X06SA/Data10/e10010/PXI/20191016/SMX/Guillaume/LOV/light/CrLOV1_light_1_data_000894.h5
/sls/X06SA/Data10/e10010/PXI/20191016/SMX/Guillaume/LOV/light/CrLOV1_light_1_data_000895.h5
/sls/X06SA/Data10/e10010/PXI/20191016/SMX/Guillaume/LOV/light/CrLOV1_light_1_data_000896.h5
/sls/X06SA/Data10/e10010/PXI/20191016/SMX/Guillaume/LOV/light/CrLOV1_light_1_data_000897.h5
/sls/X06SA/Data10/e10010/PXI/20191016/SMX/Guillaume/LOV/light/CrLOV1_light_1_data_000898.h5
/sls/X06SA/Data10/e10010/PXI/20191016/SMX/Guillaume/LOV/light/CrLOV1_light_1_data_000899.h5
/sls/X06SA/Data10/e10010/PXI/20191016/SMX/Guillaume/LOV/light/CrLOV1_light_1_data_000900.h5
/sls/X06SA/Data10/e10010/PXI/20191016/SMX/Guillaume/LOV/light/CrLOV1_light_1_data_000901.h5
/sls/X06SA/Data10/e10010/PXI/20191016/SMX/Guillaume/LOV/light/CrLOV1_light_1_data_000902.h5
/sls/X06SA/Data10/e10010/PXI/20191016/SMX/Guillaume/LOV/light/CrLOV1_light_1_data_000903.h5
/sls/X06SA/Data10/e10010/PXI/20191016/SMX/Guillaume/LOV/light/CrLOV1_light_1_data_000904.h5
/sls/X06SA/Data10/e10010/PXI/20191016/SMX/Guillaume/LOV/light/CrLOV1_light_1_data_000905.h5
/sls/X06SA/Data10/e10010/PXI/20191016/SMX/Guillaume/LOV/light/CrLOV1_light_1_data_000906.h5
/sls/X06SA/Data10/e10010/PXI/20191016/SMX/Guillaume/LOV/light/CrLOV1_light_1_data_000907.h5
/sls/X06SA/Data10/e10010/PXI/20191016/SMX/Guillaume/LOV/light/CrLOV1_light_1_data_000908.h5
/sls/X06SA/Data10/e10010/PXI/20191016/SMX/Guillaume/LOV/light/CrLOV1_light_1_data_000909.h5
/sls/X06SA/Data10/e10010/PXI/20191016/SMX/Guillaume/LOV/light/CrLOV1_light_1_data_000910.h5
/sls/X06SA/Data10/e10010/PXI/20191016/SMX/Guillaume/LOV/light/CrLOV1_light_1_data_000911.h5
/sls/X06SA/Data10/e10010/PXI/20191016/SMX/Guillaume/LOV/light/CrLOV1_light_1_data_000912.h5
/sls/X06SA/Data10/e10010/PXI/20191016/SMX/Guillaume/LOV/light/CrLOV1_light_1_data_000913.h5
/sls/X06SA/Data10/e10010/PXI/20191016/SMX/Guillaume/LOV/light/CrLOV1_light_1_data_000914.h5
/sls/X06SA/Data10/e10010/PXI/20191016/SMX/Guillaume/LOV/light/CrLOV1_light_1_data_000915.h5
/sls/X06SA/Data10/e10010/PXI/20191016/SMX/Guillaume/LOV/light/CrLOV1_light_1_data_000916.h5
/sls/X06SA/Data10/e10010/PXI/20191016/SMX/Guillaume/LOV/light/CrLOV1_light_1_data_000917.h5
/sls/X06SA/Data10/e10010/PXI/20191016/SMX/Guillaume/LOV/light/CrLOV1_light_1_data_000918.h5
/sls/X06SA/Data10/e10010/PXI/20191016/SMX/Guillaume/LOV/light/CrLOV1_light_1_data_000919.h5
/sls/X06SA/Data10/e10010/PXI/20191016/SMX/Guillaume/LOV/light/CrLOV1_light_1_data_000920.h5
/sls/X06SA/Data10/e10010/PXI/20191016/SMX/Guillaume/LOV/light/CrLOV1_light_1_data_000921.h5
/sls/X06SA/Data10/e10010/PXI/20191016/SMX/Guillaume/LOV/light/CrLOV1_light_1_data_000922.h5
/sls/X06SA/Data10/e10010/PXI/20191016/SMX/Guillaume/LOV/light/CrLOV1_light_1_data_000923.h5
/sls/X06SA/Data10/e10010/PXI/20191016/SMX/Guillaume/LOV/light/CrLOV1_light_1_data_000924.h5
/sls/X06SA/Data10/e10010/PXI/20191016/SMX/Guillaume/LOV/light/CrLOV1_light_1_data_000925.h5
/sls/X06SA/Data10/e10010/PXI/20191016/SMX/Guillaume/LOV/light/CrLOV1_light_1_data_000926.h5
/sls/X06SA/Data10/e10010/PXI/20191016/SMX/Guillaume/LOV/light/CrLOV1_light_1_data_000927.h5
/sls/X06SA/Data10/e10010/PXI/20191016/SMX/Guillaume/LOV/light/CrLOV1_light_1_data_000928.h5
/sls/X06SA/Data10/e10010/PXI/20191016/SMX/Guillaume/LOV/light/CrLOV1_light_1_data_000929.h5
/sls/X06SA/Data10/e10010/PXI/20191016/SMX/Guillaume/LOV/light/CrLOV1_light_1_data_000930.h5
/sls/X06SA/Data10/e10010/PXI/20191016/SMX/Guillaume/LOV/light/CrLOV1_light_1_data_000931.h5
/sls/X06SA/Data10/e10010/PXI/20191016/SMX/Guillaume/LOV/light/CrLOV1_light_1_data_000932.h5
/sls/X06SA/Data10/e10010/PXI/20191016/SMX/Guillaume/LOV/light/CrLOV1_light_1_data_000933.h5
/sls/X06SA/Data10/e10010/PXI/20191016/SMX/Guillaume/LOV/light/CrLOV1_light_1_data_000934.h5
/sls/X06SA/Data10/e10010/PXI/20191016/SMX/Guillaume/LOV/light/CrLOV1_light_1_data_000935.h5
/sls/X06SA/Data10/e10010/PXI/20191016/SMX/Guillaume/LOV/light/CrLOV1_light_1_data_000936.h5
/sls/X06SA/Data10/e10010/PXI/20191016/SMX/Guillaume/LOV/light/CrLOV1_light_1_data_000937.h5
/sls/X06SA/Data10/e10010/PXI/20191016/SMX/Guillaume/LOV/light/CrLOV1_light_1_data_000938.h5
/sls/X06SA/Data10/e10010/PXI/20191016/SMX/Guillaume/LOV/light/CrLOV1_light_1_data_000939.h5
/sls/X06SA/Data10/e10010/PXI/20191016/SMX/Guillaume/LOV/light/CrLOV1_light_1_data_000940.h5
/sls/X06SA/Data10/e10010/PXI/20191016/SMX/Guillaume/LOV/light/CrLOV1_light_1_data_000941.h5
/sls/X06SA/Data10/e10010/PXI/20191016/SMX/Guillaume/LOV/light/CrLOV1_light_1_data_000942.h5
/sls/X06SA/Data10/e10010/PXI/20191016/SMX/Guillaume/LOV/light/CrLOV1_light_1_data_000943.h5
/sls/X06SA/Data10/e10010/PXI/20191016/SMX/Guillaume/LOV/light/CrLOV1_light_1_data_000944.h5
/sls/X06SA/Data10/e10010/PXI/20191016/SMX/Guillaume/LOV/light/CrLOV1_light_1_data_000945.h5
/sls/X06SA/Data10/e10010/PXI/20191016/SMX/Guillaume/LOV/light/CrLOV1_light_1_data_000946.h5
/sls/X06SA/Data10/e10010/PXI/20191016/SMX/Guillaume/LOV/light/CrLOV1_light_1_data_000947.h5
/sls/X06SA/Data10/e10010/PXI/20191016/SMX/Guillaume/LOV/light/CrLOV1_light_1_data_000948.h5
/sls/X06SA/Data10/e10010/PXI/20191016/SMX/Guillaume/LOV/light/CrLOV1_light_1_data_000949.h5
/sls/X06SA/Data10/e10010/PXI/20191016/SMX/Guillaume/LOV/light/CrLOV1_light_1_data_000950.h5
/sls/X06SA/Data10/e10010/PXI/20191016/SMX/Guillaume/LOV/light/CrLOV1_light_1_data_000951.h5
/sls/X06SA/Data10/e10010/PXI/20191016/SMX/Guillaume/LOV/light/CrLOV1_light_1_data_000952.h5
/sls/X06SA/Data10/e10010/PXI/20191016/SMX/Guillaume/LOV/light/CrLOV1_light_1_data_000953.h5
/sls/X06SA/Data10/e10010/PXI/20191016/SMX/Guillaume/LOV/light/CrLOV1_light_1_data_000954.h5
/sls/X06SA/Data10/e10010/PXI/20191016/SMX/Guillaume/LOV/light/CrLOV1_light_1_data_000955.h5
/sls/X06SA/Data10/e10010/PXI/20191016/SMX/Guillaume/LOV/light/CrLOV1_light_1_data_000956.h5
/sls/X06SA/Data10/e10010/PXI/20191016/SMX/Guillaume/LOV/light/CrLOV1_light_1_data_000957.h5
/sls/X06SA/Data10/e10010/PXI/20191016/SMX/Guillaume/LOV/light/CrLOV1_light_1_data_000958.h5
/sls/X06SA/Data10/e10010/PXI/20191016/SMX/Guillaume/LOV/light/CrLOV1_light_1_data_000959.h5
/sls/X06SA/Data10/e10010/PXI/20191016/SMX/Guillaume/LOV/light/CrLOV1_light_1_data_000960.h5
/sls/X06SA/Data10/e10010/PXI/20191016/SMX/Guillaume/LOV/light/CrLOV1_light_1_data_000961.h5
/sls/X06SA/Data10/e10010/PXI/20191016/SMX/Guillaume/LOV/light/CrLOV1_light_1_data_000962.h5
/sls/X06SA/Data10/e10010/PXI/20191016/SMX/Guillaume/LOV/light/CrLOV1_light_1_data_000963.h5
/sls/X06SA/Data10/e10010/PXI/20191016/SMX/Guillaume/LOV/light/CrLOV1_light_1_data_000964.h5
/sls/X06SA/Data10/e10010/PXI/20191016/SMX/Guillaume/LOV/light/CrLOV1_light_1_data_000965.h5
/sls/X06SA/Data10/e10010/PXI/20191016/SMX/Guillaume/LOV/light/CrLOV1_light_1_data_000966.h5
/sls/X06SA/Data10/e10010/PXI/20191016/SMX/Guillaume/LOV/light/CrLOV1_light_1_data_000967.h5
/sls/X06SA/Data10/e10010/PXI/20191016/SMX/Guillaume/LOV/light/CrLOV1_light_1_data_000968.h5
/sls/X06SA/Data10/e10010/PXI/20191016/SMX/Guillaume/LOV/light/CrLOV1_light_1_data_000969.h5
/sls/X06SA/Data10/e10010/PXI/20191016/SMX/Guillaume/LOV/light/CrLOV1_light_1_data_000970.h5
/sls/X06SA/Data10/e10010/PXI/20191016/SMX/Guillaume/LOV/light/CrLOV1_light_1_data_000971.h5
/sls/X06SA/Data10/e10010/PXI/20191016/SMX/Guillaume/LOV/light/CrLOV1_light_1_data_000972.h5
/sls/X06SA/Data10/e10010/PXI/20191016/SMX/Guillaume/LOV/light/CrLOV1_light_1_data_000973.h5
/sls/X06SA/Data10/e10010/PXI/20191016/SMX/Guillaume/LOV/light/CrLOV1_light_1_data_000974.h5
/sls/X06SA/Data10/e10010/PXI/20191016/SMX/Guillaume/LOV/light/CrLOV1_light_1_data_000975.h5
/sls/X06SA/Data10/e10010/PXI/20191016/SMX/Guillaume/LOV/light/CrLOV1_light_1_data_000976.h5
/sls/X06SA/Data10/e10010/PXI/20191016/SMX/Guillaume/LOV/light/CrLOV1_light_1_data_000977.h5
/sls/X06SA/Data10/e10010/PXI/20191016/SMX/Guillaume/LOV/light/CrLOV1_light_1_data_000978.h5
/sls/X06SA/Data10/e10010/PXI/20191016/SMX/Guillaume/LOV/light/CrLOV1_light_1_data_000979.h5
/sls/X06SA/Data10/e10010/PXI/20191016/SMX/Guillaume/LOV/light/CrLOV1_light_1_data_000980.h5
/sls/X06SA/Data10/e10010/PXI/20191016/SMX/Guillaume/LOV/light/CrLOV1_light_1_data_000981.h5
/sls/X06SA/Data10/e10010/PXI/20191016/SMX/Guillaume/LOV/light/CrLOV1_light_1_data_000982.h5
/sls/X06SA/Data10/e10010/PXI/20191016/SMX/Guillaume/LOV/light/CrLOV1_light_1_data_000983.h5
/sls/X06SA/Data10/e10010/PXI/20191016/SMX/Guillaume/LOV/light/CrLOV1_light_1_data_000984.h5
/sls/X06SA/Data10/e10010/PXI/20191016/SMX/Guillaume/LOV/light/CrLOV1_light_1_data_000985.h5
/sls/X06SA/Data10/e10010/PXI/20191016/SMX/Guillaume/LOV/light/CrLOV1_light_1_data_000986.h5
/sls/X06SA/Data10/e10010/PXI/20191016/SMX/Guillaume/LOV/light/CrLOV1_light_1_data_000987.h5
/sls/X06SA/Data10/e10010/PXI/20191016/SMX/Guillaume/LOV/light/CrLOV1_light_1_data_000988.h5
/sls/X06SA/Data10/e10010/PXI/20191016/SMX/Guillaume/LOV/light/CrLOV1_light_1_data_000989.h5
/sls/X06SA/Data10/e10010/PXI/20191016/SMX/Guillaume/LOV/light/CrLOV1_light_1_data_000990.h5
/sls/X06SA/Data10/e10010/PXI/20191016/SMX/Guillaume/LOV/light/CrLOV1_light_1_data_000991.h5
/sls/X06SA/Data10/e10010/PXI/20191016/SMX/Guillaume/LOV/light/CrLOV1_light_1_data_000992.h5
/sls/X06SA/Data10/e10010/PXI/20191016/SMX/Guillaume/LOV/light/CrLOV1_light_1_data_000993.h5
/sls/X06SA/Data10/e10010/PXI/20191016/SMX/Guillaume/LOV/light/CrLOV1_light_1_data_000994.h5
/sls/X06SA/Data10/e10010/PXI/20191016/SMX/Guillaume/LOV/light/CrLOV1_light_1_data_000995.h5
/sls/X06SA/Data10/e10010/PXI/20191016/SMX/Guillaume/LOV/light/CrLOV1_light_1_data_000996.h5
/sls/X06SA/Data10/e10010/PXI/20191016/SMX/Guillaume/LOV/light/CrLOV1_light_1_data_000997.h5
/sls/X06SA/Data10/e10010/PXI/20191016/SMX/Guillaume/LOV/light/CrLOV1_light_1_data_000998.h5
/sls/X06SA/Data10/e10010/PXI/20191016/SMX/Guillaume/LOV/light/CrLOV1_light_1_data_000999.h5
/sls/X06SA/Data10/e10010/PXI/20191016/SMX/Guillaume/LOV/light/CrLOV1_light_1_data_001000.h5
/sls/X06SA/Data10/e10010/PXI/20191016/SMX/Guillaume/LOV/light/CrLOV1_light_1_data_001001.h5
/sls/X06SA/Data10/e10010/PXI/20191016/SMX/Guillaume/LOV/light/CrLOV1_light_1_data_001002.h5
/sls/X06SA/Data10/e10010/PXI/20191016/SMX/Guillaume/LOV/light/CrLOV1_light_1_data_001003.h5
/sls/X06SA/Data10/e10010/PXI/20191016/SMX/Guillaume/LOV/light/CrLOV1_light_1_data_001004.h5
/sls/X06SA/Data10/e10010/PXI/20191016/SMX/Guillaume/LOV/light/CrLOV1_light_1_data_001005.h5
/sls/X06SA/Data10/e10010/PXI/20191016/SMX/Guillaume/LOV/light/CrLOV1_light_1_data_001006.h5
/sls/X06SA/Data10/e10010/PXI/20191016/SMX/Guillaume/LOV/light/CrLOV1_light_1_data_001007.h5
/sls/X06SA/Data10/e10010/PXI/20191016/SMX/Guillaume/LOV/light/CrLOV1_light_1_data_001008.h5
/sls/X06SA/Data10/e10010/PXI/20191016/SMX/Guillaume/LOV/light/CrLOV1_light_1_data_001009.h5
/sls/X06SA/Data10/e10010/PXI/20191016/SMX/Guillaume/LOV/light/CrLOV1_light_1_data_001010.h5
/sls/X06SA/Data10/e10010/PXI/20191016/SMX/Guillaume/LOV/light/CrLOV1_light_1_data_001011.h5
/sls/X06SA/Data10/e10010/PXI/20191016/SMX/Guillaume/LOV/light/CrLOV1_light_1_data_001012.h5
/sls/X06SA/Data10/e10010/PXI/20191016/SMX/Guillaume/LOV/light/CrLOV1_light_1_data_001013.h5
/sls/X06SA/Data10/e10010/PXI/20191016/SMX/Guillaume/LOV/light/CrLOV1_light_1_data_001014.h5
/sls/X06SA/Data10/e10010/PXI/20191016/SMX/Guillaume/LOV/light/CrLOV1_light_1_data_001015.h5
/sls/X06SA/Data10/e10010/PXI/20191016/SMX/Guillaume/LOV/light/CrLOV1_light_1_data_001016.h5
/sls/X06SA/Data10/e10010/PXI/20191016/SMX/Guillaume/LOV/light/CrLOV1_light_1_data_001017.h5
/sls/X06SA/Data10/e10010/PXI/20191016/SMX/Guillaume/LOV/light/CrLOV1_light_1_data_001018.h5
/sls/X06SA/Data10/e10010/PXI/20191016/SMX/Guillaume/LOV/light/CrLOV1_light_1_data_001019.h5
/sls/X06SA/Data10/e10010/PXI/20191016/SMX/Guillaume/LOV/light/CrLOV1_light_1_data_001020.h5
/sls/X06SA/Data10/e10010/PXI/20191016/SMX/Guillaume/LOV/light/CrLOV1_light_1_data_001021.h5
/sls/X06SA/Data10/e10010/PXI/20191016/SMX/Guillaume/LOV/light/CrLOV1_light_1_data_001022.h5
/sls/X06SA/Data10/e10010/PXI/20191016/SMX/Guillaume/LOV/light/CrLOV1_light_1_data_001023.h5
/sls/X06SA/Data10/e10010/PXI/20191016/SMX/Guillaume/LOV/light/CrLOV1_light_1_data_001024.h5
/sls/X06SA/Data10/e10010/PXI/20191016/SMX/Guillaume/LOV/light/CrLOV1_light_1_data_001025.h5
/sls/X06SA/Data10/e10010/PXI/20191016/SMX/Guillaume/LOV/light/CrLOV1_light_1_data_001026.h5
/sls/X06SA/Data10/e10010/PXI/20191016/SMX/Guillaume/LOV/light/CrLOV1_light_1_data_001027.h5
/sls/X06SA/Data10/e10010/PXI/20191016/SMX/Guillaume/LOV/light/CrLOV1_light_1_data_001028.h5
/sls/X06SA/Data10/e10010/PXI/20191016/SMX/Guillaume/LOV/light/CrLOV1_light_1_data_001029.h5
/sls/X06SA/Data10/e10010/PXI/20191016/SMX/Guillaume/LOV/light/CrLOV1_light_1_data_001030.h5
/sls/X06SA/Data10/e10010/PXI/20191016/SMX/Guillaume/LOV/light/CrLOV1_light_1_data_001031.h5
/sls/X06SA/Data10/e10010/PXI/20191016/SMX/Guillaume/LOV/light/CrLOV1_light_1_data_001032.h5
/sls/X06SA/Data10/e10010/PXI/20191016/SMX/Guillaume/LOV/light/CrLOV1_light_1_data_001033.h5
/sls/X06SA/Data10/e10010/PXI/20191016/SMX/Guillaume/LOV/light/CrLOV1_light_1_data_001034.h5
/sls/X06SA/Data10/e10010/PXI/20191016/SMX/Guillaume/LOV/light/CrLOV1_light_1_data_001035.h5
/sls/X06SA/Data10/e10010/PXI/20191016/SMX/Guillaume/LOV/light/CrLOV1_light_1_data_001036.h5
/sls/X06SA/Data10/e10010/PXI/20191016/SMX/Guillaume/LOV/light/CrLOV1_light_1_data_001037.h5
/sls/X06SA/Data10/e10010/PXI/20191016/SMX/Guillaume/LOV/light/CrLOV1_light_1_data_001038.h5
/sls/X06SA/Data10/e10010/PXI/20191016/SMX/Guillaume/LOV/light/CrLOV1_light_1_data_001039.h5
/sls/X06SA/Data10/e10010/PXI/20191016/SMX/Guillaume/LOV/light/CrLOV1_light_1_data_001040.h5
/sls/X06SA/Data10/e10010/PXI/20191016/SMX/Guillaume/LOV/light/CrLOV1_light_1_data_001041.h5
/sls/X06SA/Data10/e10010/PXI/20191016/SMX/Guillaume/LOV/light/CrLOV1_light_1_data_001042.h5
/sls/X06SA/Data10/e10010/PXI/20191016/SMX/Guillaume/LOV/light/CrLOV1_light_1_data_001043.h5
/sls/X06SA/Data10/e10010/PXI/20191016/SMX/Guillaume/LOV/light/CrLOV1_light_1_data_001044.h5
/sls/X06SA/Data10/e10010/PXI/20191016/SMX/Guillaume/LOV/light/CrLOV1_light_1_data_001045.h5
/sls/X06SA/Data10/e10010/PXI/20191016/SMX/Guillaume/LOV/light/CrLOV1_light_1_data_001046.h5
/sls/X06SA/Data10/e10010/PXI/20191016/SMX/Guillaume/LOV/light/CrLOV1_light_1_data_001047.h5
/sls/X06SA/Data10/e10010/PXI/20191016/SMX/Guillaume/LOV/light/CrLOV1_light_1_data_001048.h5
/sls/X06SA/Data10/e10010/PXI/20191016/SMX/Guillaume/LOV/light/CrLOV1_light_1_data_001049.h5
/sls/X06SA/Data10/e10010/PXI/20191016/SMX/Guillaume/LOV/light/CrLOV1_light_1_data_001050.h5
/sls/X06SA/Data10/e10010/PXI/20191016/SMX/Guillaume/LOV/light/CrLOV1_light_1_data_001051.h5
/sls/X06SA/Data10/e10010/PXI/20191016/SMX/Guillaume/LOV/light/CrLOV1_light_1_data_001052.h5
/sls/X06SA/Data10/e10010/PXI/20191016/SMX/Guillaume/LOV/light/CrLOV1_light_1_data_001053.h5
/sls/X06SA/Data10/e10010/PXI/20191016/SMX/Guillaume/LOV/light/CrLOV1_light_1_data_001054.h5
/sls/X06SA/Data10/e10010/PXI/20191016/SMX/Guillaume/LOV/light/CrLOV1_light_1_data_001055.h5
/sls/X06SA/Data10/e10010/PXI/20191016/SMX/Guillaume/LOV/light/CrLOV1_light_1_data_001056.h5
/sls/X06SA/Data10/e10010/PXI/20191016/SMX/Guillaume/LOV/light/CrLOV1_light_1_data_001057.h5
/sls/X06SA/Data10/e10010/PXI/20191016/SMX/Guillaume/LOV/light/CrLOV1_light_1_data_001058.h5
/sls/X06SA/Data10/e10010/PXI/20191016/SMX/Guillaume/LOV/light/CrLOV1_light_1_data_001059.h5
/sls/X06SA/Data10/e10010/PXI/20191016/SMX/Guillaume/LOV/light/CrLOV1_light_1_data_001060.h5
/sls/X06SA/Data10/e10010/PXI/20191016/SMX/Guillaume/LOV/light/CrLOV1_light_1_data_001061.h5
/sls/X06SA/Data10/e10010/PXI/20191016/SMX/Guillaume/LOV/light/CrLOV1_light_1_data_001062.h5
/sls/X06SA/Data10/e10010/PXI/20191016/SMX/Guillaume/LOV/light/CrLOV1_light_1_data_001063.h5
/sls/X06SA/Data10/e10010/PXI/20191016/SMX/Guillaume/LOV/light/CrLOV1_light_1_data_001064.h5
/sls/X06SA/Data10/e10010/PXI/20191016/SMX/Guillaume/LOV/light/CrLOV1_light_1_data_001065.h5
/sls/X06SA/Data10/e10010/PXI/20191016/SMX/Guillaume/LOV/light/CrLOV1_light_1_data_001066.h5
/sls/X06SA/Data10/e10010/PXI/20191016/SMX/Guillaume/LOV/light/CrLOV1_light_1_data_001067.h5
/sls/X06SA/Data10/e10010/PXI/20191016/SMX/Guillaume/LOV/light/CrLOV1_light_1_data_001068.h5
/sls/X06SA/Data10/e10010/PXI/20191016/SMX/Guillaume/LOV/light/CrLOV1_light_1_data_001069.h5
/sls/X06SA/Data10/e10010/PXI/20191016/SMX/Guillaume/LOV/light/CrLOV1_light_1_data_001070.h5
/sls/X06SA/Data10/e10010/PXI/20191016/SMX/Guillaume/LOV/light/CrLOV1_light_1_data_001071.h5
/sls/X06SA/Data10/e10010/PXI/20191016/SMX/Guillaume/LOV/light/CrLOV1_light_1_data_001072.h5
/sls/X06SA/Data10/e10010/PXI/20191016/SMX/Guillaume/LOV/light/CrLOV1_light_1_data_001073.h5
/sls/X06SA/Data10/e10010/PXI/20191016/SMX/Guillaume/LOV/light/CrLOV1_light_1_data_001074.h5
/sls/X06SA/Data10/e10010/PXI/20191016/SMX/Guillaume/LOV/light/CrLOV1_light_1_data_001075.h5
/sls/X06SA/Data10/e10010/PXI/20191016/SMX/Guillaume/LOV/light/CrLOV1_light_1_data_001076.h5
/sls/X06SA/Data10/e10010/PXI/20191016/SMX/Guillaume/LOV/light/CrLOV1_light_1_data_001077.h5
/sls/X06SA/Data10/e10010/PXI/20191016/SMX/Guillaume/LOV/light/CrLOV1_light_1_data_001078.h5
/sls/X06SA/Data10/e10010/PXI/20191016/SMX/Guillaume/LOV/light/CrLOV1_light_1_data_001079.h5
/sls/X06SA/Data10/e10010/PXI/20191016/SMX/Guillaume/LOV/light/CrLOV1_light_1_data_001080.h5
/sls/X06SA/Data10/e10010/PXI/20191016/SMX/Guillaume/LOV/light/CrLOV1_light_1_data_001081.h5
/sls/X06SA/Data10/e10010/PXI/20191016/SMX/Guillaume/LOV/light/CrLOV1_light_1_data_001082.h5
/sls/X06SA/Data10/e10010/PXI/20191016/SMX/Guillaume/LOV/light/CrLOV1_light_1_data_001083.h5
/sls/X06SA/Data10/e10010/PXI/20191016/SMX/Guillaume/LOV/light/CrLOV1_light_1_data_001084.h5
/sls/X06SA/Data10/e10010/PXI/20191016/SMX/Guillaume/LOV/light/CrLOV1_light_1_data_001085.h5
/sls/X06SA/Data10/e10010/PXI/20191016/SMX/Guillaume/LOV/light/CrLOV1_light_1_data_001086.h5
/sls/X06SA/Data10/e10010/PXI/20191016/SMX/Guillaume/LOV/light/CrLOV1_light_1_data_001087.h5
/sls/X06SA/Data10/e10010/PXI/20191016/SMX/Guillaume/LOV/light/CrLOV1_light_1_data_001088.h5
/sls/X06SA/Data10/e10010/PXI/20191016/SMX/Guillaume/LOV/light/CrLOV1_light_1_data_001089.h5
/sls/X06SA/Data10/e10010/PXI/20191016/SMX/Guillaume/LOV/light/CrLOV1_light_1_data_001090.h5
/sls/X06SA/Data10/e10010/PXI/20191016/SMX/Guillaume/LOV/light/CrLOV1_light_1_data_001091.h5
/sls/X06SA/Data10/e10010/PXI/20191016/SMX/Guillaume/LOV/light/CrLOV1_light_1_data_001092.h5
/sls/X06SA/Data10/e10010/PXI/20191016/SMX/Guillaume/LOV/light/CrLOV1_light_1_data_001093.h5
/sls/X06SA/Data10/e10010/PXI/20191016/SMX/Guillaume/LOV/light/CrLOV1_light_1_data_001094.h5
/sls/X06SA/Data10/e10010/PXI/20191016/SMX/Guillaume/LOV/light/CrLOV1_light_1_data_001095.h5
/sls/X06SA/Data10/e10010/PXI/20191016/SMX/Guillaume/LOV/light/CrLOV1_light_1_data_001096.h5
/sls/X06SA/Data10/e10010/PXI/20191016/SMX/Guillaume/LOV/light/CrLOV1_light_1_data_001097.h5
/sls/X06SA/Data10/e10010/PXI/20191016/SMX/Guillaume/LOV/light/CrLOV1_light_1_data_001098.h5
/sls/X06SA/Data10/e10010/PXI/20191016/SMX/Guillaume/LOV/light/CrLOV1_light_1_data_001099.h5
/sls/X06SA/Data10/e10010/PXI/20191016/SMX/Guillaume/LOV/light/CrLOV1_light_1_data_001100.h5
/sls/X06SA/Data10/e10010/PXI/20191016/SMX/Guillaume/LOV/light/CrLOV1_light_1_data_001101.h5
/sls/X06SA/Data10/e10010/PXI/20191016/SMX/Guillaume/LOV/light/CrLOV1_light_1_data_001102.h5
/sls/X06SA/Data10/e10010/PXI/20191016/SMX/Guillaume/LOV/light/CrLOV1_light_1_data_001103.h5
/sls/X06SA/Data10/e10010/PXI/20191016/SMX/Guillaume/LOV/light/CrLOV1_light_1_data_001104.h5
/sls/X06SA/Data10/e10010/PXI/20191016/SMX/Guillaume/LOV/light/CrLOV1_light_1_data_001105.h5
/sls/X06SA/Data10/e10010/PXI/20191016/SMX/Guillaume/LOV/light/CrLOV1_light_1_data_001106.h5
/sls/X06SA/Data10/e10010/PXI/20191016/SMX/Guillaume/LOV/light/CrLOV1_light_1_data_001107.h5
/sls/X06SA/Data10/e10010/PXI/20191016/SMX/Guillaume/LOV/light/CrLOV1_light_1_data_001108.h5
/sls/X06SA/Data10/e10010/PXI/20191016/SMX/Guillaume/LOV/light/CrLOV1_light_1_data_001109.h5
/sls/X06SA/Data10/e10010/PXI/20191016/SMX/Guillaume/LOV/light/CrLOV1_light_1_data_001110.h5
/sls/X06SA/Data10/e10010/PXI/20191016/SMX/Guillaume/LOV/light/CrLOV1_light_1_data_001111.h5
/sls/X06SA/Data10/e10010/PXI/20191016/SMX/Guillaume/LOV/light/CrLOV1_light_1_data_001112.h5
/sls/X06SA/Data10/e10010/PXI/20191016/SMX/Guillaume/LOV/light/CrLOV1_light_1_data_001113.h5
/sls/X06SA/Data10/e10010/PXI/20191016/SMX/Guillaume/LOV/light/CrLOV1_light_1_data_001114.h5
/sls/X06SA/Data10/e10010/PXI/20191016/SMX/Guillaume/LOV/light/CrLOV1_light_1_data_001115.h5
/sls/X06SA/Data10/e10010/PXI/20191016/SMX/Guillaume/LOV/light/CrLOV1_light_1_data_001116.h5
/sls/X06SA/Data10/e10010/PXI/20191016/SMX/Guillaume/LOV/light/CrLOV1_light_1_data_001117.h5
/sls/X06SA/Data10/e10010/PXI/20191016/SMX/Guillaume/LOV/light/CrLOV1_light_1_data_001118.h5
/sls/X06SA/Data10/e10010/PXI/20191016/SMX/Guillaume/LOV/light/CrLOV1_light_1_data_001119.h5
/sls/X06SA/Data10/e10010/PXI/20191016/SMX/Guillaume/LOV/light/CrLOV1_light_1_data_001120.h5
/sls/X06SA/Data10/e10010/PXI/20191016/SMX/Guillaume/LOV/light/CrLOV1_light_1_data_001121.h5
/sls/X06SA/Data10/e10010/PXI/20191016/SMX/Guillaume/LOV/light/CrLOV1_light_1_data_001122.h5
/sls/X06SA/Data10/e10010/PXI/20191016/SMX/Guillaume/LOV/light/CrLOV1_light_1_data_001123.h5
/sls/X06SA/Data10/e10010/PXI/20191016/SMX/Guillaume/LOV/light/CrLOV1_light_1_data_001124.h5
/sls/X06SA/Data10/e10010/PXI/20191016/SMX/Guillaume/LOV/light/CrLOV1_light_1_data_001125.h5
/sls/X06SA/Data10/e10010/PXI/20191016/SMX/Guillaume/LOV/light/CrLOV1_light_1_data_001126.h5
/sls/X06SA/Data10/e10010/PXI/20191016/SMX/Guillaume/LOV/light/CrLOV1_light_1_data_001127.h5
/sls/X06SA/Data10/e10010/PXI/20191016/SMX/Guillaume/LOV/light/CrLOV1_light_1_data_001128.h5
/sls/X06SA/Data10/e10010/PXI/20191016/SMX/Guillaume/LOV/light/CrLOV1_light_1_data_001129.h5
/sls/X06SA/Data10/e10010/PXI/20191016/SMX/Guillaume/LOV/light/CrLOV1_light_1_data_001130.h5
/sls/X06SA/Data10/e10010/PXI/20191016/SMX/Guillaume/LOV/light/CrLOV1_light_1_data_001131.h5
/sls/X06SA/Data10/e10010/PXI/20191016/SMX/Guillaume/LOV/light/CrLOV1_light_1_data_001132.h5
/sls/X06SA/Data10/e10010/PXI/20191016/SMX/Guillaume/LOV/light/CrLOV1_light_1_data_001133.h5
/sls/X06SA/Data10/e10010/PXI/20191016/SMX/Guillaume/LOV/light/CrLOV1_light_1_data_001134.h5
/sls/X06SA/Data10/e10010/PXI/20191016/SMX/Guillaume/LOV/light/CrLOV1_light_1_data_001135.h5
/sls/X06SA/Data10/e10010/PXI/20191016/SMX/Guillaume/LOV/light/CrLOV1_light_1_data_001136.h5
/sls/X06SA/Data10/e10010/PXI/20191016/SMX/Guillaume/LOV/light/CrLOV1_light_1_data_001137.h5
/sls/X06SA/Data10/e10010/PXI/20191016/SMX/Guillaume/LOV/light/CrLOV1_light_1_data_001138.h5
/sls/X06SA/Data10/e10010/PXI/20191016/SMX/Guillaume/LOV/light/CrLOV1_light_1_data_001139.h5
/sls/X06SA/Data10/e10010/PXI/20191016/SMX/Guillaume/LOV/light/CrLOV1_light_1_data_001140.h5
/sls/X06SA/Data10/e10010/PXI/20191016/SMX/Guillaume/LOV/light/CrLOV1_light_1_data_001141.h5
/sls/X06SA/Data10/e10010/PXI/20191016/SMX/Guillaume/LOV/light/CrLOV1_light_1_data_001142.h5
/sls/X06SA/Data10/e10010/PXI/20191016/SMX/Guillaume/LOV/light/CrLOV1_light_1_data_001143.h5
/sls/X06SA/Data10/e10010/PXI/20191016/SMX/Guillaume/LOV/light/CrLOV1_light_1_data_001144.h5
/sls/X06SA/Data10/e10010/PXI/20191016/SMX/Guillaume/LOV/light/CrLOV1_light_1_data_001145.h5
/sls/X06SA/Data10/e10010/PXI/20191016/SMX/Guillaume/LOV/light/CrLOV1_light_1_data_001146.h5
/sls/X06SA/Data10/e10010/PXI/20191016/SMX/Guillaume/LOV/light/CrLOV1_light_1_data_001147.h5
/sls/X06SA/Data10/e10010/PXI/20191016/SMX/Guillaume/LOV/light/CrLOV1_light_1_data_001148.h5
/sls/X06SA/Data10/e10010/PXI/20191016/SMX/Guillaume/LOV/light/CrLOV1_light_1_data_001149.h5
/sls/X06SA/Data10/e10010/PXI/20191016/SMX/Guillaume/LOV/light/CrLOV1_light_1_data_001150.h5
/sls/X06SA/Data10/e10010/PXI/20191016/SMX/Guillaume/LOV/light/CrLOV1_light_1_data_001151.h5
/sls/X06SA/Data10/e10010/PXI/20191016/SMX/Guillaume/LOV/light/CrLOV1_light_1_data_001152.h5
/sls/X06SA/Data10/e10010/PXI/20191016/SMX/Guillaume/LOV/light/CrLOV1_light_1_data_001153.h5
/sls/X06SA/Data10/e10010/PXI/20191016/SMX/Guillaume/LOV/light/CrLOV1_light_1_data_001154.h5
/sls/X06SA/Data10/e10010/PXI/20191016/SMX/Guillaume/LOV/light/CrLOV1_light_1_data_001155.h5
/sls/X06SA/Data10/e10010/PXI/20191016/SMX/Guillaume/LOV/light/CrLOV1_light_1_data_001156.h5
/sls/X06SA/Data10/e10010/PXI/20191016/SMX/Guillaume/LOV/light/CrLOV1_light_1_data_001157.h5
/sls/X06SA/Data10/e10010/PXI/20191016/SMX/Guillaume/LOV/light/CrLOV1_light_1_data_001158.h5
/sls/X06SA/Data10/e10010/PXI/20191016/SMX/Guillaume/LOV/light/CrLOV1_light_1_data_001159.h5
/sls/X06SA/Data10/e10010/PXI/20191016/SMX/Guillaume/LOV/light/CrLOV1_light_1_data_001160.h5
/sls/X06SA/Data10/e10010/PXI/20191016/SMX/Guillaume/LOV/light/CrLOV1_light_1_data_001161.h5
/sls/X06SA/Data10/e10010/PXI/20191016/SMX/Guillaume/LOV/light/CrLOV1_light_1_data_001162.h5
/sls/X06SA/Data10/e10010/PXI/20191016/SMX/Guillaume/LOV/light/CrLOV1_light_1_data_001163.h5
/sls/X06SA/Data10/e10010/PXI/20191016/SMX/Guillaume/LOV/light/CrLOV1_light_1_data_001164.h5
/sls/X06SA/Data10/e10010/PXI/20191016/SMX/Guillaume/LOV/light/CrLOV1_light_1_data_001165.h5
/sls/X06SA/Data10/e10010/PXI/20191016/SMX/Guillaume/LOV/light/CrLOV1_light_1_data_001166.h5
/sls/X06SA/Data10/e10010/PXI/20191016/SMX/Guillaume/LOV/light/CrLOV1_light_1_data_001167.h5
/sls/X06SA/Data10/e10010/PXI/20191016/SMX/Guillaume/LOV/light/CrLOV1_light_1_data_001168.h5
/sls/X06SA/Data10/e10010/PXI/20191016/SMX/Guillaume/LOV/light/CrLOV1_light_1_data_001169.h5
/sls/X06SA/Data10/e10010/PXI/20191016/SMX/Guillaume/LOV/light/CrLOV1_light_1_data_001170.h5
/sls/X06SA/Data10/e10010/PXI/20191016/SMX/Guillaume/LOV/light/CrLOV1_light_1_data_001171.h5
/sls/X06SA/Data10/e10010/PXI/20191016/SMX/Guillaume/LOV/light/CrLOV1_light_1_data_001172.h5
/sls/X06SA/Data10/e10010/PXI/20191016/SMX/Guillaume/LOV/light/CrLOV1_light_1_data_001173.h5
/sls/X06SA/Data10/e10010/PXI/20191016/SMX/Guillaume/LOV/light/CrLOV1_light_1_data_001174.h5
/sls/X06SA/Data10/e10010/PXI/20191016/SMX/Guillaume/LOV/light/CrLOV1_light_1_data_001175.h5
/sls/X06SA/Data10/e10010/PXI/20191016/SMX/Guillaume/LOV/light/CrLOV1_light_1_data_001176.h5
/sls/X06SA/Data10/e10010/PXI/20191016/SMX/Guillaume/LOV/light/CrLOV1_light_1_data_001177.h5
/sls/X06SA/Data10/e10010/PXI/20191016/SMX/Guillaume/LOV/light/CrLOV1_light_1_data_001178.h5
/sls/X06SA/Data10/e10010/PXI/20191016/SMX/Guillaume/LOV/light/CrLOV1_light_1_data_001179.h5
/sls/X06SA/Data10/e10010/PXI/20191016/SMX/Guillaume/LOV/light/CrLOV1_light_1_data_001180.h5
/sls/X06SA/Data10/e10010/PXI/20191016/SMX/Guillaume/LOV/light/CrLOV1_light_1_data_001181.h5
/sls/X06SA/Data10/e10010/PXI/20191016/SMX/Guillaume/LOV/light/CrLOV1_light_1_data_001182.h5
/sls/X06SA/Data10/e10010/PXI/20191016/SMX/Guillaume/LOV/light/CrLOV1_light_1_data_001183.h5
/sls/X06SA/Data10/e10010/PXI/20191016/SMX/Guillaume/LOV/light/CrLOV1_light_1_data_001184.h5
/sls/X06SA/Data10/e10010/PXI/20191016/SMX/Guillaume/LOV/light/CrLOV1_light_1_data_001185.h5
/sls/X06SA/Data10/e10010/PXI/20191016/SMX/Guillaume/LOV/light/CrLOV1_light_1_data_001186.h5
/sls/X06SA/Data10/e10010/PXI/20191016/SMX/Guillaume/LOV/light/CrLOV1_light_1_data_001187.h5
/sls/X06SA/Data10/e10010/PXI/20191016/SMX/Guillaume/LOV/light/CrLOV1_light_1_data_001188.h5
/sls/X06SA/Data10/e10010/PXI/20191016/SMX/Guillaume/LOV/light/CrLOV1_light_1_data_001189.h5
/sls/X06SA/Data10/e10010/PXI/20191016/SMX/Guillaume/LOV/light/CrLOV1_light_1_data_001190.h5
/sls/X06SA/Data10/e10010/PXI/20191016/SMX/Guillaume/LOV/light/CrLOV1_light_1_data_001191.h5
/sls/X06SA/Data10/e10010/PXI/20191016/SMX/Guillaume/LOV/light/CrLOV1_light_1_data_001192.h5
/sls/X06SA/Data10/e10010/PXI/20191016/SMX/Guillaume/LOV/light/CrLOV1_light_1_data_001193.h5
/sls/X06SA/Data10/e10010/PXI/20191016/SMX/Guillaume/LOV/light/CrLOV1_light_1_data_001194.h5
/sls/X06SA/Data10/e10010/PXI/20191016/SMX/Guillaume/LOV/light/CrLOV1_light_1_data_001195.h5
/sls/X06SA/Data10/e10010/PXI/20191016/SMX/Guillaume/LOV/light/CrLOV1_light_1_data_001196.h5
/sls/X06SA/Data10/e10010/PXI/20191016/SMX/Guillaume/LOV/light/CrLOV1_light_1_data_001197.h5
/sls/X06SA/Data10/e10010/PXI/20191016/SMX/Guillaume/LOV/light/CrLOV1_light_1_data_001198.h5
/sls/X06SA/Data10/e10010/PXI/20191016/SMX/Guillaume/LOV/light/CrLOV1_light_1_data_001199.h5
/sls/X06SA/Data10/e10010/PXI/20191016/SMX/Guillaume/LOV/light/CrLOV1_light_1_data_001200.h5
/sls/X06SA/Data10/e10010/PXI/20191016/SMX/Guillaume/LOV/light/CrLOV1_light_1_data_001201.h5
/sls/X06SA/Data10/e10010/PXI/20191016/SMX/Guillaume/LOV/light/CrLOV1_light_1_data_001202.h5
/sls/X06SA/Data10/e10010/PXI/20191016/SMX/Guillaume/LOV/light/CrLOV1_light_1_data_001203.h5
/sls/X06SA/Data10/e10010/PXI/20191016/SMX/Guillaume/LOV/light/CrLOV1_light_1_data_001204.h5
/sls/X06SA/Data10/e10010/PXI/20191016/SMX/Guillaume/LOV/light/CrLOV1_light_1_data_001205.h5
/sls/X06SA/Data10/e10010/PXI/20191016/SMX/Guillaume/LOV/light/CrLOV1_light_1_data_001206.h5
/sls/X06SA/Data10/e10010/PXI/20191016/SMX/Guillaume/LOV/light/CrLOV1_light_1_data_001207.h5
/sls/X06SA/Data10/e10010/PXI/20191016/SMX/Guillaume/LOV/light/CrLOV1_light_1_data_001208.h5
/sls/X06SA/Data10/e10010/PXI/20191016/SMX/Guillaume/LOV/light/CrLOV1_light_1_data_001209.h5
/sls/X06SA/Data10/e10010/PXI/20191016/SMX/Guillaume/LOV/light/CrLOV1_light_1_data_001210.h5
/sls/X06SA/Data10/e10010/PXI/20191016/SMX/Guillaume/LOV/light/CrLOV1_light_1_data_001211.h5
/sls/X06SA/Data10/e10010/PXI/20191016/SMX/Guillaume/LOV/light/CrLOV1_light_1_data_001212.h5
/sls/X06SA/Data10/e10010/PXI/20191016/SMX/Guillaume/LOV/light/CrLOV1_light_1_data_001213.h5
/sls/X06SA/Data10/e10010/PXI/20191016/SMX/Guillaume/LOV/light/CrLOV1_light_1_data_001214.h5
/sls/X06SA/Data10/e10010/PXI/20191016/SMX/Guillaume/LOV/light/CrLOV1_light_1_data_001215.h5
/sls/X06SA/Data10/e10010/PXI/20191016/SMX/Guillaume/LOV/light/CrLOV1_light_1_data_001216.h5
/sls/X06SA/Data10/e10010/PXI/20191016/SMX/Guillaume/LOV/light/CrLOV1_light_1_data_001217.h5
/sls/X06SA/Data10/e10010/PXI/20191016/SMX/Guillaume/LOV/light/CrLOV1_light_1_data_001218.h5
/sls/X06SA/Data10/e10010/PXI/20191016/SMX/Guillaume/LOV/light/CrLOV1_light_1_data_001219.h5
/sls/X06SA/Data10/e10010/PXI/20191016/SMX/Guillaume/LOV/light/CrLOV1_light_1_data_001220.h5
/sls/X06SA/Data10/e10010/PXI/20191016/SMX/Guillaume/LOV/light/CrLOV1_light_1_data_001221.h5
/sls/X06SA/Data10/e10010/PXI/20191016/SMX/Guillaume/LOV/light/CrLOV1_light_1_data_001222.h5
/sls/X06SA/Data10/e10010/PXI/20191016/SMX/Guillaume/LOV/light/CrLOV1_light_1_data_001223.h5
/sls/X06SA/Data10/e10010/PXI/20191016/SMX/Guillaume/LOV/light/CrLOV1_light_1_data_001224.h5
/sls/X06SA/Data10/e10010/PXI/20191016/SMX/Guillaume/LOV/light/CrLOV1_light_1_data_001225.h5
/sls/X06SA/Data10/e10010/PXI/20191016/SMX/Guillaume/LOV/light/CrLOV1_light_1_data_001226.h5
/sls/X06SA/Data10/e10010/PXI/20191016/SMX/Guillaume/LOV/light/CrLOV1_light_1_data_001227.h5
/sls/X06SA/Data10/e10010/PXI/20191016/SMX/Guillaume/LOV/light/CrLOV1_light_1_data_001228.h5
/sls/X06SA/Data10/e10010/PXI/20191016/SMX/Guillaume/LOV/light/CrLOV1_light_1_data_001229.h5
/sls/X06SA/Data10/e10010/PXI/20191016/SMX/Guillaume/LOV/light/CrLOV1_light_1_data_001230.h5
/sls/X06SA/Data10/e10010/PXI/20191016/SMX/Guillaume/LOV/light/CrLOV1_light_1_data_001231.h5
/sls/X06SA/Data10/e10010/PXI/20191016/SMX/Guillaume/LOV/light/CrLOV1_light_1_data_001232.h5
/sls/X06SA/Data10/e10010/PXI/20191016/SMX/Guillaume/LOV/light/CrLOV1_light_1_data_001233.h5
/sls/X06SA/Data10/e10010/PXI/20191016/SMX/Guillaume/LOV/light/CrLOV1_light_1_data_001234.h5
/sls/X06SA/Data10/e10010/PXI/20191016/SMX/Guillaume/LOV/light/CrLOV1_light_1_data_001235.h5
/sls/X06SA/Data10/e10010/PXI/20191016/SMX/Guillaume/LOV/light/CrLOV1_light_1_data_001236.h5
/sls/X06SA/Data10/e10010/PXI/20191016/SMX/Guillaume/LOV/light/CrLOV1_light_1_data_001237.h5
/sls/X06SA/Data10/e10010/PXI/20191016/SMX/Guillaume/LOV/light/CrLOV1_light_1_data_001238.h5
/sls/X06SA/Data10/e10010/PXI/20191016/SMX/Guillaume/LOV/light/CrLOV1_light_1_data_001239.h5
/sls/X06SA/Data10/e10010/PXI/20191016/SMX/Guillaume/LOV/light/CrLOV1_light_1_data_001240.h5
/sls/X06SA/Data10/e10010/PXI/20191016/SMX/Guillaume/LOV/light/CrLOV1_light_1_data_001241.h5
/sls/X06SA/Data10/e10010/PXI/20191016/SMX/Guillaume/LOV/light/CrLOV1_light_1_data_001242.h5
/sls/X06SA/Data10/e10010/PXI/20191016/SMX/Guillaume/LOV/light/CrLOV1_light_1_data_001243.h5
/sls/X06SA/Data10/e10010/PXI/20191016/SMX/Guillaume/LOV/light/CrLOV1_light_1_data_001244.h5
/sls/X06SA/Data10/e10010/PXI/20191016/SMX/Guillaume/LOV/light/CrLOV1_light_1_data_001245.h5
/sls/X06SA/Data10/e10010/PXI/20191016/SMX/Guillaume/LOV/light/CrLOV1_light_1_data_001246.h5
/sls/X06SA/Data10/e10010/PXI/20191016/SMX/Guillaume/LOV/light/CrLOV1_light_1_data_001247.h5
/sls/X06SA/Data10/e10010/PXI/20191016/SMX/Guillaume/LOV/light/CrLOV1_light_1_data_001248.h5
/sls/X06SA/Data10/e10010/PXI/20191016/SMX/Guillaume/LOV/light/CrLOV1_light_1_data_001249.h5
/sls/X06SA/Data10/e10010/PXI/20191016/SMX/Guillaume/LOV/light/CrLOV1_light_1_data_001250.h5
/sls/X06SA/Data10/e10010/PXI/20191016/SMX/Guillaume/LOV/light/CrLOV1_light_1_data_001251.h5
/sls/X06SA/Data10/e10010/PXI/20191016/SMX/Guillaume/LOV/light/CrLOV1_light_1_data_001252.h5
/sls/X06SA/Data10/e10010/PXI/20191016/SMX/Guillaume/LOV/light/CrLOV1_light_1_data_001253.h5
/sls/X06SA/Data10/e10010/PXI/20191016/SMX/Guillaume/LOV/light/CrLOV1_light_1_data_001254.h5
/sls/X06SA/Data10/e10010/PXI/20191016/SMX/Guillaume/LOV/light/CrLOV1_light_1_data_001255.h5
/sls/X06SA/Data10/e10010/PXI/20191016/SMX/Guillaume/LOV/light/CrLOV1_light_1_data_001256.h5
/sls/X06SA/Data10/e10010/PXI/20191016/SMX/Guillaume/LOV/light/CrLOV1_light_1_data_001257.h5
/sls/X06SA/Data10/e10010/PXI/20191016/SMX/Guillaume/LOV/light/CrLOV1_light_1_data_001258.h5
/sls/X06SA/Data10/e10010/PXI/20191016/SMX/Guillaume/LOV/light/CrLOV1_light_1_data_001259.h5
/sls/X06SA/Data10/e10010/PXI/20191016/SMX/Guillaume/LOV/light/CrLOV1_light_1_data_001260.h5
/sls/X06SA/Data10/e10010/PXI/20191016/SMX/Guillaume/LOV/light/CrLOV1_light_1_data_001261.h5
/sls/X06SA/Data10/e10010/PXI/20191016/SMX/Guillaume/LOV/light/CrLOV1_light_1_data_001262.h5
/sls/X06SA/Data10/e10010/PXI/20191016/SMX/Guillaume/LOV/light/CrLOV1_light_1_data_001263.h5
/sls/X06SA/Data10/e10010/PXI/20191016/SMX/Guillaume/LOV/light/CrLOV1_light_1_data_001264.h5
/sls/X06SA/Data10/e10010/PXI/20191016/SMX/Guillaume/LOV/light/CrLOV1_light_1_data_001265.h5
/sls/X06SA/Data10/e10010/PXI/20191016/SMX/Guillaume/LOV/light/CrLOV1_light_1_data_001266.h5
/sls/X06SA/Data10/e10010/PXI/20191016/SMX/Guillaume/LOV/light/CrLOV1_light_1_data_001267.h5
/sls/X06SA/Data10/e10010/PXI/20191016/SMX/Guillaume/LOV/light/CrLOV1_light_1_data_001268.h5
/sls/X06SA/Data10/e10010/PXI/20191016/SMX/Guillaume/LOV/light/CrLOV1_light_1_data_001269.h5
/sls/X06SA/Data10/e10010/PXI/20191016/SMX/Guillaume/LOV/light/CrLOV1_light_1_data_001270.h5
/sls/X06SA/Data10/e10010/PXI/20191016/SMX/Guillaume/LOV/light/CrLOV1_light_1_data_001271.h5
/sls/X06SA/Data10/e10010/PXI/20191016/SMX/Guillaume/LOV/light/CrLOV1_light_1_data_001272.h5
/sls/X06SA/Data10/e10010/PXI/20191016/SMX/Guillaume/LOV/light/CrLOV1_light_1_data_001273.h5
/sls/X06SA/Data10/e10010/PXI/20191016/SMX/Guillaume/LOV/light/CrLOV1_light_1_data_001274.h5
/sls/X06SA/Data10/e10010/PXI/20191016/SMX/Guillaume/LOV/light/CrLOV1_light_1_data_001275.h5
/sls/X06SA/Data10/e10010/PXI/20191016/SMX/Guillaume/LOV/light/CrLOV1_light_1_data_001276.h5
/sls/X06SA/Data10/e10010/PXI/20191016/SMX/Guillaume/LOV/light/CrLOV1_light_1_data_001277.h5
/sls/X06SA/Data10/e10010/PXI/20191016/SMX/Guillaume/LOV/light/CrLOV1_light_1_data_001278.h5
/sls/X06SA/Data10/e10010/PXI/20191016/SMX/Guillaume/LOV/light/CrLOV1_light_1_data_001279.h5
/sls/X06SA/Data10/e10010/PXI/20191016/SMX/Guillaume/LOV/light/CrLOV1_light_1_data_001280.h5
/sls/X06SA/Data10/e10010/PXI/20191016/SMX/Guillaume/LOV/light/CrLOV1_light_1_data_001281.h5
/sls/X06SA/Data10/e10010/PXI/20191016/SMX/Guillaume/LOV/light/CrLOV1_light_1_data_001282.h5
/sls/X06SA/Data10/e10010/PXI/20191016/SMX/Guillaume/LOV/light/CrLOV1_light_1_data_001283.h5
/sls/X06SA/Data10/e10010/PXI/20191016/SMX/Guillaume/LOV/light/CrLOV1_light_1_data_001284.h5
/sls/X06SA/Data10/e10010/PXI/20191016/SMX/Guillaume/LOV/light/CrLOV1_light_1_data_001285.h5
/sls/X06SA/Data10/e10010/PXI/20191016/SMX/Guillaume/LOV/light/CrLOV1_light_1_data_001286.h5
/sls/X06SA/Data10/e10010/PXI/20191016/SMX/Guillaume/LOV/light/CrLOV1_light_1_data_001287.h5
/sls/X06SA/Data10/e10010/PXI/20191016/SMX/Guillaume/LOV/light/CrLOV1_light_1_data_001288.h5
/sls/X06SA/Data10/e10010/PXI/20191016/SMX/Guillaume/LOV/light/CrLOV1_light_1_data_001289.h5
/sls/X06SA/Data10/e10010/PXI/20191016/SMX/Guillaume/LOV/light/CrLOV1_light_1_data_001290.h5
/sls/X06SA/Data10/e10010/PXI/20191016/SMX/Guillaume/LOV/light/CrLOV1_light_1_data_001291.h5
/sls/X06SA/Data10/e10010/PXI/20191016/SMX/Guillaume/LOV/light/CrLOV1_light_1_data_001292.h5
/sls/X06SA/Data10/e10010/PXI/20191016/SMX/Guillaume/LOV/light/CrLOV1_light_1_data_001293.h5
/sls/X06SA/Data10/e10010/PXI/20191016/SMX/Guillaume/LOV/light/CrLOV1_light_1_data_001294.h5
/sls/X06SA/Data10/e10010/PXI/20191016/SMX/Guillaume/LOV/light/CrLOV1_light_1_data_001295.h5
/sls/X06SA/Data10/e10010/PXI/20191016/SMX/Guillaume/LOV/light/CrLOV1_light_1_data_001296.h5
/sls/X06SA/Data10/e10010/PXI/20191016/SMX/Guillaume/LOV/light/CrLOV1_light_1_data_001297.h5
/sls/X06SA/Data10/e10010/PXI/20191016/SMX/Guillaume/LOV/light/CrLOV1_light_1_data_001298.h5
/sls/X06SA/Data10/e10010/PXI/20191016/SMX/Guillaume/LOV/light/CrLOV1_light_1_data_001299.h5
/sls/X06SA/Data10/e10010/PXI/20191016/SMX/Guillaume/LOV/light/CrLOV1_light_1_data_001300.h5
/sls/X06SA/Data10/e10010/PXI/20191016/SMX/Guillaume/LOV/light/CrLOV1_light_1_data_001301.h5
/sls/X06SA/Data10/e10010/PXI/20191016/SMX/Guillaume/LOV/light/CrLOV1_light_1_data_001302.h5
/sls/X06SA/Data10/e10010/PXI/20191016/SMX/Guillaume/LOV/light/CrLOV1_light_1_data_001303.h5
/sls/X06SA/Data10/e10010/PXI/20191016/SMX/Guillaume/LOV/light/CrLOV1_light_1_data_001304.h5
/sls/X06SA/Data10/e10010/PXI/20191016/SMX/Guillaume/LOV/light/CrLOV1_light_1_data_001305.h5
/sls/X06SA/Data10/e10010/PXI/20191016/SMX/Guillaume/LOV/light/CrLOV1_light_1_data_001306.h5
/sls/X06SA/Data10/e10010/PXI/20191016/SMX/Guillaume/LOV/light/CrLOV1_light_1_data_001307.h5
/sls/X06SA/Data10/e10010/PXI/20191016/SMX/Guillaume/LOV/light/CrLOV1_light_1_data_001308.h5
/sls/X06SA/Data10/e10010/PXI/20191016/SMX/Guillaume/LOV/light/CrLOV1_light_1_data_001309.h5
/sls/X06SA/Data10/e10010/PXI/20191016/SMX/Guillaume/LOV/light/CrLOV1_light_1_data_001310.h5
/sls/X06SA/Data10/e10010/PXI/20191016/SMX/Guillaume/LOV/light/CrLOV1_light_1_data_001311.h5
/sls/X06SA/Data10/e10010/PXI/20191016/SMX/Guillaume/LOV/light/CrLOV1_light_1_data_001312.h5
/sls/X06SA/Data10/e10010/PXI/20191016/SMX/Guillaume/LOV/light/CrLOV1_light_1_data_001313.h5
/sls/X06SA/Data10/e10010/PXI/20191016/SMX/Guillaume/LOV/light/CrLOV1_light_1_data_001314.h5
/sls/X06SA/Data10/e10010/PXI/20191016/SMX/Guillaume/LOV/light/CrLOV1_light_1_data_001315.h5
/sls/X06SA/Data10/e10010/PXI/20191016/SMX/Guillaume/LOV/light/CrLOV1_light_1_data_001316.h5
/sls/X06SA/Data10/e10010/PXI/20191016/SMX/Guillaume/LOV/light/CrLOV1_light_1_data_001317.h5
/sls/X06SA/Data10/e10010/PXI/20191016/SMX/Guillaume/LOV/light/CrLOV1_light_1_data_001318.h5
/sls/X06SA/Data10/e10010/PXI/20191016/SMX/Guillaume/LOV/light/CrLOV1_light_1_data_001319.h5
/sls/X06SA/Data10/e10010/PXI/20191016/SMX/Guillaume/LOV/light/CrLOV1_light_1_data_001320.h5
/sls/X06SA/Data10/e10010/PXI/20191016/SMX/Guillaume/LOV/light/CrLOV1_light_1_data_001321.h5
/sls/X06SA/Data10/e10010/PXI/20191016/SMX/Guillaume/LOV/light/CrLOV1_light_1_data_001322.h5
/sls/X06SA/Data10/e10010/PXI/20191016/SMX/Guillaume/LOV/light/CrLOV1_light_1_data_001323.h5
/sls/X06SA/Data10/e10010/PXI/20191016/SMX/Guillaume/LOV/light/CrLOV1_light_1_data_001324.h5
/sls/X06SA/Data10/e10010/PXI/20191016/SMX/Guillaume/LOV/light/CrLOV1_light_1_data_001325.h5
/sls/X06SA/Data10/e10010/PXI/20191016/SMX/Guillaume/LOV/light/CrLOV1_light_1_data_001326.h5
/sls/X06SA/Data10/e10010/PXI/20191016/SMX/Guillaume/LOV/light/CrLOV1_light_1_data_001327.h5
/sls/X06SA/Data10/e10010/PXI/20191016/SMX/Guillaume/LOV/light/CrLOV1_light_1_data_001328.h5
/sls/X06SA/Data10/e10010/PXI/20191016/SMX/Guillaume/LOV/light/CrLOV1_light_1_data_001329.h5
/sls/X06SA/Data10/e10010/PXI/20191016/SMX/Guillaume/LOV/light/CrLOV1_light_1_data_001330.h5
/sls/X06SA/Data10/e10010/PXI/20191016/SMX/Guillaume/LOV/light/CrLOV1_light_1_data_001331.h5
/sls/X06SA/Data10/e10010/PXI/20191016/SMX/Guillaume/LOV/light/CrLOV1_light_1_data_001332.h5
/sls/X06SA/Data10/e10010/PXI/20191016/SMX/Guillaume/LOV/light/CrLOV1_light_1_data_001333.h5
/sls/X06SA/Data10/e10010/PXI/20191016/SMX/Guillaume/LOV/light/CrLOV1_light_1_data_001334.h5
/sls/X06SA/Data10/e10010/PXI/20191016/SMX/Guillaume/LOV/light/CrLOV1_light_1_data_001335.h5
/sls/X06SA/Data10/e10010/PXI/20191016/SMX/Guillaume/LOV/light/CrLOV1_light_1_data_001336.h5
/sls/X06SA/Data10/e10010/PXI/20191016/SMX/Guillaume/LOV/light/CrLOV1_light_1_data_001337.h5
/sls/X06SA/Data10/e10010/PXI/20191016/SMX/Guillaume/LOV/light/CrLOV1_light_1_data_001338.h5
/sls/X06SA/Data10/e10010/PXI/20191016/SMX/Guillaume/LOV/light/CrLOV1_light_1_data_001339.h5
/sls/X06SA/Data10/e10010/PXI/20191016/SMX/Guillaume/LOV/light/CrLOV1_light_1_data_001340.h5
/sls/X06SA/Data10/e10010/PXI/20191016/SMX/Guillaume/LOV/light/CrLOV1_light_1_data_001341.h5
/sls/X06SA/Data10/e10010/PXI/20191016/SMX/Guillaume/LOV/light/CrLOV1_light_1_data_001342.h5
/sls/X06SA/Data10/e10010/PXI/20191016/SMX/Guillaume/LOV/light/CrLOV1_light_1_data_001343.h5
/sls/X06SA/Data10/e10010/PXI/20191016/SMX/Guillaume/LOV/light/CrLOV1_light_1_data_001344.h5
/sls/X06SA/Data10/e10010/PXI/20191016/SMX/Guillaume/LOV/light/CrLOV1_light_1_data_001345.h5
/sls/X06SA/Data10/e10010/PXI/20191016/SMX/Guillaume/LOV/light/CrLOV1_light_1_data_001346.h5
/sls/X06SA/Data10/e10010/PXI/20191016/SMX/Guillaume/LOV/light/CrLOV1_light_1_data_001347.h5
/sls/X06SA/Data10/e10010/PXI/20191016/SMX/Guillaume/LOV/light/CrLOV1_light_1_data_001348.h5
/sls/X06SA/Data10/e10010/PXI/20191016/SMX/Guillaume/LOV/light/CrLOV1_light_1_data_001349.h5
/sls/X06SA/Data10/e10010/PXI/20191016/SMX/Guillaume/LOV/light/CrLOV1_light_1_data_001350.h5
/sls/X06SA/Data10/e10010/PXI/20191016/SMX/Guillaume/LOV/light/CrLOV1_light_1_data_001351.h5
/sls/X06SA/Data10/e10010/PXI/20191016/SMX/Guillaume/LOV/light/CrLOV1_light_1_data_001352.h5
/sls/X06SA/Data10/e10010/PXI/20191016/SMX/Guillaume/LOV/light/CrLOV1_light_1_data_001353.h5
/sls/X06SA/Data10/e10010/PXI/20191016/SMX/Guillaume/LOV/light/CrLOV1_light_1_data_001354.h5
/sls/X06SA/Data10/e10010/PXI/20191016/SMX/Guillaume/LOV/light/CrLOV1_light_1_data_001355.h5
/sls/X06SA/Data10/e10010/PXI/20191016/SMX/Guillaume/LOV/light/CrLOV1_light_1_data_001356.h5
/sls/X06SA/Data10/e10010/PXI/20191016/SMX/Guillaume/LOV/light/CrLOV1_light_1_data_001357.h5
/sls/X06SA/Data10/e10010/PXI/20191016/SMX/Guillaume/LOV/light/CrLOV1_light_1_data_001358.h5
/sls/X06SA/Data10/e10010/PXI/20191016/SMX/Guillaume/LOV/light/CrLOV1_light_1_data_001359.h5
/sls/X06SA/Data10/e10010/PXI/20191016/SMX/Guillaume/LOV/light/CrLOV1_light_1_data_001360.h5
/sls/X06SA/Data10/e10010/PXI/20191016/SMX/Guillaume/LOV/light/CrLOV1_light_1_data_001361.h5
/sls/X06SA/Data10/e10010/PXI/20191016/SMX/Guillaume/LOV/light/CrLOV1_light_1_data_001362.h5
/sls/X06SA/Data10/e10010/PXI/20191016/SMX/Guillaume/LOV/light/CrLOV1_light_1_data_001363.h5
/sls/X06SA/Data10/e10010/PXI/20191016/SMX/Guillaume/LOV/light/CrLOV1_light_1_data_001364.h5
/sls/X06SA/Data10/e10010/PXI/20191016/SMX/Guillaume/LOV/light/CrLOV1_light_1_data_001365.h5
/sls/X06SA/Data10/e10010/PXI/20191016/SMX/Guillaume/LOV/light/CrLOV1_light_1_data_001366.h5
/sls/X06SA/Data10/e10010/PXI/20191016/SMX/Guillaume/LOV/light/CrLOV1_light_1_data_001367.h5
/sls/X06SA/Data10/e10010/PXI/20191016/SMX/Guillaume/LOV/light/CrLOV1_light_1_data_001368.h5
/sls/X06SA/Data10/e10010/PXI/20191016/SMX/Guillaume/LOV/light/CrLOV1_light_1_data_001369.h5
/sls/X06SA/Data10/e10010/PXI/20191016/SMX/Guillaume/LOV/light/CrLOV1_light_1_data_001370.h5
/sls/X06SA/Data10/e10010/PXI/20191016/SMX/Guillaume/LOV/light/CrLOV1_light_1_data_001371.h5
/sls/X06SA/Data10/e10010/PXI/20191016/SMX/Guillaume/LOV/light/CrLOV1_light_1_data_001372.h5
/sls/X06SA/Data10/e10010/PXI/20191016/SMX/Guillaume/LOV/light/CrLOV1_light_1_data_001373.h5
/sls/X06SA/Data10/e10010/PXI/20191016/SMX/Guillaume/LOV/light/CrLOV1_light_1_data_001374.h5
/sls/X06SA/Data10/e10010/PXI/20191016/SMX/Guillaume/LOV/light/CrLOV1_light_1_data_001375.h5
/sls/X06SA/Data10/e10010/PXI/20191016/SMX/Guillaume/LOV/light/CrLOV1_light_1_data_001376.h5
/sls/X06SA/Data10/e10010/PXI/20191016/SMX/Guillaume/LOV/light/CrLOV1_light_1_data_001377.h5
/sls/X06SA/Data10/e10010/PXI/20191016/SMX/Guillaume/LOV/light/CrLOV1_light_1_data_001378.h5
/sls/X06SA/Data10/e10010/PXI/20191016/SMX/Guillaume/LOV/light/CrLOV1_light_1_data_001379.h5
/sls/X06SA/Data10/e10010/PXI/20191016/SMX/Guillaume/LOV/light/CrLOV1_light_1_data_001380.h5
/sls/X06SA/Data10/e10010/PXI/20191016/SMX/Guillaume/LOV/light/CrLOV1_light_1_data_001381.h5
/sls/X06SA/Data10/e10010/PXI/20191016/SMX/Guillaume/LOV/light/CrLOV1_light_1_data_001382.h5
/sls/X06SA/Data10/e10010/PXI/20191016/SMX/Guillaume/LOV/light/CrLOV1_light_1_data_001383.h5
/sls/X06SA/Data10/e10010/PXI/20191016/SMX/Guillaume/LOV/light/CrLOV1_light_1_data_001384.h5
/sls/X06SA/Data10/e10010/PXI/20191016/SMX/Guillaume/LOV/light/CrLOV1_light_1_data_001385.h5
/sls/X06SA/Data10/e10010/PXI/20191016/SMX/Guillaume/LOV/light/CrLOV1_light_1_data_001386.h5
/sls/X06SA/Data10/e10010/PXI/20191016/SMX/Guillaume/LOV/light/CrLOV1_light_1_data_001387.h5
/sls/X06SA/Data10/e10010/PXI/20191016/SMX/Guillaume/LOV/light/CrLOV1_light_1_data_001388.h5
/sls/X06SA/Data10/e10010/PXI/20191016/SMX/Guillaume/LOV/light/CrLOV1_light_1_data_001389.h5
/sls/X06SA/Data10/e10010/PXI/20191016/SMX/Guillaume/LOV/light/CrLOV1_light_1_data_001390.h5
/sls/X06SA/Data10/e10010/PXI/20191016/SMX/Guillaume/LOV/light/CrLOV1_light_1_data_001391.h5
/sls/X06SA/Data10/e10010/PXI/20191016/SMX/Guillaume/LOV/light/CrLOV1_light_1_data_001392.h5
/sls/X06SA/Data10/e10010/PXI/20191016/SMX/Guillaume/LOV/light/CrLOV1_light_1_data_001393.h5
/sls/X06SA/Data10/e10010/PXI/20191016/SMX/Guillaume/LOV/light/CrLOV1_light_1_data_001394.h5
/sls/X06SA/Data10/e10010/PXI/20191016/SMX/Guillaume/LOV/light/CrLOV1_light_1_data_001395.h5
/sls/X06SA/Data10/e10010/PXI/20191016/SMX/Guillaume/LOV/light/CrLOV1_light_1_data_001396.h5
/sls/X06SA/Data10/e10010/PXI/20191016/SMX/Guillaume/LOV/light/CrLOV1_light_1_data_001397.h5
/sls/X06SA/Data10/e10010/PXI/20191016/SMX/Guillaume/LOV/light/CrLOV1_light_1_data_001398.h5
/sls/X06SA/Data10/e10010/PXI/20191016/SMX/Guillaume/LOV/light/CrLOV1_light_1_data_001399.h5
/sls/X06SA/Data10/e10010/PXI/20191016/SMX/Guillaume/LOV/light/CrLOV1_light_1_data_001400.h5
/sls/X06SA/Data10/e10010/PXI/20191016/SMX/Guillaume/LOV/light/CrLOV1_light_1_data_001401.h5
/sls/X06SA/Data10/e10010/PXI/20191016/SMX/Guillaume/LOV/light/CrLOV1_light_1_data_001402.h5
/sls/X06SA/Data10/e10010/PXI/20191016/SMX/Guillaume/LOV/light/CrLOV1_light_1_data_001403.h5
/sls/X06SA/Data10/e10010/PXI/20191016/SMX/Guillaume/LOV/light/CrLOV1_light_1_data_001404.h5
/sls/X06SA/Data10/e10010/PXI/20191016/SMX/Guillaume/LOV/light/CrLOV1_light_1_data_001405.h5
/sls/X06SA/Data10/e10010/PXI/20191016/SMX/Guillaume/LOV/light/CrLOV1_light_1_data_001406.h5
/sls/X06SA/Data10/e10010/PXI/20191016/SMX/Guillaume/LOV/light/CrLOV1_light_1_data_001407.h5
/sls/X06SA/Data10/e10010/PXI/20191016/SMX/Guillaume/LOV/light/CrLOV1_light_1_data_001408.h5
/sls/X06SA/Data10/e10010/PXI/20191016/SMX/Guillaume/LOV/light/CrLOV1_light_1_data_001409.h5
/sls/X06SA/Data10/e10010/PXI/20191016/SMX/Guillaume/LOV/light/CrLOV1_light_1_data_001410.h5
/sls/X06SA/Data10/e10010/PXI/20191016/SMX/Guillaume/LOV/light/CrLOV1_light_1_data_001411.h5
/sls/X06SA/Data10/e10010/PXI/20191016/SMX/Guillaume/LOV/light/CrLOV1_light_1_data_001412.h5
/sls/X06SA/Data10/e10010/PXI/20191016/SMX/Guillaume/LOV/light/CrLOV1_light_1_data_001413.h5
/sls/X06SA/Data10/e10010/PXI/20191016/SMX/Guillaume/LOV/light/CrLOV1_light_1_data_001414.h5
/sls/X06SA/Data10/e10010/PXI/20191016/SMX/Guillaume/LOV/light/CrLOV1_light_1_data_001415.h5
/sls/X06SA/Data10/e10010/PXI/20191016/SMX/Guillaume/LOV/light/CrLOV1_light_1_data_001416.h5
/sls/X06SA/Data10/e10010/PXI/20191016/SMX/Guillaume/LOV/light/CrLOV1_light_1_data_001417.h5
/sls/X06SA/Data10/e10010/PXI/20191016/SMX/Guillaume/LOV/light/CrLOV1_light_1_data_001418.h5
/sls/X06SA/Data10/e10010/PXI/20191016/SMX/Guillaume/LOV/light/CrLOV1_light_1_data_001419.h5
/sls/X06SA/Data10/e10010/PXI/20191016/SMX/Guillaume/LOV/light/CrLOV1_light_1_data_001420.h5
/sls/X06SA/Data10/e10010/PXI/20191016/SMX/Guillaume/LOV/light/CrLOV1_light_1_data_001421.h5
/sls/X06SA/Data10/e10010/PXI/20191016/SMX/Guillaume/LOV/light/CrLOV1_light_1_data_001422.h5
/sls/X06SA/Data10/e10010/PXI/20191016/SMX/Guillaume/LOV/light/CrLOV1_light_1_data_001423.h5
/sls/X06SA/Data10/e10010/PXI/20191016/SMX/Guillaume/LOV/light/CrLOV1_light_1_data_001424.h5
/sls/X06SA/Data10/e10010/PXI/20191016/SMX/Guillaume/LOV/light/CrLOV1_light_1_data_001425.h5
/sls/X06SA/Data10/e10010/PXI/20191016/SMX/Guillaume/LOV/light/CrLOV1_light_1_data_001426.h5
/sls/X06SA/Data10/e10010/PXI/20191016/SMX/Guillaume/LOV/light/CrLOV1_light_1_data_001427.h5
/sls/X06SA/Data10/e10010/PXI/20191016/SMX/Guillaume/LOV/light/CrLOV1_light_1_data_001428.h5
/sls/X06SA/Data10/e10010/PXI/20191016/SMX/Guillaume/LOV/light/CrLOV1_light_1_data_001429.h5
/sls/X06SA/Data10/e10010/PXI/20191016/SMX/Guillaume/LOV/light/CrLOV1_light_1_data_001430.h5
/sls/X06SA/Data10/e10010/PXI/20191016/SMX/Guillaume/LOV/light/CrLOV1_light_1_data_001431.h5
/sls/X06SA/Data10/e10010/PXI/20191016/SMX/Guillaume/LOV/light/CrLOV1_light_1_data_001432.h5
/sls/X06SA/Data10/e10010/PXI/20191016/SMX/Guillaume/LOV/light/CrLOV1_light_1_data_001433.h5
/sls/X06SA/Data10/e10010/PXI/20191016/SMX/Guillaume/LOV/light/CrLOV1_light_1_data_001434.h5
/sls/X06SA/Data10/e10010/PXI/20191016/SMX/Guillaume/LOV/light/CrLOV1_light_1_data_001435.h5
/sls/X06SA/Data10/e10010/PXI/20191016/SMX/Guillaume/LOV/light/CrLOV1_light_1_data_001436.h5
/sls/X06SA/Data10/e10010/PXI/20191016/SMX/Guillaume/LOV/light/CrLOV1_light_1_data_001437.h5
/sls/X06SA/Data10/e10010/PXI/20191016/SMX/Guillaume/LOV/light/CrLOV1_light_1_data_001438.h5
/sls/X06SA/Data10/e10010/PXI/20191016/SMX/Guillaume/LOV/light/CrLOV1_light_1_data_001439.h5
/sls/X06SA/Data10/e10010/PXI/20191016/SMX/Guillaume/LOV/light/CrLOV1_light_1_data_001440.h5
/sls/X06SA/Data10/e10010/PXI/20191016/SMX/Guillaume/LOV/light/CrLOV1_light_1_data_001441.h5
/sls/X06SA/Data10/e10010/PXI/20191016/SMX/Guillaume/LOV/light/CrLOV1_light_1_data_001442.h5
/sls/X06SA/Data10/e10010/PXI/20191016/SMX/Guillaume/LOV/light/CrLOV1_light_1_data_001443.h5
/sls/X06SA/Data10/e10010/PXI/20191016/SMX/Guillaume/LOV/light/CrLOV1_light_1_data_001444.h5
/sls/X06SA/Data10/e10010/PXI/20191016/SMX/Guillaume/LOV/light/CrLOV1_light_1_data_001445.h5
/sls/X06SA/Data10/e10010/PXI/20191016/SMX/Guillaume/LOV/light/CrLOV1_light_1_data_001446.h5
/sls/X06SA/Data10/e10010/PXI/20191016/SMX/Guillaume/LOV/light/CrLOV1_light_1_data_001447.h5
/sls/X06SA/Data10/e10010/PXI/20191016/SMX/Guillaume/LOV/light/CrLOV1_light_1_data_001448.h5
/sls/X06SA/Data10/e10010/PXI/20191016/SMX/Guillaume/LOV/light/CrLOV1_light_1_data_001449.h5
/sls/X06SA/Data10/e10010/PXI/20191016/SMX/Guillaume/LOV/light/CrLOV1_light_1_data_001450.h5
/sls/X06SA/Data10/e10010/PXI/20191016/SMX/Guillaume/LOV/light/CrLOV1_light_1_data_001451.h5
/sls/X06SA/Data10/e10010/PXI/20191016/SMX/Guillaume/LOV/light/CrLOV1_light_1_data_001452.h5
/sls/X06SA/Data10/e10010/PXI/20191016/SMX/Guillaume/LOV/light/CrLOV1_light_1_data_001453.h5
/sls/X06SA/Data10/e10010/PXI/20191016/SMX/Guillaume/LOV/light/CrLOV1_light_1_data_001454.h5
/sls/X06SA/Data10/e10010/PXI/20191016/SMX/Guillaume/LOV/light/CrLOV1_light_1_data_001455.h5
/sls/X06SA/Data10/e10010/PXI/20191016/SMX/Guillaume/LOV/light/CrLOV1_light_1_data_001456.h5
/sls/X06SA/Data10/e10010/PXI/20191016/SMX/Guillaume/LOV/light/CrLOV1_light_1_data_001457.h5
/sls/X06SA/Data10/e10010/PXI/20191016/SMX/Guillaume/LOV/light/CrLOV1_light_1_data_001458.h5
/sls/X06SA/Data10/e10010/PXI/20191016/SMX/Guillaume/LOV/light/CrLOV1_light_1_data_001459.h5
/sls/X06SA/Data10/e10010/PXI/20191016/SMX/Guillaume/LOV/light/CrLOV1_light_1_data_001460.h5
/sls/X06SA/Data10/e10010/PXI/20191016/SMX/Guillaume/LOV/light/CrLOV1_light_1_data_001461.h5
/sls/X06SA/Data10/e10010/PXI/20191016/SMX/Guillaume/LOV/light/CrLOV1_light_1_data_001462.h5
/sls/X06SA/Data10/e10010/PXI/20191016/SMX/Guillaume/LOV/light/CrLOV1_light_1_data_001463.h5
/sls/X06SA/Data10/e10010/PXI/20191016/SMX/Guillaume/LOV/light/CrLOV1_light_1_data_001464.h5
/sls/X06SA/Data10/e10010/PXI/20191016/SMX/Guillaume/LOV/light/CrLOV1_light_1_data_001465.h5
/sls/X06SA/Data10/e10010/PXI/20191016/SMX/Guillaume/LOV/light/CrLOV1_light_2_data_000001.h5
/sls/X06SA/Data10/e10010/PXI/20191016/SMX/Guillaume/LOV/light/CrLOV1_light_2_data_000002.h5
/sls/X06SA/Data10/e10010/PXI/20191016/SMX/Guillaume/LOV/light/CrLOV1_light_2_data_000003.h5
/sls/X06SA/Data10/e10010/PXI/20191016/SMX/Guillaume/LOV/light/CrLOV1_light_2_data_000004.h5
/sls/X06SA/Data10/e10010/PXI/20191016/SMX/Guillaume/LOV/light/CrLOV1_light_2_data_000005.h5
/sls/X06SA/Data10/e10010/PXI/20191016/SMX/Guillaume/LOV/light/CrLOV1_light_2_data_000006.h5
/sls/X06SA/Data10/e10010/PXI/20191016/SMX/Guillaume/LOV/light/CrLOV1_light_2_data_000007.h5
/sls/X06SA/Data10/e10010/PXI/20191016/SMX/Guillaume/LOV/light/CrLOV1_light_2_data_000008.h5
/sls/X06SA/Data10/e10010/PXI/20191016/SMX/Guillaume/LOV/light/CrLOV1_light_2_data_000009.h5
/sls/X06SA/Data10/e10010/PXI/20191016/SMX/Guillaume/LOV/light/CrLOV1_light_2_data_000010.h5
/sls/X06SA/Data10/e10010/PXI/20191016/SMX/Guillaume/LOV/light/CrLOV1_light_2_data_000011.h5
/sls/X06SA/Data10/e10010/PXI/20191016/SMX/Guillaume/LOV/light/CrLOV1_light_2_data_000012.h5
/sls/X06SA/Data10/e10010/PXI/20191016/SMX/Guillaume/LOV/light/CrLOV1_light_2_data_000013.h5
/sls/X06SA/Data10/e10010/PXI/20191016/SMX/Guillaume/LOV/light/CrLOV1_light_2_data_000014.h5
/sls/X06SA/Data10/e10010/PXI/20191016/SMX/Guillaume/LOV/light/CrLOV1_light_2_data_000015.h5
/sls/X06SA/Data10/e10010/PXI/20191016/SMX/Guillaume/LOV/light/CrLOV1_light_2_data_000016.h5
/sls/X06SA/Data10/e10010/PXI/20191016/SMX/Guillaume/LOV/light/CrLOV1_light_2_data_000017.h5
/sls/X06SA/Data10/e10010/PXI/20191016/SMX/Guillaume/LOV/light/CrLOV1_light_2_data_000018.h5
/sls/X06SA/Data10/e10010/PXI/20191016/SMX/Guillaume/LOV/light/CrLOV1_light_2_data_000019.h5
/sls/X06SA/Data10/e10010/PXI/20191016/SMX/Guillaume/LOV/light/CrLOV1_light_2_data_000020.h5
/sls/X06SA/Data10/e10010/PXI/20191016/SMX/Guillaume/LOV/light/CrLOV1_light_2_data_000021.h5
/sls/X06SA/Data10/e10010/PXI/20191016/SMX/Guillaume/LOV/light/CrLOV1_light_2_data_000022.h5
/sls/X06SA/Data10/e10010/PXI/20191016/SMX/Guillaume/LOV/light/CrLOV1_light_2_data_000023.h5
/sls/X06SA/Data10/e10010/PXI/20191016/SMX/Guillaume/LOV/light/CrLOV1_light_2_data_000024.h5
/sls/X06SA/Data10/e10010/PXI/20191016/SMX/Guillaume/LOV/light/CrLOV1_light_2_data_000025.h5
/sls/X06SA/Data10/e10010/PXI/20191016/SMX/Guillaume/LOV/light/CrLOV1_light_2_data_000026.h5
/sls/X06SA/Data10/e10010/PXI/20191016/SMX/Guillaume/LOV/light/CrLOV1_light_2_data_000027.h5
/sls/X06SA/Data10/e10010/PXI/20191016/SMX/Guillaume/LOV/light/CrLOV1_light_2_data_000028.h5
/sls/X06SA/Data10/e10010/PXI/20191016/SMX/Guillaume/LOV/light/CrLOV1_light_2_data_000029.h5
/sls/X06SA/Data10/e10010/PXI/20191016/SMX/Guillaume/LOV/light/CrLOV1_light_2_data_000030.h5
/sls/X06SA/Data10/e10010/PXI/20191016/SMX/Guillaume/LOV/light/CrLOV1_light_2_data_000031.h5
/sls/X06SA/Data10/e10010/PXI/20191016/SMX/Guillaume/LOV/light/CrLOV1_light_2_data_000032.h5
/sls/X06SA/Data10/e10010/PXI/20191016/SMX/Guillaume/LOV/light/CrLOV1_light_2_data_000033.h5
/sls/X06SA/Data10/e10010/PXI/20191016/SMX/Guillaume/LOV/light/CrLOV1_light_2_data_000034.h5
/sls/X06SA/Data10/e10010/PXI/20191016/SMX/Guillaume/LOV/light/CrLOV1_light_2_data_000035.h5
/sls/X06SA/Data10/e10010/PXI/20191016/SMX/Guillaume/LOV/light/CrLOV1_light_2_data_000036.h5
/sls/X06SA/Data10/e10010/PXI/20191016/SMX/Guillaume/LOV/light/CrLOV1_light_2_data_000037.h5
/sls/X06SA/Data10/e10010/PXI/20191016/SMX/Guillaume/LOV/light/CrLOV1_light_2_data_000038.h5
/sls/X06SA/Data10/e10010/PXI/20191016/SMX/Guillaume/LOV/light/CrLOV1_light_2_data_000039.h5
/sls/X06SA/Data10/e10010/PXI/20191016/SMX/Guillaume/LOV/light/CrLOV1_light_2_data_000040.h5
/sls/X06SA/Data10/e10010/PXI/20191016/SMX/Guillaume/LOV/light/CrLOV1_light_2_data_000041.h5
/sls/X06SA/Data10/e10010/PXI/20191016/SMX/Guillaume/LOV/light/CrLOV1_light_2_data_000042.h5
/sls/X06SA/Data10/e10010/PXI/20191016/SMX/Guillaume/LOV/light/CrLOV1_light_2_data_000043.h5
/sls/X06SA/Data10/e10010/PXI/20191016/SMX/Guillaume/LOV/light/CrLOV1_light_2_data_000044.h5
/sls/X06SA/Data10/e10010/PXI/20191016/SMX/Guillaume/LOV/light/CrLOV1_light_2_data_000045.h5
/sls/X06SA/Data10/e10010/PXI/20191016/SMX/Guillaume/LOV/light/CrLOV1_light_2_data_000046.h5
/sls/X06SA/Data10/e10010/PXI/20191016/SMX/Guillaume/LOV/light/CrLOV1_light_2_data_000047.h5
/sls/X06SA/Data10/e10010/PXI/20191016/SMX/Guillaume/LOV/light/CrLOV1_light_2_data_000048.h5
/sls/X06SA/Data10/e10010/PXI/20191016/SMX/Guillaume/LOV/light/CrLOV1_light_2_data_000049.h5
/sls/X06SA/Data10/e10010/PXI/20191016/SMX/Guillaume/LOV/light/CrLOV1_light_2_data_000050.h5
/sls/X06SA/Data10/e10010/PXI/20191016/SMX/Guillaume/LOV/light/CrLOV1_light_2_data_000051.h5
/sls/X06SA/Data10/e10010/PXI/20191016/SMX/Guillaume/LOV/light/CrLOV1_light_2_data_000052.h5
/sls/X06SA/Data10/e10010/PXI/20191016/SMX/Guillaume/LOV/light/CrLOV1_light_2_data_000053.h5
/sls/X06SA/Data10/e10010/PXI/20191016/SMX/Guillaume/LOV/light/CrLOV1_light_2_data_000054.h5
/sls/X06SA/Data10/e10010/PXI/20191016/SMX/Guillaume/LOV/light/CrLOV1_light_2_data_000055.h5
/sls/X06SA/Data10/e10010/PXI/20191016/SMX/Guillaume/LOV/light/CrLOV1_light_2_data_000056.h5
/sls/X06SA/Data10/e10010/PXI/20191016/SMX/Guillaume/LOV/light/CrLOV1_light_2_data_000057.h5
/sls/X06SA/Data10/e10010/PXI/20191016/SMX/Guillaume/LOV/light/CrLOV1_light_2_data_000058.h5
/sls/X06SA/Data10/e10010/PXI/20191016/SMX/Guillaume/LOV/light/CrLOV1_light_2_data_000059.h5
/sls/X06SA/Data10/e10010/PXI/20191016/SMX/Guillaume/LOV/light/CrLOV1_light_2_data_000060.h5
/sls/X06SA/Data10/e10010/PXI/20191016/SMX/Guillaume/LOV/light/CrLOV1_light_2_data_000061.h5
/sls/X06SA/Data10/e10010/PXI/20191016/SMX/Guillaume/LOV/light/CrLOV1_light_2_data_000062.h5
/sls/X06SA/Data10/e10010/PXI/20191016/SMX/Guillaume/LOV/light/CrLOV1_light_2_data_000063.h5
/sls/X06SA/Data10/e10010/PXI/20191016/SMX/Guillaume/LOV/light/CrLOV1_light_2_data_000064.h5
/sls/X06SA/Data10/e10010/PXI/20191016/SMX/Guillaume/LOV/light/CrLOV1_light_2_data_000065.h5
/sls/X06SA/Data10/e10010/PXI/20191016/SMX/Guillaume/LOV/light/CrLOV1_light_2_data_000066.h5
/sls/X06SA/Data10/e10010/PXI/20191016/SMX/Guillaume/LOV/light/CrLOV1_light_2_data_000067.h5
/sls/X06SA/Data10/e10010/PXI/20191016/SMX/Guillaume/LOV/light/CrLOV1_light_2_data_000068.h5
/sls/X06SA/Data10/e10010/PXI/20191016/SMX/Guillaume/LOV/light/CrLOV1_light_2_data_000069.h5
/sls/X06SA/Data10/e10010/PXI/20191016/SMX/Guillaume/LOV/light/CrLOV1_light_2_data_000070.h5
/sls/X06SA/Data10/e10010/PXI/20191016/SMX/Guillaume/LOV/light/CrLOV1_light_2_data_000071.h5
/sls/X06SA/Data10/e10010/PXI/20191016/SMX/Guillaume/LOV/light/CrLOV1_light_2_data_000072.h5
/sls/X06SA/Data10/e10010/PXI/20191016/SMX/Guillaume/LOV/light/CrLOV1_light_2_data_000073.h5
/sls/X06SA/Data10/e10010/PXI/20191016/SMX/Guillaume/LOV/light/CrLOV1_light_2_data_000074.h5
/sls/X06SA/Data10/e10010/PXI/20191016/SMX/Guillaume/LOV/light/CrLOV1_light_2_data_000075.h5
/sls/X06SA/Data10/e10010/PXI/20191016/SMX/Guillaume/LOV/light/CrLOV1_light_2_data_000076.h5
/sls/X06SA/Data10/e10010/PXI/20191016/SMX/Guillaume/LOV/light/CrLOV1_light_2_data_000077.h5
/sls/X06SA/Data10/e10010/PXI/20191016/SMX/Guillaume/LOV/light/CrLOV1_light_2_data_000078.h5
/sls/X06SA/Data10/e10010/PXI/20191016/SMX/Guillaume/LOV/light/CrLOV1_light_2_data_000079.h5
/sls/X06SA/Data10/e10010/PXI/20191016/SMX/Guillaume/LOV/light/CrLOV1_light_2_data_000080.h5
/sls/X06SA/Data10/e10010/PXI/20191016/SMX/Guillaume/LOV/light/CrLOV1_light_2_data_000081.h5
/sls/X06SA/Data10/e10010/PXI/20191016/SMX/Guillaume/LOV/light/CrLOV1_light_2_data_000082.h5
/sls/X06SA/Data10/e10010/PXI/20191016/SMX/Guillaume/LOV/light/CrLOV1_light_2_data_000083.h5
/sls/X06SA/Data10/e10010/PXI/20191016/SMX/Guillaume/LOV/light/CrLOV1_light_2_data_000084.h5
/sls/X06SA/Data10/e10010/PXI/20191016/SMX/Guillaume/LOV/light/CrLOV1_light_2_data_000085.h5
/sls/X06SA/Data10/e10010/PXI/20191016/SMX/Guillaume/LOV/light/CrLOV1_light_2_data_000086.h5
/sls/X06SA/Data10/e10010/PXI/20191016/SMX/Guillaume/LOV/light/CrLOV1_light_2_data_000087.h5
/sls/X06SA/Data10/e10010/PXI/20191016/SMX/Guillaume/LOV/light/CrLOV1_light_2_data_000088.h5
/sls/X06SA/Data10/e10010/PXI/20191016/SMX/Guillaume/LOV/light/CrLOV1_light_2_data_000089.h5
/sls/X06SA/Data10/e10010/PXI/20191016/SMX/Guillaume/LOV/light/CrLOV1_light_2_data_000090.h5
/sls/X06SA/Data10/e10010/PXI/20191016/SMX/Guillaume/LOV/light/CrLOV1_light_2_data_000091.h5
/sls/X06SA/Data10/e10010/PXI/20191016/SMX/Guillaume/LOV/light/CrLOV1_light_2_data_000092.h5
/sls/X06SA/Data10/e10010/PXI/20191016/SMX/Guillaume/LOV/light/CrLOV1_light_2_data_000093.h5
/sls/X06SA/Data10/e10010/PXI/20191016/SMX/Guillaume/LOV/light/CrLOV1_light_2_data_000094.h5
/sls/X06SA/Data10/e10010/PXI/20191016/SMX/Guillaume/LOV/light/CrLOV1_light_2_data_000095.h5
/sls/X06SA/Data10/e10010/PXI/20191016/SMX/Guillaume/LOV/light/CrLOV1_light_2_data_000096.h5
/sls/X06SA/Data10/e10010/PXI/20191016/SMX/Guillaume/LOV/light/CrLOV1_light_2_data_000097.h5
/sls/X06SA/Data10/e10010/PXI/20191016/SMX/Guillaume/LOV/light/CrLOV1_light_2_data_000098.h5
/sls/X06SA/Data10/e10010/PXI/20191016/SMX/Guillaume/LOV/light/CrLOV1_light_2_data_000099.h5
/sls/X06SA/Data10/e10010/PXI/20191016/SMX/Guillaume/LOV/light/CrLOV1_light_2_data_000100.h5
/sls/X06SA/Data10/e10010/PXI/20191016/SMX/Guillaume/LOV/light/CrLOV1_light_2_data_000101.h5
/sls/X06SA/Data10/e10010/PXI/20191016/SMX/Guillaume/LOV/light/CrLOV1_light_2_data_000102.h5
/sls/X06SA/Data10/e10010/PXI/20191016/SMX/Guillaume/LOV/light/CrLOV1_light_2_data_000103.h5
/sls/X06SA/Data10/e10010/PXI/20191016/SMX/Guillaume/LOV/light/CrLOV1_light_2_data_000104.h5
/sls/X06SA/Data10/e10010/PXI/20191016/SMX/Guillaume/LOV/light/CrLOV1_light_2_data_000105.h5
/sls/X06SA/Data10/e10010/PXI/20191016/SMX/Guillaume/LOV/light/CrLOV1_light_2_data_000106.h5
/sls/X06SA/Data10/e10010/PXI/20191016/SMX/Guillaume/LOV/light/CrLOV1_light_2_data_000107.h5
/sls/X06SA/Data10/e10010/PXI/20191016/SMX/Guillaume/LOV/light/CrLOV1_light_2_data_000108.h5
/sls/X06SA/Data10/e10010/PXI/20191016/SMX/Guillaume/LOV/light/CrLOV1_light_2_data_000109.h5
/sls/X06SA/Data10/e10010/PXI/20191016/SMX/Guillaume/LOV/light/CrLOV1_light_2_data_000110.h5
/sls/X06SA/Data10/e10010/PXI/20191016/SMX/Guillaume/LOV/light/CrLOV1_light_2_data_000111.h5
/sls/X06SA/Data10/e10010/PXI/20191016/SMX/Guillaume/LOV/light/CrLOV1_light_2_data_000112.h5
/sls/X06SA/Data10/e10010/PXI/20191016/SMX/Guillaume/LOV/light/CrLOV1_light_2_data_000113.h5
/sls/X06SA/Data10/e10010/PXI/20191016/SMX/Guillaume/LOV/light/CrLOV1_light_2_data_000114.h5
/sls/X06SA/Data10/e10010/PXI/20191016/SMX/Guillaume/LOV/light/CrLOV1_light_2_data_000115.h5
/sls/X06SA/Data10/e10010/PXI/20191016/SMX/Guillaume/LOV/light/CrLOV1_light_2_data_000116.h5
/sls/X06SA/Data10/e10010/PXI/20191016/SMX/Guillaume/LOV/light/CrLOV1_light_2_data_000117.h5
/sls/X06SA/Data10/e10010/PXI/20191016/SMX/Guillaume/LOV/light/CrLOV1_light_2_data_000118.h5
/sls/X06SA/Data10/e10010/PXI/20191016/SMX/Guillaume/LOV/light/CrLOV1_light_2_data_000119.h5
/sls/X06SA/Data10/e10010/PXI/20191016/SMX/Guillaume/LOV/light/CrLOV1_light_2_data_000120.h5
/sls/X06SA/Data10/e10010/PXI/20191016/SMX/Guillaume/LOV/light/CrLOV1_light_2_data_000121.h5
/sls/X06SA/Data10/e10010/PXI/20191016/SMX/Guillaume/LOV/light/CrLOV1_light_2_data_000122.h5
/sls/X06SA/Data10/e10010/PXI/20191016/SMX/Guillaume/LOV/light/CrLOV1_light_2_data_000123.h5
/sls/X06SA/Data10/e10010/PXI/20191016/SMX/Guillaume/LOV/light/CrLOV1_light_2_data_000124.h5
/sls/X06SA/Data10/e10010/PXI/20191016/SMX/Guillaume/LOV/light/CrLOV1_light_2_data_000125.h5
/sls/X06SA/Data10/e10010/PXI/20191016/SMX/Guillaume/LOV/light/CrLOV1_light_2_data_000126.h5
/sls/X06SA/Data10/e10010/PXI/20191016/SMX/Guillaume/LOV/light/CrLOV1_light_2_data_000127.h5
/sls/X06SA/Data10/e10010/PXI/20191016/SMX/Guillaume/LOV/light/CrLOV1_light_2_data_000128.h5
/sls/X06SA/Data10/e10010/PXI/20191016/SMX/Guillaume/LOV/light/CrLOV1_light_2_data_000129.h5
/sls/X06SA/Data10/e10010/PXI/20191016/SMX/Guillaume/LOV/light/CrLOV1_light_2_data_000130.h5
/sls/X06SA/Data10/e10010/PXI/20191016/SMX/Guillaume/LOV/light/CrLOV1_light_2_data_000131.h5
/sls/X06SA/Data10/e10010/PXI/20191016/SMX/Guillaume/LOV/light/CrLOV1_light_2_data_000132.h5
/sls/X06SA/Data10/e10010/PXI/20191016/SMX/Guillaume/LOV/light/CrLOV1_light_2_data_000133.h5
/sls/X06SA/Data10/e10010/PXI/20191016/SMX/Guillaume/LOV/light/CrLOV1_light_2_data_000134.h5
/sls/X06SA/Data10/e10010/PXI/20191016/SMX/Guillaume/LOV/light/CrLOV1_light_2_data_000135.h5
/sls/X06SA/Data10/e10010/PXI/20191016/SMX/Guillaume/LOV/light/CrLOV1_light_2_data_000136.h5
/sls/X06SA/Data10/e10010/PXI/20191016/SMX/Guillaume/LOV/light/CrLOV1_light_2_data_000137.h5
/sls/X06SA/Data10/e10010/PXI/20191016/SMX/Guillaume/LOV/light/CrLOV1_light_2_data_000138.h5
/sls/X06SA/Data10/e10010/PXI/20191016/SMX/Guillaume/LOV/light/CrLOV1_light_2_data_000139.h5
/sls/X06SA/Data10/e10010/PXI/20191016/SMX/Guillaume/LOV/light/CrLOV1_light_2_data_000140.h5
/sls/X06SA/Data10/e10010/PXI/20191016/SMX/Guillaume/LOV/light/CrLOV1_light_2_data_000141.h5
/sls/X06SA/Data10/e10010/PXI/20191016/SMX/Guillaume/LOV/light/CrLOV1_light_2_data_000142.h5
/sls/X06SA/Data10/e10010/PXI/20191016/SMX/Guillaume/LOV/light/CrLOV1_light_2_data_000143.h5
/sls/X06SA/Data10/e10010/PXI/20191016/SMX/Guillaume/LOV/light/CrLOV1_light_2_data_000144.h5
/sls/X06SA/Data10/e10010/PXI/20191016/SMX/Guillaume/LOV/light/CrLOV1_light_2_data_000145.h5
/sls/X06SA/Data10/e10010/PXI/20191016/SMX/Guillaume/LOV/light/CrLOV1_light_2_data_000146.h5
/sls/X06SA/Data10/e10010/PXI/20191016/SMX/Guillaume/LOV/light/CrLOV1_light_2_data_000147.h5
/sls/X06SA/Data10/e10010/PXI/20191016/SMX/Guillaume/LOV/light/CrLOV1_light_2_data_000148.h5
/sls/X06SA/Data10/e10010/PXI/20191016/SMX/Guillaume/LOV/light/CrLOV1_light_2_data_000149.h5
/sls/X06SA/Data10/e10010/PXI/20191016/SMX/Guillaume/LOV/light/CrLOV1_light_2_data_000150.h5
/sls/X06SA/Data10/e10010/PXI/20191016/SMX/Guillaume/LOV/light/CrLOV1_light_2_data_000151.h5
/sls/X06SA/Data10/e10010/PXI/20191016/SMX/Guillaume/LOV/light/CrLOV1_light_2_data_000152.h5
/sls/X06SA/Data10/e10010/PXI/20191016/SMX/Guillaume/LOV/light/CrLOV1_light_2_data_000153.h5
/sls/X06SA/Data10/e10010/PXI/20191016/SMX/Guillaume/LOV/light/CrLOV1_light_2_data_000154.h5
/sls/X06SA/Data10/e10010/PXI/20191016/SMX/Guillaume/LOV/light/CrLOV1_light_2_data_000155.h5
/sls/X06SA/Data10/e10010/PXI/20191016/SMX/Guillaume/LOV/light/CrLOV1_light_2_data_000156.h5
/sls/X06SA/Data10/e10010/PXI/20191016/SMX/Guillaume/LOV/light/CrLOV1_light_2_data_000157.h5
/sls/X06SA/Data10/e10010/PXI/20191016/SMX/Guillaume/LOV/light/CrLOV1_light_2_data_000158.h5
/sls/X06SA/Data10/e10010/PXI/20191016/SMX/Guillaume/LOV/light/CrLOV1_light_2_data_000159.h5
/sls/X06SA/Data10/e10010/PXI/20191016/SMX/Guillaume/LOV/light/CrLOV1_light_2_data_000160.h5
/sls/X06SA/Data10/e10010/PXI/20191016/SMX/Guillaume/LOV/light/CrLOV1_light_2_data_000161.h5
/sls/X06SA/Data10/e10010/PXI/20191016/SMX/Guillaume/LOV/light/CrLOV1_light_2_data_000162.h5
/sls/X06SA/Data10/e10010/PXI/20191016/SMX/Guillaume/LOV/light/CrLOV1_light_2_data_000163.h5
/sls/X06SA/Data10/e10010/PXI/20191016/SMX/Guillaume/LOV/light/CrLOV1_light_2_data_000164.h5
/sls/X06SA/Data10/e10010/PXI/20191016/SMX/Guillaume/LOV/light/CrLOV1_light_2_data_000165.h5
/sls/X06SA/Data10/e10010/PXI/20191016/SMX/Guillaume/LOV/light/CrLOV1_light_2_data_000166.h5
/sls/X06SA/Data10/e10010/PXI/20191016/SMX/Guillaume/LOV/light/CrLOV1_light_2_data_000167.h5
/sls/X06SA/Data10/e10010/PXI/20191016/SMX/Guillaume/LOV/light/CrLOV1_light_2_data_000168.h5
/sls/X06SA/Data10/e10010/PXI/20191016/SMX/Guillaume/LOV/light/CrLOV1_light_2_data_000169.h5
/sls/X06SA/Data10/e10010/PXI/20191016/SMX/Guillaume/LOV/light/CrLOV1_light_2_data_000170.h5
/sls/X06SA/Data10/e10010/PXI/20191016/SMX/Guillaume/LOV/light/CrLOV1_light_2_data_000171.h5
/sls/X06SA/Data10/e10010/PXI/20191016/SMX/Guillaume/LOV/light/CrLOV1_light_2_data_000172.h5
/sls/X06SA/Data10/e10010/PXI/20191016/SMX/Guillaume/LOV/light/CrLOV1_light_2_data_000173.h5
/sls/X06SA/Data10/e10010/PXI/20191016/SMX/Guillaume/LOV/light/CrLOV1_light_2_data_000174.h5
/sls/X06SA/Data10/e10010/PXI/20191016/SMX/Guillaume/LOV/light/CrLOV1_light_2_data_000175.h5
/sls/X06SA/Data10/e10010/PXI/20191016/SMX/Guillaume/LOV/light/CrLOV1_light_2_data_000176.h5
/sls/X06SA/Data10/e10010/PXI/20191016/SMX/Guillaume/LOV/light/CrLOV1_light_2_data_000177.h5
/sls/X06SA/Data10/e10010/PXI/20191016/SMX/Guillaume/LOV/light/CrLOV1_light_2_data_000178.h5
/sls/X06SA/Data10/e10010/PXI/20191016/SMX/Guillaume/LOV/light/CrLOV1_light_2_data_000179.h5
/sls/X06SA/Data10/e10010/PXI/20191016/SMX/Guillaume/LOV/light/CrLOV1_light_2_data_000180.h5
/sls/X06SA/Data10/e10010/PXI/20191016/SMX/Guillaume/LOV/light/CrLOV1_light_2_data_000181.h5
/sls/X06SA/Data10/e10010/PXI/20191016/SMX/Guillaume/LOV/light/CrLOV1_light_2_data_000182.h5
/sls/X06SA/Data10/e10010/PXI/20191016/SMX/Guillaume/LOV/light/CrLOV1_light_2_data_000183.h5
/sls/X06SA/Data10/e10010/PXI/20191016/SMX/Guillaume/LOV/light/CrLOV1_light_2_data_000184.h5
/sls/X06SA/Data10/e10010/PXI/20191016/SMX/Guillaume/LOV/light/CrLOV1_light_2_data_000185.h5
/sls/X06SA/Data10/e10010/PXI/20191016/SMX/Guillaume/LOV/light/CrLOV1_light_2_data_000186.h5
/sls/X06SA/Data10/e10010/PXI/20191016/SMX/Guillaume/LOV/light/CrLOV1_light_2_data_000187.h5
/sls/X06SA/Data10/e10010/PXI/20191016/SMX/Guillaume/LOV/light/CrLOV1_light_2_data_000188.h5
/sls/X06SA/Data10/e10010/PXI/20191016/SMX/Guillaume/LOV/light/CrLOV1_light_2_data_000189.h5
/sls/X06SA/Data10/e10010/PXI/20191016/SMX/Guillaume/LOV/light/CrLOV1_light_2_data_000190.h5
/sls/X06SA/Data10/e10010/PXI/20191016/SMX/Guillaume/LOV/light/CrLOV1_light_2_data_000191.h5
/sls/X06SA/Data10/e10010/PXI/20191016/SMX/Guillaume/LOV/light/CrLOV1_light_2_data_000192.h5
/sls/X06SA/Data10/e10010/PXI/20191016/SMX/Guillaume/LOV/light/CrLOV1_light_2_data_000193.h5
/sls/X06SA/Data10/e10010/PXI/20191016/SMX/Guillaume/LOV/light/CrLOV1_light_2_data_000194.h5
/sls/X06SA/Data10/e10010/PXI/20191016/SMX/Guillaume/LOV/light/CrLOV1_light_2_data_000195.h5
/sls/X06SA/Data10/e10010/PXI/20191016/SMX/Guillaume/LOV/light/CrLOV1_light_2_data_000196.h5
/sls/X06SA/Data10/e10010/PXI/20191016/SMX/Guillaume/LOV/light/CrLOV1_light_2_data_000197.h5
/sls/X06SA/Data10/e10010/PXI/20191016/SMX/Guillaume/LOV/light/CrLOV1_light_2_data_000198.h5
/sls/X06SA/Data10/e10010/PXI/20191016/SMX/Guillaume/LOV/light/CrLOV1_light_2_data_000199.h5
/sls/X06SA/Data10/e10010/PXI/20191016/SMX/Guillaume/LOV/light/CrLOV1_light_2_data_000200.h5
/sls/X06SA/Data10/e10010/PXI/20191016/SMX/Guillaume/LOV/light/CrLOV1_light_2_data_000201.h5
/sls/X06SA/Data10/e10010/PXI/20191016/SMX/Guillaume/LOV/light/CrLOV1_light_2_data_000202.h5
/sls/X06SA/Data10/e10010/PXI/20191016/SMX/Guillaume/LOV/light/CrLOV1_light_2_data_000203.h5
/sls/X06SA/Data10/e10010/PXI/20191016/SMX/Guillaume/LOV/light/CrLOV1_light_2_data_000204.h5
/sls/X06SA/Data10/e10010/PXI/20191016/SMX/Guillaume/LOV/light/CrLOV1_light_2_data_000205.h5
/sls/X06SA/Data10/e10010/PXI/20191016/SMX/Guillaume/LOV/light/CrLOV1_light_2_data_000206.h5
/sls/X06SA/Data10/e10010/PXI/20191016/SMX/Guillaume/LOV/light/CrLOV1_light_2_data_000207.h5
/sls/X06SA/Data10/e10010/PXI/20191016/SMX/Guillaume/LOV/light/CrLOV1_light_2_data_000208.h5
/sls/X06SA/Data10/e10010/PXI/20191016/SMX/Guillaume/LOV/light/CrLOV1_light_2_data_000209.h5
/sls/X06SA/Data10/e10010/PXI/20191016/SMX/Guillaume/LOV/light/CrLOV1_light_2_data_000210.h5
/sls/X06SA/Data10/e10010/PXI/20191016/SMX/Guillaume/LOV/light/CrLOV1_light_2_data_000211.h5
/sls/X06SA/Data10/e10010/PXI/20191016/SMX/Guillaume/LOV/light/CrLOV1_light_2_data_000212.h5
/sls/X06SA/Data10/e10010/PXI/20191016/SMX/Guillaume/LOV/light/CrLOV1_light_2_data_000213.h5
/sls/X06SA/Data10/e10010/PXI/20191016/SMX/Guillaume/LOV/light/CrLOV1_light_2_data_000214.h5
/sls/X06SA/Data10/e10010/PXI/20191016/SMX/Guillaume/LOV/light/CrLOV1_light_2_data_000215.h5
/sls/X06SA/Data10/e10010/PXI/20191016/SMX/Guillaume/LOV/light/CrLOV1_light_2_data_000216.h5
/sls/X06SA/Data10/e10010/PXI/20191016/SMX/Guillaume/LOV/light/CrLOV1_light_2_data_000217.h5
/sls/X06SA/Data10/e10010/PXI/20191016/SMX/Guillaume/LOV/light/CrLOV1_light_2_data_000218.h5
/sls/X06SA/Data10/e10010/PXI/20191016/SMX/Guillaume/LOV/light/CrLOV1_light_2_data_000219.h5
/sls/X06SA/Data10/e10010/PXI/20191016/SMX/Guillaume/LOV/light/CrLOV1_light_2_data_000220.h5
/sls/X06SA/Data10/e10010/PXI/20191016/SMX/Guillaume/LOV/light/CrLOV1_light_2_data_000221.h5
/sls/X06SA/Data10/e10010/PXI/20191016/SMX/Guillaume/LOV/light/CrLOV1_light_2_data_000222.h5
/sls/X06SA/Data10/e10010/PXI/20191016/SMX/Guillaume/LOV/light/CrLOV1_light_2_data_000223.h5
/sls/X06SA/Data10/e10010/PXI/20191016/SMX/Guillaume/LOV/light/CrLOV1_light_2_data_000224.h5
/sls/X06SA/Data10/e10010/PXI/20191016/SMX/Guillaume/LOV/light/CrLOV1_light_2_data_000225.h5
/sls/X06SA/Data10/e10010/PXI/20191016/SMX/Guillaume/LOV/light/CrLOV1_light_2_data_000226.h5
/sls/X06SA/Data10/e10010/PXI/20191016/SMX/Guillaume/LOV/light/CrLOV1_light_2_data_000227.h5
/sls/X06SA/Data10/e10010/PXI/20191016/SMX/Guillaume/LOV/light/CrLOV1_light_2_data_000228.h5
/sls/X06SA/Data10/e10010/PXI/20191016/SMX/Guillaume/LOV/light/CrLOV1_light_2_data_000229.h5
/sls/X06SA/Data10/e10010/PXI/20191016/SMX/Guillaume/LOV/light/CrLOV1_light_2_data_000230.h5
/sls/X06SA/Data10/e10010/PXI/20191016/SMX/Guillaume/LOV/light/CrLOV1_light_2_data_000231.h5
/sls/X06SA/Data10/e10010/PXI/20191016/SMX/Guillaume/LOV/light/CrLOV1_light_2_data_000232.h5
/sls/X06SA/Data10/e10010/PXI/20191016/SMX/Guillaume/LOV/light/CrLOV1_light_2_data_000233.h5
/sls/X06SA/Data10/e10010/PXI/20191016/SMX/Guillaume/LOV/light/CrLOV1_light_2_data_000234.h5
/sls/X06SA/Data10/e10010/PXI/20191016/SMX/Guillaume/LOV/light/CrLOV1_light_2_data_000235.h5
/sls/X06SA/Data10/e10010/PXI/20191016/SMX/Guillaume/LOV/light/CrLOV1_light_2_data_000236.h5
/sls/X06SA/Data10/e10010/PXI/20191016/SMX/Guillaume/LOV/light/CrLOV1_light_2_data_000237.h5
/sls/X06SA/Data10/e10010/PXI/20191016/SMX/Guillaume/LOV/light/CrLOV1_light_2_data_000238.h5
/sls/X06SA/Data10/e10010/PXI/20191016/SMX/Guillaume/LOV/light/CrLOV1_light_2_data_000239.h5
/sls/X06SA/Data10/e10010/PXI/20191016/SMX/Guillaume/LOV/light/CrLOV1_light_2_data_000240.h5
/sls/X06SA/Data10/e10010/PXI/20191016/SMX/Guillaume/LOV/light/CrLOV1_light_2_data_000241.h5
/sls/X06SA/Data10/e10010/PXI/20191016/SMX/Guillaume/LOV/light/CrLOV1_light_2_data_000242.h5
/sls/X06SA/Data10/e10010/PXI/20191016/SMX/Guillaume/LOV/light/CrLOV1_light_2_data_000243.h5
/sls/X06SA/Data10/e10010/PXI/20191016/SMX/Guillaume/LOV/light/CrLOV1_light_2_data_000244.h5
/sls/X06SA/Data10/e10010/PXI/20191016/SMX/Guillaume/LOV/light/CrLOV1_light_2_data_000245.h5
/sls/X06SA/Data10/e10010/PXI/20191016/SMX/Guillaume/LOV/light/CrLOV1_light_2_data_000246.h5
/sls/X06SA/Data10/e10010/PXI/20191016/SMX/Guillaume/LOV/light/CrLOV1_light_2_data_000247.h5
/sls/X06SA/Data10/e10010/PXI/20191016/SMX/Guillaume/LOV/light/CrLOV1_light_2_data_000248.h5
/sls/X06SA/Data10/e10010/PXI/20191016/SMX/Guillaume/LOV/light/CrLOV1_light_2_data_000249.h5
/sls/X06SA/Data10/e10010/PXI/20191016/SMX/Guillaume/LOV/light/CrLOV1_light_2_data_000250.h5
/sls/X06SA/Data10/e10010/PXI/20191016/SMX/Guillaume/LOV/light/CrLOV1_light_2_data_000251.h5
/sls/X06SA/Data10/e10010/PXI/20191016/SMX/Guillaume/LOV/light/CrLOV1_light_2_data_000252.h5
/sls/X06SA/Data10/e10010/PXI/20191016/SMX/Guillaume/LOV/light/CrLOV1_light_2_data_000253.h5
/sls/X06SA/Data10/e10010/PXI/20191016/SMX/Guillaume/LOV/light/CrLOV1_light_2_data_000254.h5
/sls/X06SA/Data10/e10010/PXI/20191016/SMX/Guillaume/LOV/light/CrLOV1_light_2_data_000255.h5
/sls/X06SA/Data10/e10010/PXI/20191016/SMX/Guillaume/LOV/light/CrLOV1_light_2_data_000256.h5
/sls/X06SA/Data10/e10010/PXI/20191016/SMX/Guillaume/LOV/light/CrLOV1_light_2_data_000257.h5
/sls/X06SA/Data10/e10010/PXI/20191016/SMX/Guillaume/LOV/light/CrLOV1_light_2_data_000258.h5
/sls/X06SA/Data10/e10010/PXI/20191016/SMX/Guillaume/LOV/light/CrLOV1_light_2_data_000259.h5
/sls/X06SA/Data10/e10010/PXI/20191016/SMX/Guillaume/LOV/light/CrLOV1_light_2_data_000260.h5
/sls/X06SA/Data10/e10010/PXI/20191016/SMX/Guillaume/LOV/light/CrLOV1_light_2_data_000261.h5
/sls/X06SA/Data10/e10010/PXI/20191016/SMX/Guillaume/LOV/light/CrLOV1_light_2_data_000262.h5
/sls/X06SA/Data10/e10010/PXI/20191016/SMX/Guillaume/LOV/light/CrLOV1_light_2_data_000263.h5
/sls/X06SA/Data10/e10010/PXI/20191016/SMX/Guillaume/LOV/light/CrLOV1_light_2_data_000264.h5
/sls/X06SA/Data10/e10010/PXI/20191016/SMX/Guillaume/LOV/light/CrLOV1_light_2_data_000265.h5
/sls/X06SA/Data10/e10010/PXI/20191016/SMX/Guillaume/LOV/light/CrLOV1_light_2_data_000266.h5
/sls/X06SA/Data10/e10010/PXI/20191016/SMX/Guillaume/LOV/light/CrLOV1_light_2_data_000267.h5
/sls/X06SA/Data10/e10010/PXI/20191016/SMX/Guillaume/LOV/light/CrLOV1_light_2_data_000268.h5
/sls/X06SA/Data10/e10010/PXI/20191016/SMX/Guillaume/LOV/light/CrLOV1_light_2_data_000269.h5
/sls/X06SA/Data10/e10010/PXI/20191016/SMX/Guillaume/LOV/light/CrLOV1_light_2_data_000270.h5
/sls/X06SA/Data10/e10010/PXI/20191016/SMX/Guillaume/LOV/light/CrLOV1_light_2_data_000271.h5
/sls/X06SA/Data10/e10010/PXI/20191016/SMX/Guillaume/LOV/light/CrLOV1_light_2_data_000272.h5
/sls/X06SA/Data10/e10010/PXI/20191016/SMX/Guillaume/LOV/light/CrLOV1_light_2_data_000273.h5
/sls/X06SA/Data10/e10010/PXI/20191016/SMX/Guillaume/LOV/light/CrLOV1_light_2_data_000274.h5
/sls/X06SA/Data10/e10010/PXI/20191016/SMX/Guillaume/LOV/light/CrLOV1_light_2_data_000275.h5
/sls/X06SA/Data10/e10010/PXI/20191016/SMX/Guillaume/LOV/light/CrLOV1_light_2_data_000276.h5
/sls/X06SA/Data10/e10010/PXI/20191016/SMX/Guillaume/LOV/light/CrLOV1_light_2_data_000277.h5
/sls/X06SA/Data10/e10010/PXI/20191016/SMX/Guillaume/LOV/light/CrLOV1_light_2_data_000278.h5
/sls/X06SA/Data10/e10010/PXI/20191016/SMX/Guillaume/LOV/light/CrLOV1_light_2_data_000279.h5
/sls/X06SA/Data10/e10010/PXI/20191016/SMX/Guillaume/LOV/light/CrLOV1_light_2_data_000280.h5
/sls/X06SA/Data10/e10010/PXI/20191016/SMX/Guillaume/LOV/light/CrLOV1_light_2_data_000281.h5
/sls/X06SA/Data10/e10010/PXI/20191016/SMX/Guillaume/LOV/light/CrLOV1_light_2_data_000282.h5
/sls/X06SA/Data10/e10010/PXI/20191016/SMX/Guillaume/LOV/light/CrLOV1_light_2_data_000283.h5
/sls/X06SA/Data10/e10010/PXI/20191016/SMX/Guillaume/LOV/light/CrLOV1_light_2_data_000284.h5
/sls/X06SA/Data10/e10010/PXI/20191016/SMX/Guillaume/LOV/light/CrLOV1_light_2_data_000285.h5
/sls/X06SA/Data10/e10010/PXI/20191016/SMX/Guillaume/LOV/light/CrLOV1_light_2_data_000286.h5
/sls/X06SA/Data10/e10010/PXI/20191016/SMX/Guillaume/LOV/light/CrLOV1_light_2_data_000287.h5
/sls/X06SA/Data10/e10010/PXI/20191016/SMX/Guillaume/LOV/light/CrLOV1_light_2_data_000288.h5
/sls/X06SA/Data10/e10010/PXI/20191016/SMX/Guillaume/LOV/light/CrLOV1_light_2_data_000289.h5
/sls/X06SA/Data10/e10010/PXI/20191016/SMX/Guillaume/LOV/light/CrLOV1_light_2_data_000290.h5
/sls/X06SA/Data10/e10010/PXI/20191016/SMX/Guillaume/LOV/light/CrLOV1_light_2_data_000291.h5
/sls/X06SA/Data10/e10010/PXI/20191016/SMX/Guillaume/LOV/light/CrLOV1_light_2_data_000292.h5
/sls/X06SA/Data10/e10010/PXI/20191016/SMX/Guillaume/LOV/light/CrLOV1_light_2_data_000293.h5
/sls/X06SA/Data10/e10010/PXI/20191016/SMX/Guillaume/LOV/light/CrLOV1_light_2_data_000294.h5
/sls/X06SA/Data10/e10010/PXI/20191016/SMX/Guillaume/LOV/light/CrLOV1_light_2_data_000295.h5
/sls/X06SA/Data10/e10010/PXI/20191016/SMX/Guillaume/LOV/light/CrLOV1_light_2_data_000296.h5
/sls/X06SA/Data10/e10010/PXI/20191016/SMX/Guillaume/LOV/light/CrLOV1_light_2_data_000297.h5
/sls/X06SA/Data10/e10010/PXI/20191016/SMX/Guillaume/LOV/light/CrLOV1_light_2_data_000298.h5
/sls/X06SA/Data10/e10010/PXI/20191016/SMX/Guillaume/LOV/light/CrLOV1_light_2_data_000299.h5
/sls/X06SA/Data10/e10010/PXI/20191016/SMX/Guillaume/LOV/light/CrLOV1_light_2_data_000300.h5
/sls/X06SA/Data10/e10010/PXI/20191016/SMX/Guillaume/LOV/light/CrLOV1_light_2_data_000301.h5
/sls/X06SA/Data10/e10010/PXI/20191016/SMX/Guillaume/LOV/light/CrLOV1_light_2_data_000302.h5
/sls/X06SA/Data10/e10010/PXI/20191016/SMX/Guillaume/LOV/light/CrLOV1_light_2_data_000303.h5
/sls/X06SA/Data10/e10010/PXI/20191016/SMX/Guillaume/LOV/light/CrLOV1_light_2_data_000304.h5
/sls/X06SA/Data10/e10010/PXI/20191016/SMX/Guillaume/LOV/light/CrLOV1_light_2_data_000305.h5
/sls/X06SA/Data10/e10010/PXI/20191016/SMX/Guillaume/LOV/light/CrLOV1_light_2_data_000306.h5
/sls/X06SA/Data10/e10010/PXI/20191016/SMX/Guillaume/LOV/light/CrLOV1_light_2_data_000307.h5
/sls/X06SA/Data10/e10010/PXI/20191016/SMX/Guillaume/LOV/light/CrLOV1_light_2_data_000308.h5
/sls/X06SA/Data10/e10010/PXI/20191016/SMX/Guillaume/LOV/light/CrLOV1_light_2_data_000309.h5
/sls/X06SA/Data10/e10010/PXI/20191016/SMX/Guillaume/LOV/light/CrLOV1_light_2_data_000310.h5
/sls/X06SA/Data10/e10010/PXI/20191016/SMX/Guillaume/LOV/light/CrLOV1_light_2_data_000311.h5
/sls/X06SA/Data10/e10010/PXI/20191016/SMX/Guillaume/LOV/light/CrLOV1_light_2_data_000312.h5
/sls/X06SA/Data10/e10010/PXI/20191016/SMX/Guillaume/LOV/light/CrLOV1_light_2_data_000313.h5
/sls/X06SA/Data10/e10010/PXI/20191016/SMX/Guillaume/LOV/light/CrLOV1_light_2_data_000314.h5
/sls/X06SA/Data10/e10010/PXI/20191016/SMX/Guillaume/LOV/light/CrLOV1_light_2_data_000315.h5
/sls/X06SA/Data10/e10010/PXI/20191016/SMX/Guillaume/LOV/light/CrLOV1_light_2_data_000316.h5
/sls/X06SA/Data10/e10010/PXI/20191016/SMX/Guillaume/LOV/light/CrLOV1_light_2_data_000317.h5
/sls/X06SA/Data10/e10010/PXI/20191016/SMX/Guillaume/LOV/light/CrLOV1_light_2_data_000318.h5
/sls/X06SA/Data10/e10010/PXI/20191016/SMX/Guillaume/LOV/light/CrLOV1_light_2_data_000319.h5
/sls/X06SA/Data10/e10010/PXI/20191016/SMX/Guillaume/LOV/light/CrLOV1_light_2_data_000320.h5
/sls/X06SA/Data10/e10010/PXI/20191016/SMX/Guillaume/LOV/light/CrLOV1_light_2_data_000321.h5
/sls/X06SA/Data10/e10010/PXI/20191016/SMX/Guillaume/LOV/light/CrLOV1_light_2_data_000322.h5
/sls/X06SA/Data10/e10010/PXI/20191016/SMX/Guillaume/LOV/light/CrLOV1_light_2_data_000323.h5
/sls/X06SA/Data10/e10010/PXI/20191016/SMX/Guillaume/LOV/light/CrLOV1_light_2_data_000324.h5
/sls/X06SA/Data10/e10010/PXI/20191016/SMX/Guillaume/LOV/light/CrLOV1_light_2_data_000325.h5
/sls/X06SA/Data10/e10010/PXI/20191016/SMX/Guillaume/LOV/light/CrLOV1_light_2_data_000326.h5
/sls/X06SA/Data10/e10010/PXI/20191016/SMX/Guillaume/LOV/light/CrLOV1_light_2_data_000327.h5
/sls/X06SA/Data10/e10010/PXI/20191016/SMX/Guillaume/LOV/light/CrLOV1_light_2_data_000328.h5
/sls/X06SA/Data10/e10010/PXI/20191016/SMX/Guillaume/LOV/light/CrLOV1_light_2_data_000329.h5
/sls/X06SA/Data10/e10010/PXI/20191016/SMX/Guillaume/LOV/light/CrLOV1_light_2_data_000330.h5
/sls/X06SA/Data10/e10010/PXI/20191016/SMX/Guillaume/LOV/light/CrLOV1_light_2_data_000331.h5
/sls/X06SA/Data10/e10010/PXI/20191016/SMX/Guillaume/LOV/light/CrLOV1_light_2_data_000332.h5
/sls/X06SA/Data10/e10010/PXI/20191016/SMX/Guillaume/LOV/light/CrLOV1_light_2_data_000333.h5
/sls/X06SA/Data10/e10010/PXI/20191016/SMX/Guillaume/LOV/light/CrLOV1_light_2_data_000334.h5
/sls/X06SA/Data10/e10010/PXI/20191016/SMX/Guillaume/LOV/light/CrLOV1_light_2_data_000335.h5
/sls/X06SA/Data10/e10010/PXI/20191016/SMX/Guillaume/LOV/light/CrLOV1_light_2_data_000336.h5
/sls/X06SA/Data10/e10010/PXI/20191016/SMX/Guillaume/LOV/light/CrLOV1_light_2_data_000337.h5
/sls/X06SA/Data10/e10010/PXI/20191016/SMX/Guillaume/LOV/light/CrLOV1_light_2_data_000338.h5
/sls/X06SA/Data10/e10010/PXI/20191016/SMX/Guillaume/LOV/light/CrLOV1_light_2_data_000339.h5
/sls/X06SA/Data10/e10010/PXI/20191016/SMX/Guillaume/LOV/light/CrLOV1_light_2_data_000340.h5
/sls/X06SA/Data10/e10010/PXI/20191016/SMX/Guillaume/LOV/light/CrLOV1_light_2_data_000341.h5
/sls/X06SA/Data10/e10010/PXI/20191016/SMX/Guillaume/LOV/light/CrLOV1_light_2_data_000342.h5
/sls/X06SA/Data10/e10010/PXI/20191016/SMX/Guillaume/LOV/light/CrLOV1_light_2_data_000343.h5
/sls/X06SA/Data10/e10010/PXI/20191016/SMX/Guillaume/LOV/light/CrLOV1_light_2_data_000344.h5
/sls/X06SA/Data10/e10010/PXI/20191016/SMX/Guillaume/LOV/light/CrLOV1_light_2_data_000345.h5
/sls/X06SA/Data10/e10010/PXI/20191016/SMX/Guillaume/LOV/light/CrLOV1_light_2_data_000346.h5
/sls/X06SA/Data10/e10010/PXI/20191016/SMX/Guillaume/LOV/light/CrLOV1_light_2_data_000347.h5
/sls/X06SA/Data10/e10010/PXI/20191016/SMX/Guillaume/LOV/light/CrLOV1_light_2_data_000348.h5
/sls/X06SA/Data10/e10010/PXI/20191016/SMX/Guillaume/LOV/light/CrLOV1_light_2_data_000349.h5
/sls/X06SA/Data10/e10010/PXI/20191016/SMX/Guillaume/LOV/light/CrLOV1_light_2_data_000350.h5
/sls/X06SA/Data10/e10010/PXI/20191016/SMX/Guillaume/LOV/light/CrLOV1_light_2_data_000351.h5
/sls/X06SA/Data10/e10010/PXI/20191016/SMX/Guillaume/LOV/light/CrLOV1_light_2_data_000352.h5
/sls/X06SA/Data10/e10010/PXI/20191016/SMX/Guillaume/LOV/light/CrLOV1_light_2_data_000353.h5
/sls/X06SA/Data10/e10010/PXI/20191016/SMX/Guillaume/LOV/light/CrLOV1_light_2_data_000354.h5
/sls/X06SA/Data10/e10010/PXI/20191016/SMX/Guillaume/LOV/light/CrLOV1_light_2_data_000355.h5
/sls/X06SA/Data10/e10010/PXI/20191016/SMX/Guillaume/LOV/light/CrLOV1_light_2_data_000356.h5
/sls/X06SA/Data10/e10010/PXI/20191016/SMX/Guillaume/LOV/light/CrLOV1_light_2_data_000357.h5
/sls/X06SA/Data10/e10010/PXI/20191016/SMX/Guillaume/LOV/light/CrLOV1_light_2_data_000358.h5
/sls/X06SA/Data10/e10010/PXI/20191016/SMX/Guillaume/LOV/light/CrLOV1_light_2_data_000359.h5
/sls/X06SA/Data10/e10010/PXI/20191016/SMX/Guillaume/LOV/light/CrLOV1_light_2_data_000360.h5
/sls/X06SA/Data10/e10010/PXI/20191016/SMX/Guillaume/LOV/light/CrLOV1_light_2_data_000361.h5
/sls/X06SA/Data10/e10010/PXI/20191016/SMX/Guillaume/LOV/light/CrLOV1_light_2_data_000362.h5
/sls/X06SA/Data10/e10010/PXI/20191016/SMX/Guillaume/LOV/light/CrLOV1_light_2_data_000363.h5
/sls/X06SA/Data10/e10010/PXI/20191016/SMX/Guillaume/LOV/light/CrLOV1_light_2_data_000364.h5
/sls/X06SA/Data10/e10010/PXI/20191016/SMX/Guillaume/LOV/light/CrLOV1_light_2_data_000365.h5
/sls/X06SA/Data10/e10010/PXI/20191016/SMX/Guillaume/LOV/light/CrLOV1_light_2_data_000366.h5
/sls/X06SA/Data10/e10010/PXI/20191016/SMX/Guillaume/LOV/light/CrLOV1_light_2_data_000367.h5
/sls/X06SA/Data10/e10010/PXI/20191016/SMX/Guillaume/LOV/light/CrLOV1_light_2_data_000368.h5
/sls/X06SA/Data10/e10010/PXI/20191016/SMX/Guillaume/LOV/light/CrLOV1_light_2_data_000369.h5
/sls/X06SA/Data10/e10010/PXI/20191016/SMX/Guillaume/LOV/light/CrLOV1_light_2_data_000370.h5
/sls/X06SA/Data10/e10010/PXI/20191016/SMX/Guillaume/LOV/light/CrLOV1_light_2_data_000371.h5
/sls/X06SA/Data10/e10010/PXI/20191016/SMX/Guillaume/LOV/light/CrLOV1_light_2_data_000372.h5
/sls/X06SA/Data10/e10010/PXI/20191016/SMX/Guillaume/LOV/light/CrLOV1_light_2_data_000373.h5
/sls/X06SA/Data10/e10010/PXI/20191016/SMX/Guillaume/LOV/light/CrLOV1_light_2_data_000374.h5
/sls/X06SA/Data10/e10010/PXI/20191016/SMX/Guillaume/LOV/light/CrLOV1_light_2_data_000375.h5
/sls/X06SA/Data10/e10010/PXI/20191016/SMX/Guillaume/LOV/light/CrLOV1_light_2_data_000376.h5
/sls/X06SA/Data10/e10010/PXI/20191016/SMX/Guillaume/LOV/light/CrLOV1_light_2_data_000377.h5
/sls/X06SA/Data10/e10010/PXI/20191016/SMX/Guillaume/LOV/light/CrLOV1_light_2_data_000378.h5
/sls/X06SA/Data10/e10010/PXI/20191016/SMX/Guillaume/LOV/light/CrLOV1_light_2_data_000379.h5
/sls/X06SA/Data10/e10010/PXI/20191016/SMX/Guillaume/LOV/light/CrLOV1_light_2_data_000380.h5
/sls/X06SA/Data10/e10010/PXI/20191016/SMX/Guillaume/LOV/light/CrLOV1_light_2_data_000381.h5
/sls/X06SA/Data10/e10010/PXI/20191016/SMX/Guillaume/LOV/light/CrLOV1_light_2_data_000382.h5
/sls/X06SA/Data10/e10010/PXI/20191016/SMX/Guillaume/LOV/light/CrLOV1_light_2_data_000383.h5
/sls/X06SA/Data10/e10010/PXI/20191016/SMX/Guillaume/LOV/light/CrLOV1_light_2_data_000384.h5
/sls/X06SA/Data10/e10010/PXI/20191016/SMX/Guillaume/LOV/light/CrLOV1_light_2_data_000385.h5
/sls/X06SA/Data10/e10010/PXI/20191016/SMX/Guillaume/LOV/light/CrLOV1_light_2_data_000386.h5
/sls/X06SA/Data10/e10010/PXI/20191016/SMX/Guillaume/LOV/light/CrLOV1_light_2_data_000387.h5
/sls/X06SA/Data10/e10010/PXI/20191016/SMX/Guillaume/LOV/light/CrLOV1_light_2_data_000388.h5
/sls/X06SA/Data10/e10010/PXI/20191016/SMX/Guillaume/LOV/light/CrLOV1_light_2_data_000389.h5
/sls/X06SA/Data10/e10010/PXI/20191016/SMX/Guillaume/LOV/light/CrLOV1_light_2_data_000390.h5
/sls/X06SA/Data10/e10010/PXI/20191016/SMX/Guillaume/LOV/light/CrLOV1_light_2_data_000391.h5
/sls/X06SA/Data10/e10010/PXI/20191016/SMX/Guillaume/LOV/light/CrLOV1_light_2_data_000392.h5
/sls/X06SA/Data10/e10010/PXI/20191016/SMX/Guillaume/LOV/light/CrLOV1_light_2_data_000393.h5
/sls/X06SA/Data10/e10010/PXI/20191016/SMX/Guillaume/LOV/light/CrLOV1_light_2_data_000394.h5
/sls/X06SA/Data10/e10010/PXI/20191016/SMX/Guillaume/LOV/light/CrLOV1_light_2_data_000395.h5
/sls/X06SA/Data10/e10010/PXI/20191016/SMX/Guillaume/LOV/light/CrLOV1_light_2_data_000396.h5
/sls/X06SA/Data10/e10010/PXI/20191016/SMX/Guillaume/LOV/light/CrLOV1_light_2_data_000397.h5
/sls/X06SA/Data10/e10010/PXI/20191016/SMX/Guillaume/LOV/light/CrLOV1_light_2_data_000398.h5
/sls/X06SA/Data10/e10010/PXI/20191016/SMX/Guillaume/LOV/light/CrLOV1_light_2_data_000399.h5
/sls/X06SA/Data10/e10010/PXI/20191016/SMX/Guillaume/LOV/light/CrLOV1_light_2_data_000400.h5
/sls/X06SA/Data10/e10010/PXI/20191016/SMX/Guillaume/LOV/light/CrLOV1_light_2_data_000401.h5
/sls/X06SA/Data10/e10010/PXI/20191016/SMX/Guillaume/LOV/light/CrLOV1_light_2_data_000402.h5
/sls/X06SA/Data10/e10010/PXI/20191016/SMX/Guillaume/LOV/light/CrLOV1_light_2_data_000403.h5
/sls/X06SA/Data10/e10010/PXI/20191016/SMX/Guillaume/LOV/light/CrLOV1_light_2_data_000404.h5
/sls/X06SA/Data10/e10010/PXI/20191016/SMX/Guillaume/LOV/light/CrLOV1_light_2_data_000405.h5
/sls/X06SA/Data10/e10010/PXI/20191016/SMX/Guillaume/LOV/light/CrLOV1_light_2_data_000406.h5
/sls/X06SA/Data10/e10010/PXI/20191016/SMX/Guillaume/LOV/light/CrLOV1_light_2_data_000407.h5
/sls/X06SA/Data10/e10010/PXI/20191016/SMX/Guillaume/LOV/light/CrLOV1_light_2_data_000408.h5
/sls/X06SA/Data10/e10010/PXI/20191016/SMX/Guillaume/LOV/light/CrLOV1_light_2_data_000409.h5
/sls/X06SA/Data10/e10010/PXI/20191016/SMX/Guillaume/LOV/light/CrLOV1_light_2_data_000410.h5
/sls/X06SA/Data10/e10010/PXI/20191016/SMX/Guillaume/LOV/light/CrLOV1_light_2_data_000411.h5
/sls/X06SA/Data10/e10010/PXI/20191016/SMX/Guillaume/LOV/light/CrLOV1_light_2_data_000412.h5
/sls/X06SA/Data10/e10010/PXI/20191016/SMX/Guillaume/LOV/light/CrLOV1_light_2_data_000413.h5
/sls/X06SA/Data10/e10010/PXI/20191016/SMX/Guillaume/LOV/light/CrLOV1_light_2_data_000414.h5
/sls/X06SA/Data10/e10010/PXI/20191016/SMX/Guillaume/LOV/light/CrLOV1_light_2_data_000415.h5
/sls/X06SA/Data10/e10010/PXI/20191016/SMX/Guillaume/LOV/light/CrLOV1_light_2_data_000416.h5
/sls/X06SA/Data10/e10010/PXI/20191016/SMX/Guillaume/LOV/light/CrLOV1_light_2_data_000417.h5
/sls/X06SA/Data10/e10010/PXI/20191016/SMX/Guillaume/LOV/light/CrLOV1_light_2_data_000418.h5
/sls/X06SA/Data10/e10010/PXI/20191016/SMX/Guillaume/LOV/light/CrLOV1_light_2_data_000419.h5
/sls/X06SA/Data10/e10010/PXI/20191016/SMX/Guillaume/LOV/light/CrLOV1_light_2_data_000420.h5
/sls/X06SA/Data10/e10010/PXI/20191016/SMX/Guillaume/LOV/light/CrLOV1_light_2_data_000421.h5
/sls/X06SA/Data10/e10010/PXI/20191016/SMX/Guillaume/LOV/light/CrLOV1_light_2_data_000422.h5
/sls/X06SA/Data10/e10010/PXI/20191016/SMX/Guillaume/LOV/light/CrLOV1_light_2_data_000423.h5
/sls/X06SA/Data10/e10010/PXI/20191016/SMX/Guillaume/LOV/light/CrLOV1_light_2_data_000424.h5
/sls/X06SA/Data10/e10010/PXI/20191016/SMX/Guillaume/LOV/light/CrLOV1_light_2_data_000425.h5
/sls/X06SA/Data10/e10010/PXI/20191016/SMX/Guillaume/LOV/light/CrLOV1_light_2_data_000426.h5
/sls/X06SA/Data10/e10010/PXI/20191016/SMX/Guillaume/LOV/light/CrLOV1_light_2_data_000427.h5
/sls/X06SA/Data10/e10010/PXI/20191016/SMX/Guillaume/LOV/light/CrLOV1_light_2_data_000428.h5
/sls/X06SA/Data10/e10010/PXI/20191016/SMX/Guillaume/LOV/light/CrLOV1_light_2_data_000429.h5
/sls/X06SA/Data10/e10010/PXI/20191016/SMX/Guillaume/LOV/light/CrLOV1_light_2_data_000430.h5
/sls/X06SA/Data10/e10010/PXI/20191016/SMX/Guillaume/LOV/light/CrLOV1_light_2_data_000431.h5
/sls/X06SA/Data10/e10010/PXI/20191016/SMX/Guillaume/LOV/light/CrLOV1_light_2_data_000432.h5
/sls/X06SA/Data10/e10010/PXI/20191016/SMX/Guillaume/LOV/light/CrLOV1_light_2_data_000433.h5
/sls/X06SA/Data10/e10010/PXI/20191016/SMX/Guillaume/LOV/light/CrLOV1_light_2_data_000434.h5
/sls/X06SA/Data10/e10010/PXI/20191016/SMX/Guillaume/LOV/light/CrLOV1_light_2_data_000435.h5
/sls/X06SA/Data10/e10010/PXI/20191016/SMX/Guillaume/LOV/light/CrLOV1_light_2_data_000436.h5
/sls/X06SA/Data10/e10010/PXI/20191016/SMX/Guillaume/LOV/light/CrLOV1_light_2_data_000437.h5
/sls/X06SA/Data10/e10010/PXI/20191016/SMX/Guillaume/LOV/light/CrLOV1_light_2_data_000438.h5
/sls/X06SA/Data10/e10010/PXI/20191016/SMX/Guillaume/LOV/light/CrLOV1_light_2_data_000439.h5
/sls/X06SA/Data10/e10010/PXI/20191016/SMX/Guillaume/LOV/light/CrLOV1_light_2_data_000440.h5
/sls/X06SA/Data10/e10010/PXI/20191016/SMX/Guillaume/LOV/light/CrLOV1_light_2_data_000441.h5
/sls/X06SA/Data10/e10010/PXI/20191016/SMX/Guillaume/LOV/light/CrLOV1_light_2_data_000442.h5
/sls/X06SA/Data10/e10010/PXI/20191016/SMX/Guillaume/LOV/light/CrLOV1_light_2_data_000443.h5
/sls/X06SA/Data10/e10010/PXI/20191016/SMX/Guillaume/LOV/light/CrLOV1_light_2_data_000444.h5
/sls/X06SA/Data10/e10010/PXI/20191016/SMX/Guillaume/LOV/light/CrLOV1_light_2_data_000445.h5
/sls/X06SA/Data10/e10010/PXI/20191016/SMX/Guillaume/LOV/light/CrLOV1_light_2_data_000446.h5
/sls/X06SA/Data10/e10010/PXI/20191016/SMX/Guillaume/LOV/light/CrLOV1_light_2_data_000447.h5
/sls/X06SA/Data10/e10010/PXI/20191016/SMX/Guillaume/LOV/light/CrLOV1_light_2_data_000448.h5
/sls/X06SA/Data10/e10010/PXI/20191016/SMX/Guillaume/LOV/light/CrLOV1_light_2_data_000449.h5
/sls/X06SA/Data10/e10010/PXI/20191016/SMX/Guillaume/LOV/light/CrLOV1_light_2_data_000450.h5
/sls/X06SA/Data10/e10010/PXI/20191016/SMX/Guillaume/LOV/light/CrLOV1_light_2_data_000451.h5
/sls/X06SA/Data10/e10010/PXI/20191016/SMX/Guillaume/LOV/light/CrLOV1_light_2_data_000452.h5
/sls/X06SA/Data10/e10010/PXI/20191016/SMX/Guillaume/LOV/light/CrLOV1_light_2_data_000453.h5
/sls/X06SA/Data10/e10010/PXI/20191016/SMX/Guillaume/LOV/light/CrLOV1_light_2_data_000454.h5
/sls/X06SA/Data10/e10010/PXI/20191016/SMX/Guillaume/LOV/light/CrLOV1_light_2_data_000455.h5
/sls/X06SA/Data10/e10010/PXI/20191016/SMX/Guillaume/LOV/light/CrLOV1_light_2_data_000456.h5
/sls/X06SA/Data10/e10010/PXI/20191016/SMX/Guillaume/LOV/light/CrLOV1_light_2_data_000457.h5
/sls/X06SA/Data10/e10010/PXI/20191016/SMX/Guillaume/LOV/light/CrLOV1_light_2_data_000458.h5
/sls/X06SA/Data10/e10010/PXI/20191016/SMX/Guillaume/LOV/light/CrLOV1_light_2_data_000459.h5
/sls/X06SA/Data10/e10010/PXI/20191016/SMX/Guillaume/LOV/light/CrLOV1_light_2_data_000460.h5
/sls/X06SA/Data10/e10010/PXI/20191016/SMX/Guillaume/LOV/light/CrLOV1_light_2_data_000461.h5
/sls/X06SA/Data10/e10010/PXI/20191016/SMX/Guillaume/LOV/light/CrLOV1_light_2_data_000462.h5
/sls/X06SA/Data10/e10010/PXI/20191016/SMX/Guillaume/LOV/light/CrLOV1_light_2_data_000463.h5
/sls/X06SA/Data10/e10010/PXI/20191016/SMX/Guillaume/LOV/light/CrLOV1_light_2_data_000464.h5
/sls/X06SA/Data10/e10010/PXI/20191016/SMX/Guillaume/LOV/light/CrLOV1_light_2_data_000465.h5
/sls/X06SA/Data10/e10010/PXI/20191016/SMX/Guillaume/LOV/light/CrLOV1_light_2_data_000466.h5
/sls/X06SA/Data10/e10010/PXI/20191016/SMX/Guillaume/LOV/light/CrLOV1_light_2_data_000467.h5
/sls/X06SA/Data10/e10010/PXI/20191016/SMX/Guillaume/LOV/light/CrLOV1_light_2_data_000468.h5
/sls/X06SA/Data10/e10010/PXI/20191016/SMX/Guillaume/LOV/light/CrLOV1_light_2_data_000469.h5
/sls/X06SA/Data10/e10010/PXI/20191016/SMX/Guillaume/LOV/light/CrLOV1_light_2_data_000470.h5
/sls/X06SA/Data10/e10010/PXI/20191016/SMX/Guillaume/LOV/light/CrLOV1_light_2_data_000471.h5
/sls/X06SA/Data10/e10010/PXI/20191016/SMX/Guillaume/LOV/light/CrLOV1_light_2_data_000472.h5
/sls/X06SA/Data10/e10010/PXI/20191016/SMX/Guillaume/LOV/light/CrLOV1_light_2_data_000473.h5
/sls/X06SA/Data10/e10010/PXI/20191016/SMX/Guillaume/LOV/light/CrLOV1_light_2_data_000474.h5
/sls/X06SA/Data10/e10010/PXI/20191016/SMX/Guillaume/LOV/light/CrLOV1_light_2_data_000475.h5
/sls/X06SA/Data10/e10010/PXI/20191016/SMX/Guillaume/LOV/light/CrLOV1_light_2_data_000476.h5
/sls/X06SA/Data10/e10010/PXI/20191016/SMX/Guillaume/LOV/light/CrLOV1_light_2_data_000477.h5
/sls/X06SA/Data10/e10010/PXI/20191016/SMX/Guillaume/LOV/light/CrLOV1_light_2_data_000478.h5
/sls/X06SA/Data10/e10010/PXI/20191016/SMX/Guillaume/LOV/light/CrLOV1_light_2_data_000479.h5
/sls/X06SA/Data10/e10010/PXI/20191016/SMX/Guillaume/LOV/light/CrLOV1_light_2_data_000480.h5
/sls/X06SA/Data10/e10010/PXI/20191016/SMX/Guillaume/LOV/light/CrLOV1_light_2_data_000481.h5
/sls/X06SA/Data10/e10010/PXI/20191016/SMX/Guillaume/LOV/light/CrLOV1_light_2_data_000482.h5
/sls/X06SA/Data10/e10010/PXI/20191016/SMX/Guillaume/LOV/light/CrLOV1_light_2_data_000483.h5
/sls/X06SA/Data10/e10010/PXI/20191016/SMX/Guillaume/LOV/light/CrLOV1_light_2_data_000484.h5
/sls/X06SA/Data10/e10010/PXI/20191016/SMX/Guillaume/LOV/light/CrLOV1_light_2_data_000485.h5
/sls/X06SA/Data10/e10010/PXI/20191016/SMX/Guillaume/LOV/light/CrLOV1_light_2_data_000486.h5
/sls/X06SA/Data10/e10010/PXI/20191016/SMX/Guillaume/LOV/light/CrLOV1_light_2_data_000487.h5
/sls/X06SA/Data10/e10010/PXI/20191016/SMX/Guillaume/LOV/light/CrLOV1_light_2_data_000488.h5
/sls/X06SA/Data10/e10010/PXI/20191016/SMX/Guillaume/LOV/light/CrLOV1_light_2_data_000489.h5
/sls/X06SA/Data10/e10010/PXI/20191016/SMX/Guillaume/LOV/light/CrLOV1_light_2_data_000490.h5
/sls/X06SA/Data10/e10010/PXI/20191016/SMX/Guillaume/LOV/light/CrLOV1_light_2_data_000491.h5
/sls/X06SA/Data10/e10010/PXI/20191016/SMX/Guillaume/LOV/light/CrLOV1_light_2_data_000492.h5
/sls/X06SA/Data10/e10010/PXI/20191016/SMX/Guillaume/LOV/light/CrLOV1_light_2_data_000493.h5
/sls/X06SA/Data10/e10010/PXI/20191016/SMX/Guillaume/LOV/light/CrLOV1_light_2_data_000494.h5
/sls/X06SA/Data10/e10010/PXI/20191016/SMX/Guillaume/LOV/light/CrLOV1_light_2_data_000495.h5
/sls/X06SA/Data10/e10010/PXI/20191016/SMX/Guillaume/LOV/light/CrLOV1_light_2_data_000496.h5
/sls/X06SA/Data10/e10010/PXI/20191016/SMX/Guillaume/LOV/light/CrLOV1_light_2_data_000497.h5
/sls/X06SA/Data10/e10010/PXI/20191016/SMX/Guillaume/LOV/light/CrLOV1_light_2_data_000498.h5
/sls/X06SA/Data10/e10010/PXI/20191016/SMX/Guillaume/LOV/light/CrLOV1_light_2_data_000499.h5
/sls/X06SA/Data10/e10010/PXI/20191016/SMX/Guillaume/LOV/light/CrLOV1_light_2_data_000500.h5
/sls/X06SA/Data10/e10010/PXI/20191016/SMX/Guillaume/LOV/light/CrLOV1_light_2_data_000501.h5
/sls/X06SA/Data10/e10010/PXI/20191016/SMX/Guillaume/LOV/light/CrLOV1_light_2_data_000502.h5
/sls/X06SA/Data10/e10010/PXI/20191016/SMX/Guillaume/LOV/light/CrLOV1_light_2_data_000503.h5
/sls/X06SA/Data10/e10010/PXI/20191016/SMX/Guillaume/LOV/light/CrLOV1_light_2_data_000504.h5
/sls/X06SA/Data10/e10010/PXI/20191016/SMX/Guillaume/LOV/light/CrLOV1_light_2_data_000505.h5
/sls/X06SA/Data10/e10010/PXI/20191016/SMX/Guillaume/LOV/light/CrLOV1_light_2_data_000506.h5
/sls/X06SA/Data10/e10010/PXI/20191016/SMX/Guillaume/LOV/light/CrLOV1_light_2_data_000507.h5
/sls/X06SA/Data10/e10010/PXI/20191016/SMX/Guillaume/LOV/light/CrLOV1_light_2_data_000508.h5
/sls/X06SA/Data10/e10010/PXI/20191016/SMX/Guillaume/LOV/light/CrLOV1_light_2_data_000509.h5
/sls/X06SA/Data10/e10010/PXI/20191016/SMX/Guillaume/LOV/light/CrLOV1_light_2_data_000510.h5
/sls/X06SA/Data10/e10010/PXI/20191016/SMX/Guillaume/LOV/light/CrLOV1_light_2_data_000511.h5
/sls/X06SA/Data10/e10010/PXI/20191016/SMX/Guillaume/LOV/light/CrLOV1_light_2_data_000512.h5
/sls/X06SA/Data10/e10010/PXI/20191016/SMX/Guillaume/LOV/light/CrLOV1_light_2_data_000513.h5
/sls/X06SA/Data10/e10010/PXI/20191016/SMX/Guillaume/LOV/light/CrLOV1_light_2_data_000514.h5
/sls/X06SA/Data10/e10010/PXI/20191016/SMX/Guillaume/LOV/light/CrLOV1_light_2_data_000515.h5
/sls/X06SA/Data10/e10010/PXI/20191016/SMX/Guillaume/LOV/light/CrLOV1_light_2_data_000516.h5
/sls/X06SA/Data10/e10010/PXI/20191016/SMX/Guillaume/LOV/light/CrLOV1_light_2_data_000517.h5
/sls/X06SA/Data10/e10010/PXI/20191016/SMX/Guillaume/LOV/light/CrLOV1_light_2_data_000518.h5
/sls/X06SA/Data10/e10010/PXI/20191016/SMX/Guillaume/LOV/light/CrLOV1_light_2_data_000519.h5
/sls/X06SA/Data10/e10010/PXI/20191016/SMX/Guillaume/LOV/light/CrLOV1_light_2_data_000520.h5
/sls/X06SA/Data10/e10010/PXI/20191016/SMX/Guillaume/LOV/light/CrLOV1_light_2_data_000521.h5
/sls/X06SA/Data10/e10010/PXI/20191016/SMX/Guillaume/LOV/light/CrLOV1_light_2_data_000522.h5
/sls/X06SA/Data10/e10010/PXI/20191016/SMX/Guillaume/LOV/light/CrLOV1_light_2_data_000523.h5
/sls/X06SA/Data10/e10010/PXI/20191016/SMX/Guillaume/LOV/light/CrLOV1_light_2_data_000524.h5
/sls/X06SA/Data10/e10010/PXI/20191016/SMX/Guillaume/LOV/light/CrLOV1_light_2_data_000525.h5
/sls/X06SA/Data10/e10010/PXI/20191016/SMX/Guillaume/LOV/light/CrLOV1_light_2_data_000526.h5
/sls/X06SA/Data10/e10010/PXI/20191016/SMX/Guillaume/LOV/light/CrLOV1_light_2_data_000527.h5
/sls/X06SA/Data10/e10010/PXI/20191016/SMX/Guillaume/LOV/light/CrLOV1_light_2_data_000528.h5
/sls/X06SA/Data10/e10010/PXI/20191016/SMX/Guillaume/LOV/light/CrLOV1_light_2_data_000529.h5
/sls/X06SA/Data10/e10010/PXI/20191016/SMX/Guillaume/LOV/light/CrLOV1_light_2_data_000530.h5
/sls/X06SA/Data10/e10010/PXI/20191016/SMX/Guillaume/LOV/light/CrLOV1_light_2_data_000531.h5
/sls/X06SA/Data10/e10010/PXI/20191016/SMX/Guillaume/LOV/light/CrLOV1_light_2_data_000532.h5
/sls/X06SA/Data10/e10010/PXI/20191016/SMX/Guillaume/LOV/light/CrLOV1_light_2_data_000533.h5
/sls/X06SA/Data10/e10010/PXI/20191016/SMX/Guillaume/LOV/light/CrLOV1_light_2_data_000534.h5
/sls/X06SA/Data10/e10010/PXI/20191016/SMX/Guillaume/LOV/light/CrLOV1_light_2_data_000535.h5
/sls/X06SA/Data10/e10010/PXI/20191016/SMX/Guillaume/LOV/light/CrLOV1_light_2_data_000536.h5
/sls/X06SA/Data10/e10010/PXI/20191016/SMX/Guillaume/LOV/light/CrLOV1_light_2_data_000537.h5
/sls/X06SA/Data10/e10010/PXI/20191016/SMX/Guillaume/LOV/light/CrLOV1_light_2_data_000538.h5
/sls/X06SA/Data10/e10010/PXI/20191016/SMX/Guillaume/LOV/light/CrLOV1_light_2_data_000539.h5
/sls/X06SA/Data10/e10010/PXI/20191016/SMX/Guillaume/LOV/light/CrLOV1_light_2_data_000540.h5
/sls/X06SA/Data10/e10010/PXI/20191016/SMX/Guillaume/LOV/light/CrLOV1_light_2_data_000541.h5
/sls/X06SA/Data10/e10010/PXI/20191016/SMX/Guillaume/LOV/light/CrLOV1_light_2_data_000542.h5
/sls/X06SA/Data10/e10010/PXI/20191016/SMX/Guillaume/LOV/light/CrLOV1_light_2_data_000543.h5
/sls/X06SA/Data10/e10010/PXI/20191016/SMX/Guillaume/LOV/light/CrLOV1_light_2_data_000544.h5
/sls/X06SA/Data10/e10010/PXI/20191016/SMX/Guillaume/LOV/light/CrLOV1_light_2_data_000545.h5
/sls/X06SA/Data10/e10010/PXI/20191016/SMX/Guillaume/LOV/light/CrLOV1_light_2_data_000546.h5
/sls/X06SA/Data10/e10010/PXI/20191016/SMX/Guillaume/LOV/light/CrLOV1_light_2_data_000547.h5
/sls/X06SA/Data10/e10010/PXI/20191016/SMX/Guillaume/LOV/light/CrLOV1_light_2_data_000548.h5
/sls/X06SA/Data10/e10010/PXI/20191016/SMX/Guillaume/LOV/light/CrLOV1_light_2_data_000549.h5
/sls/X06SA/Data10/e10010/PXI/20191016/SMX/Guillaume/LOV/light/CrLOV1_light_2_data_000550.h5
/sls/X06SA/Data10/e10010/PXI/20191016/SMX/Guillaume/LOV/light/CrLOV1_light_2_data_000551.h5
/sls/X06SA/Data10/e10010/PXI/20191016/SMX/Guillaume/LOV/light/CrLOV1_light_2_data_000552.h5
/sls/X06SA/Data10/e10010/PXI/20191016/SMX/Guillaume/LOV/light/CrLOV1_light_2_data_000553.h5
/sls/X06SA/Data10/e10010/PXI/20191016/SMX/Guillaume/LOV/light/CrLOV1_light_2_data_000554.h5
/sls/X06SA/Data10/e10010/PXI/20191016/SMX/Guillaume/LOV/light/CrLOV1_light_2_data_000555.h5
/sls/X06SA/Data10/e10010/PXI/20191016/SMX/Guillaume/LOV/light/CrLOV1_light_2_data_000556.h5
/sls/X06SA/Data10/e10010/PXI/20191016/SMX/Guillaume/LOV/light/CrLOV1_light_2_data_000557.h5
/sls/X06SA/Data10/e10010/PXI/20191016/SMX/Guillaume/LOV/light/CrLOV1_light_2_data_000558.h5
/sls/X06SA/Data10/e10010/PXI/20191016/SMX/Guillaume/LOV/light/CrLOV1_light_2_data_000559.h5
/sls/X06SA/Data10/e10010/PXI/20191016/SMX/Guillaume/LOV/light/CrLOV1_light_2_data_000560.h5
/sls/X06SA/Data10/e10010/PXI/20191016/SMX/Guillaume/LOV/light/CrLOV1_light_2_data_000561.h5
/sls/X06SA/Data10/e10010/PXI/20191016/SMX/Guillaume/LOV/light/CrLOV1_light_2_data_000562.h5
/sls/X06SA/Data10/e10010/PXI/20191016/SMX/Guillaume/LOV/light/CrLOV1_light_2_data_000563.h5
/sls/X06SA/Data10/e10010/PXI/20191016/SMX/Guillaume/LOV/light/CrLOV1_light_2_data_000564.h5
/sls/X06SA/Data10/e10010/PXI/20191016/SMX/Guillaume/LOV/light/CrLOV1_light_2_data_000565.h5
/sls/X06SA/Data10/e10010/PXI/20191016/SMX/Guillaume/LOV/light/CrLOV1_light_2_data_000566.h5
/sls/X06SA/Data10/e10010/PXI/20191016/SMX/Guillaume/LOV/light/CrLOV1_light_2_data_000567.h5
/sls/X06SA/Data10/e10010/PXI/20191016/SMX/Guillaume/LOV/light/CrLOV1_light_2_data_000568.h5
/sls/X06SA/Data10/e10010/PXI/20191016/SMX/Guillaume/LOV/light/CrLOV1_light_2_data_000569.h5
/sls/X06SA/Data10/e10010/PXI/20191016/SMX/Guillaume/LOV/light/CrLOV1_light_2_data_000570.h5
/sls/X06SA/Data10/e10010/PXI/20191016/SMX/Guillaume/LOV/light/CrLOV1_light_2_data_000571.h5
/sls/X06SA/Data10/e10010/PXI/20191016/SMX/Guillaume/LOV/light/CrLOV1_light_2_data_000572.h5
/sls/X06SA/Data10/e10010/PXI/20191016/SMX/Guillaume/LOV/light/CrLOV1_light_2_data_000573.h5
/sls/X06SA/Data10/e10010/PXI/20191016/SMX/Guillaume/LOV/light/CrLOV1_light_2_data_000574.h5
/sls/X06SA/Data10/e10010/PXI/20191016/SMX/Guillaume/LOV/light/CrLOV1_light_2_data_000575.h5
/sls/X06SA/Data10/e10010/PXI/20191016/SMX/Guillaume/LOV/light/CrLOV1_light_2_data_000576.h5
/sls/X06SA/Data10/e10010/PXI/20191016/SMX/Guillaume/LOV/light/CrLOV1_light_2_data_000577.h5
/sls/X06SA/Data10/e10010/PXI/20191016/SMX/Guillaume/LOV/light/CrLOV1_light_2_data_000578.h5
/sls/X06SA/Data10/e10010/PXI/20191016/SMX/Guillaume/LOV/light/CrLOV1_light_2_data_000579.h5
/sls/X06SA/Data10/e10010/PXI/20191016/SMX/Guillaume/LOV/light/CrLOV1_light_2_data_000580.h5
/sls/X06SA/Data10/e10010/PXI/20191016/SMX/Guillaume/LOV/light/CrLOV1_light_2_data_000581.h5
/sls/X06SA/Data10/e10010/PXI/20191016/SMX/Guillaume/LOV/light/CrLOV1_light_2_data_000582.h5
/sls/X06SA/Data10/e10010/PXI/20191016/SMX/Guillaume/LOV/light/CrLOV1_light_2_data_000583.h5
/sls/X06SA/Data10/e10010/PXI/20191016/SMX/Guillaume/LOV/light/CrLOV1_light_2_data_000584.h5
/sls/X06SA/Data10/e10010/PXI/20191016/SMX/Guillaume/LOV/light/CrLOV1_light_2_data_000585.h5
/sls/X06SA/Data10/e10010/PXI/20191016/SMX/Guillaume/LOV/light/CrLOV1_light_2_data_000586.h5
/sls/X06SA/Data10/e10010/PXI/20191016/SMX/Guillaume/LOV/light/CrLOV1_light_2_data_000587.h5
/sls/X06SA/Data10/e10010/PXI/20191016/SMX/Guillaume/LOV/light/CrLOV1_light_2_data_000588.h5
/sls/X06SA/Data10/e10010/PXI/20191016/SMX/Guillaume/LOV/light/CrLOV1_light_2_data_000589.h5
/sls/X06SA/Data10/e10010/PXI/20191016/SMX/Guillaume/LOV/light/CrLOV1_light_2_data_000590.h5
/sls/X06SA/Data10/e10010/PXI/20191016/SMX/Guillaume/LOV/light/CrLOV1_light_2_data_000591.h5
/sls/X06SA/Data10/e10010/PXI/20191016/SMX/Guillaume/LOV/light/CrLOV1_light_2_data_000592.h5
/sls/X06SA/Data10/e10010/PXI/20191016/SMX/Guillaume/LOV/light/CrLOV1_light_2_data_000593.h5
/sls/X06SA/Data10/e10010/PXI/20191016/SMX/Guillaume/LOV/light/CrLOV1_light_2_data_000594.h5
/sls/X06SA/Data10/e10010/PXI/20191016/SMX/Guillaume/LOV/light/CrLOV1_light_2_data_000595.h5
/sls/X06SA/Data10/e10010/PXI/20191016/SMX/Guillaume/LOV/light/CrLOV1_light_2_data_000596.h5
/sls/X06SA/Data10/e10010/PXI/20191016/SMX/Guillaume/LOV/light/CrLOV1_light_2_data_000597.h5
/sls/X06SA/Data10/e10010/PXI/20191016/SMX/Guillaume/LOV/light/CrLOV1_light_2_data_000598.h5
/sls/X06SA/Data10/e10010/PXI/20191016/SMX/Guillaume/LOV/light/CrLOV1_light_2_data_000599.h5
/sls/X06SA/Data10/e10010/PXI/20191016/SMX/Guillaume/LOV/light/CrLOV1_light_2_data_000600.h5
/sls/X06SA/Data10/e10010/PXI/20191016/SMX/Guillaume/LOV/light/CrLOV1_light_2_data_000601.h5
/sls/X06SA/Data10/e10010/PXI/20191016/SMX/Guillaume/LOV/light/CrLOV1_light_2_data_000602.h5
/sls/X06SA/Data10/e10010/PXI/20191016/SMX/Guillaume/LOV/light/CrLOV1_light_2_data_000603.h5
/sls/X06SA/Data10/e10010/PXI/20191016/SMX/Guillaume/LOV/light/CrLOV1_light_2_data_000604.h5
/sls/X06SA/Data10/e10010/PXI/20191016/SMX/Guillaume/LOV/light/CrLOV1_light_2_data_000605.h5
/sls/X06SA/Data10/e10010/PXI/20191016/SMX/Guillaume/LOV/light/CrLOV1_light_2_data_000606.h5
/sls/X06SA/Data10/e10010/PXI/20191016/SMX/Guillaume/LOV/light/CrLOV1_light_2_data_000607.h5
/sls/X06SA/Data10/e10010/PXI/20191016/SMX/Guillaume/LOV/light/CrLOV1_light_2_data_000608.h5
/sls/X06SA/Data10/e10010/PXI/20191016/SMX/Guillaume/LOV/light/CrLOV1_light_2_data_000609.h5
/sls/X06SA/Data10/e10010/PXI/20191016/SMX/Guillaume/LOV/light/CrLOV1_light_2_data_000610.h5
/sls/X06SA/Data10/e10010/PXI/20191016/SMX/Guillaume/LOV/light/CrLOV1_light_2_data_000611.h5
/sls/X06SA/Data10/e10010/PXI/20191016/SMX/Guillaume/LOV/light/CrLOV1_light_2_data_000612.h5
/sls/X06SA/Data10/e10010/PXI/20191016/SMX/Guillaume/LOV/light/CrLOV1_light_2_data_000613.h5
/sls/X06SA/Data10/e10010/PXI/20191016/SMX/Guillaume/LOV/light/CrLOV1_light_2_data_000614.h5
/sls/X06SA/Data10/e10010/PXI/20191016/SMX/Guillaume/LOV/light/CrLOV1_light_2_data_000615.h5
/sls/X06SA/Data10/e10010/PXI/20191016/SMX/Guillaume/LOV/light/CrLOV1_light_2_data_000616.h5
/sls/X06SA/Data10/e10010/PXI/20191016/SMX/Guillaume/LOV/light/CrLOV1_light_2_data_000617.h5
/sls/X06SA/Data10/e10010/PXI/20191016/SMX/Guillaume/LOV/light/CrLOV1_light_2_data_000618.h5
/sls/X06SA/Data10/e10010/PXI/20191016/SMX/Guillaume/LOV/light/CrLOV1_light_2_data_000619.h5
/sls/X06SA/Data10/e10010/PXI/20191016/SMX/Guillaume/LOV/light/CrLOV1_light_2_data_000620.h5
/sls/X06SA/Data10/e10010/PXI/20191016/SMX/Guillaume/LOV/light/CrLOV1_light_2_data_000621.h5
/sls/X06SA/Data10/e10010/PXI/20191016/SMX/Guillaume/LOV/light/CrLOV1_light_2_data_000622.h5
/sls/X06SA/Data10/e10010/PXI/20191016/SMX/Guillaume/LOV/light/CrLOV1_light_2_data_000623.h5
/sls/X06SA/Data10/e10010/PXI/20191016/SMX/Guillaume/LOV/light/CrLOV1_light_2_data_000624.h5
/sls/X06SA/Data10/e10010/PXI/20191016/SMX/Guillaume/LOV/light/CrLOV1_light_2_data_000625.h5
/sls/X06SA/Data10/e10010/PXI/20191016/SMX/Guillaume/LOV/light/CrLOV1_light_2_data_000626.h5
/sls/X06SA/Data10/e10010/PXI/20191016/SMX/Guillaume/LOV/light/CrLOV1_light_2_data_000627.h5
/sls/X06SA/Data10/e10010/PXI/20191016/SMX/Guillaume/LOV/light/CrLOV1_light_2_data_000628.h5
/sls/X06SA/Data10/e10010/PXI/20191016/SMX/Guillaume/LOV/light/CrLOV1_light_2_data_000629.h5
/sls/X06SA/Data10/e10010/PXI/20191016/SMX/Guillaume/LOV/light/CrLOV1_light_2_data_000630.h5
/sls/X06SA/Data10/e10010/PXI/20191016/SMX/Guillaume/LOV/light/CrLOV1_light_2_data_000631.h5
/sls/X06SA/Data10/e10010/PXI/20191016/SMX/Guillaume/LOV/light/CrLOV1_light_2_data_000632.h5
/sls/X06SA/Data10/e10010/PXI/20191016/SMX/Guillaume/LOV/light/CrLOV1_light_2_data_000633.h5
/sls/X06SA/Data10/e10010/PXI/20191016/SMX/Guillaume/LOV/light/CrLOV1_light_2_data_000634.h5
/sls/X06SA/Data10/e10010/PXI/20191016/SMX/Guillaume/LOV/light/CrLOV1_light_2_data_000635.h5
/sls/X06SA/Data10/e10010/PXI/20191016/SMX/Guillaume/LOV/light/CrLOV1_light_2_data_000636.h5
/sls/X06SA/Data10/e10010/PXI/20191016/SMX/Guillaume/LOV/light/CrLOV1_light_2_data_000637.h5
/sls/X06SA/Data10/e10010/PXI/20191016/SMX/Guillaume/LOV/light/CrLOV1_light_2_data_000638.h5
/sls/X06SA/Data10/e10010/PXI/20191016/SMX/Guillaume/LOV/light/CrLOV1_light_2_data_000639.h5
/sls/X06SA/Data10/e10010/PXI/20191016/SMX/Guillaume/LOV/light/CrLOV1_light_2_data_000640.h5
/sls/X06SA/Data10/e10010/PXI/20191016/SMX/Guillaume/LOV/light/CrLOV1_light_2_data_000641.h5
/sls/X06SA/Data10/e10010/PXI/20191016/SMX/Guillaume/LOV/light/CrLOV1_light_2_data_000642.h5
/sls/X06SA/Data10/e10010/PXI/20191016/SMX/Guillaume/LOV/light/CrLOV1_light_2_data_000643.h5
/sls/X06SA/Data10/e10010/PXI/20191016/SMX/Guillaume/LOV/light/CrLOV1_light_2_data_000644.h5
/sls/X06SA/Data10/e10010/PXI/20191016/SMX/Guillaume/LOV/light/CrLOV1_light_2_data_000645.h5
/sls/X06SA/Data10/e10010/PXI/20191016/SMX/Guillaume/LOV/light/CrLOV1_light_2_data_000646.h5
/sls/X06SA/Data10/e10010/PXI/20191016/SMX/Guillaume/LOV/light/CrLOV1_light_2_data_000647.h5
/sls/X06SA/Data10/e10010/PXI/20191016/SMX/Guillaume/LOV/light/CrLOV1_light_2_data_000648.h5
/sls/X06SA/Data10/e10010/PXI/20191016/SMX/Guillaume/LOV/light/CrLOV1_light_2_data_000649.h5
/sls/X06SA/Data10/e10010/PXI/20191016/SMX/Guillaume/LOV/light/CrLOV1_light_2_data_000650.h5
/sls/X06SA/Data10/e10010/PXI/20191016/SMX/Guillaume/LOV/light/CrLOV1_light_2_data_000651.h5
/sls/X06SA/Data10/e10010/PXI/20191016/SMX/Guillaume/LOV/light/CrLOV1_light_2_data_000652.h5
/sls/X06SA/Data10/e10010/PXI/20191016/SMX/Guillaume/LOV/light/CrLOV1_light_2_data_000653.h5
/sls/X06SA/Data10/e10010/PXI/20191016/SMX/Guillaume/LOV/light/CrLOV1_light_2_data_000654.h5
/sls/X06SA/Data10/e10010/PXI/20191016/SMX/Guillaume/LOV/light/CrLOV1_light_2_data_000655.h5
/sls/X06SA/Data10/e10010/PXI/20191016/SMX/Guillaume/LOV/light/CrLOV1_light_2_data_000656.h5
/sls/X06SA/Data10/e10010/PXI/20191016/SMX/Guillaume/LOV/light/CrLOV1_light_2_data_000657.h5
/sls/X06SA/Data10/e10010/PXI/20191016/SMX/Guillaume/LOV/light/CrLOV1_light_2_data_000658.h5
/sls/X06SA/Data10/e10010/PXI/20191016/SMX/Guillaume/LOV/light/CrLOV1_light_2_data_000659.h5
/sls/X06SA/Data10/e10010/PXI/20191016/SMX/Guillaume/LOV/light/CrLOV1_light_2_data_000660.h5
/sls/X06SA/Data10/e10010/PXI/20191016/SMX/Guillaume/LOV/light/CrLOV1_light_2_data_000661.h5
/sls/X06SA/Data10/e10010/PXI/20191016/SMX/Guillaume/LOV/light/CrLOV1_light_2_data_000662.h5
/sls/X06SA/Data10/e10010/PXI/20191016/SMX/Guillaume/LOV/light/CrLOV1_light_2_data_000663.h5
/sls/X06SA/Data10/e10010/PXI/20191016/SMX/Guillaume/LOV/light/CrLOV1_light_2_data_000664.h5
/sls/X06SA/Data10/e10010/PXI/20191016/SMX/Guillaume/LOV/light/CrLOV1_light_2_data_000665.h5
/sls/X06SA/Data10/e10010/PXI/20191016/SMX/Guillaume/LOV/light/CrLOV1_light_2_data_000666.h5
/sls/X06SA/Data10/e10010/PXI/20191016/SMX/Guillaume/LOV/light/CrLOV1_light_2_data_000667.h5
/sls/X06SA/Data10/e10010/PXI/20191016/SMX/Guillaume/LOV/light/CrLOV1_light_2_data_000668.h5
/sls/X06SA/Data10/e10010/PXI/20191016/SMX/Guillaume/LOV/light/CrLOV1_light_2_data_000669.h5
/sls/X06SA/Data10/e10010/PXI/20191016/SMX/Guillaume/LOV/light/CrLOV1_light_2_data_000670.h5
/sls/X06SA/Data10/e10010/PXI/20191016/SMX/Guillaume/LOV/light/CrLOV1_light_2_data_000671.h5
/sls/X06SA/Data10/e10010/PXI/20191016/SMX/Guillaume/LOV/light/CrLOV1_light_2_data_000672.h5
/sls/X06SA/Data10/e10010/PXI/20191016/SMX/Guillaume/LOV/light/CrLOV1_light_2_data_000673.h5
/sls/X06SA/Data10/e10010/PXI/20191016/SMX/Guillaume/LOV/light/CrLOV1_light_2_data_000674.h5
/sls/X06SA/Data10/e10010/PXI/20191016/SMX/Guillaume/LOV/light/CrLOV1_light_2_data_000675.h5
/sls/X06SA/Data10/e10010/PXI/20191016/SMX/Guillaume/LOV/light/CrLOV1_light_2_data_000676.h5
/sls/X06SA/Data10/e10010/PXI/20191016/SMX/Guillaume/LOV/light/CrLOV1_light_2_data_000677.h5
/sls/X06SA/Data10/e10010/PXI/20191016/SMX/Guillaume/LOV/light/CrLOV1_light_2_data_000678.h5
/sls/X06SA/Data10/e10010/PXI/20191016/SMX/Guillaume/LOV/light/CrLOV1_light_2_data_000679.h5
/sls/X06SA/Data10/e10010/PXI/20191016/SMX/Guillaume/LOV/light/CrLOV1_light_2_data_000680.h5
/sls/X06SA/Data10/e10010/PXI/20191016/SMX/Guillaume/LOV/light/CrLOV1_light_2_data_000681.h5
/sls/X06SA/Data10/e10010/PXI/20191016/SMX/Guillaume/LOV/light/CrLOV1_light_2_data_000682.h5
/sls/X06SA/Data10/e10010/PXI/20191016/SMX/Guillaume/LOV/light/CrLOV1_light_2_data_000683.h5
/sls/X06SA/Data10/e10010/PXI/20191016/SMX/Guillaume/LOV/light/CrLOV1_light_2_data_000684.h5
/sls/X06SA/Data10/e10010/PXI/20191016/SMX/Guillaume/LOV/light/CrLOV1_light_2_data_000685.h5
/sls/X06SA/Data10/e10010/PXI/20191016/SMX/Guillaume/LOV/light/CrLOV1_light_2_data_000686.h5
/sls/X06SA/Data10/e10010/PXI/20191016/SMX/Guillaume/LOV/light/CrLOV1_light_2_data_000687.h5
/sls/X06SA/Data10/e10010/PXI/20191016/SMX/Guillaume/LOV/light/CrLOV1_light_2_data_000688.h5
/sls/X06SA/Data10/e10010/PXI/20191016/SMX/Guillaume/LOV/light/CrLOV1_light_2_data_000689.h5
/sls/X06SA/Data10/e10010/PXI/20191016/SMX/Guillaume/LOV/light/CrLOV1_light_2_data_000690.h5
/sls/X06SA/Data10/e10010/PXI/20191016/SMX/Guillaume/LOV/light/CrLOV1_light_2_data_000691.h5
/sls/X06SA/Data10/e10010/PXI/20191016/SMX/Guillaume/LOV/light/CrLOV1_light_2_data_000692.h5
/sls/X06SA/Data10/e10010/PXI/20191016/SMX/Guillaume/LOV/light/CrLOV1_light_2_data_000693.h5
/sls/X06SA/Data10/e10010/PXI/20191016/SMX/Guillaume/LOV/light/CrLOV1_light_2_data_000694.h5
/sls/X06SA/Data10/e10010/PXI/20191016/SMX/Guillaume/LOV/light/CrLOV1_light_2_data_000695.h5
/sls/X06SA/Data10/e10010/PXI/20191016/SMX/Guillaume/LOV/light/CrLOV1_light_2_data_000696.h5
/sls/X06SA/Data10/e10010/PXI/20191016/SMX/Guillaume/LOV/light/CrLOV1_light_2_data_000697.h5
/sls/X06SA/Data10/e10010/PXI/20191016/SMX/Guillaume/LOV/light/CrLOV1_light_2_data_000698.h5
/sls/X06SA/Data10/e10010/PXI/20191016/SMX/Guillaume/LOV/light/CrLOV1_light_2_data_000699.h5
/sls/X06SA/Data10/e10010/PXI/20191016/SMX/Guillaume/LOV/light/CrLOV1_light_2_data_000700.h5
/sls/X06SA/Data10/e10010/PXI/20191016/SMX/Guillaume/LOV/light/CrLOV1_light_2_data_000701.h5
/sls/X06SA/Data10/e10010/PXI/20191016/SMX/Guillaume/LOV/light/CrLOV1_light_2_data_000702.h5
/sls/X06SA/Data10/e10010/PXI/20191016/SMX/Guillaume/LOV/light/CrLOV1_light_2_data_000703.h5
/sls/X06SA/Data10/e10010/PXI/20191016/SMX/Guillaume/LOV/light/CrLOV1_light_2_data_000704.h5
/sls/X06SA/Data10/e10010/PXI/20191016/SMX/Guillaume/LOV/light/CrLOV1_light_2_data_000705.h5
/sls/X06SA/Data10/e10010/PXI/20191016/SMX/Guillaume/LOV/light/CrLOV1_light_2_data_000706.h5
/sls/X06SA/Data10/e10010/PXI/20191016/SMX/Guillaume/LOV/light/CrLOV1_light_2_data_000707.h5
/sls/X06SA/Data10/e10010/PXI/20191016/SMX/Guillaume/LOV/light/CrLOV1_light_2_data_000708.h5
/sls/X06SA/Data10/e10010/PXI/20191016/SMX/Guillaume/LOV/light/CrLOV1_light_2_data_000709.h5
/sls/X06SA/Data10/e10010/PXI/20191016/SMX/Guillaume/LOV/light/CrLOV1_light_2_data_000710.h5
/sls/X06SA/Data10/e10010/PXI/20191016/SMX/Guillaume/LOV/light/CrLOV1_light_2_data_000711.h5
/sls/X06SA/Data10/e10010/PXI/20191016/SMX/Guillaume/LOV/light/CrLOV1_light_2_data_000712.h5
/sls/X06SA/Data10/e10010/PXI/20191016/SMX/Guillaume/LOV/light/CrLOV1_light_2_data_000713.h5
/sls/X06SA/Data10/e10010/PXI/20191016/SMX/Guillaume/LOV/light/CrLOV1_light_2_data_000714.h5
/sls/X06SA/Data10/e10010/PXI/20191016/SMX/Guillaume/LOV/light/CrLOV1_light_2_data_000715.h5
/sls/X06SA/Data10/e10010/PXI/20191016/SMX/Guillaume/LOV/light/CrLOV1_light_2_data_000716.h5
/sls/X06SA/Data10/e10010/PXI/20191016/SMX/Guillaume/LOV/light/CrLOV1_light_2_data_000717.h5
/sls/X06SA/Data10/e10010/PXI/20191016/SMX/Guillaume/LOV/light/CrLOV1_light_2_data_000718.h5
/sls/X06SA/Data10/e10010/PXI/20191016/SMX/Guillaume/LOV/light/CrLOV1_light_2_data_000719.h5
/sls/X06SA/Data10/e10010/PXI/20191016/SMX/Guillaume/LOV/light/CrLOV1_light_2_data_000720.h5
/sls/X06SA/Data10/e10010/PXI/20191016/SMX/Guillaume/LOV/light/CrLOV1_light_2_data_000721.h5
/sls/X06SA/Data10/e10010/PXI/20191016/SMX/Guillaume/LOV/light/CrLOV1_light_2_data_000722.h5
/sls/X06SA/Data10/e10010/PXI/20191016/SMX/Guillaume/LOV/light/CrLOV1_light_2_data_000723.h5
/sls/X06SA/Data10/e10010/PXI/20191016/SMX/Guillaume/LOV/light/CrLOV1_light_2_data_000724.h5
/sls/X06SA/Data10/e10010/PXI/20191016/SMX/Guillaume/LOV/light/CrLOV1_light_2_data_000725.h5
/sls/X06SA/Data10/e10010/PXI/20191016/SMX/Guillaume/LOV/light/CrLOV1_light_2_data_000726.h5
/sls/X06SA/Data10/e10010/PXI/20191016/SMX/Guillaume/LOV/light/CrLOV1_light_3_data_000001.h5
/sls/X06SA/Data10/e10010/PXI/20191016/SMX/Guillaume/LOV/light/CrLOV1_light_3_data_000002.h5
/sls/X06SA/Data10/e10010/PXI/20191016/SMX/Guillaume/LOV/light/CrLOV1_light_3_data_000003.h5
/sls/X06SA/Data10/e10010/PXI/20191016/SMX/Guillaume/LOV/light/CrLOV1_light_3_data_000004.h5
/sls/X06SA/Data10/e10010/PXI/20191016/SMX/Guillaume/LOV/light/CrLOV1_light_3_data_000005.h5
/sls/X06SA/Data10/e10010/PXI/20191016/SMX/Guillaume/LOV/light/CrLOV1_light_3_data_000006.h5
/sls/X06SA/Data10/e10010/PXI/20191016/SMX/Guillaume/LOV/light/CrLOV1_light_3_data_000007.h5
/sls/X06SA/Data10/e10010/PXI/20191016/SMX/Guillaume/LOV/light/CrLOV1_light_3_data_000008.h5
/sls/X06SA/Data10/e10010/PXI/20191016/SMX/Guillaume/LOV/light/CrLOV1_light_3_data_000009.h5
/sls/X06SA/Data10/e10010/PXI/20191016/SMX/Guillaume/LOV/light/CrLOV1_light_3_data_000010.h5
/sls/X06SA/Data10/e10010/PXI/20191016/SMX/Guillaume/LOV/light/CrLOV1_light_3_data_000011.h5
/sls/X06SA/Data10/e10010/PXI/20191016/SMX/Guillaume/LOV/light/CrLOV1_light_3_data_000012.h5
/sls/X06SA/Data10/e10010/PXI/20191016/SMX/Guillaume/LOV/light/CrLOV1_light_3_data_000013.h5
/sls/X06SA/Data10/e10010/PXI/20191016/SMX/Guillaume/LOV/light/CrLOV1_light_3_data_000014.h5
/sls/X06SA/Data10/e10010/PXI/20191016/SMX/Guillaume/LOV/light/CrLOV1_light_3_data_000015.h5
/sls/X06SA/Data10/e10010/PXI/20191016/SMX/Guillaume/LOV/light/CrLOV1_light_3_data_000016.h5
/sls/X06SA/Data10/e10010/PXI/20191016/SMX/Guillaume/LOV/light/CrLOV1_light_3_data_000017.h5
/sls/X06SA/Data10/e10010/PXI/20191016/SMX/Guillaume/LOV/light/CrLOV1_light_3_data_000018.h5
/sls/X06SA/Data10/e10010/PXI/20191016/SMX/Guillaume/LOV/light/CrLOV1_light_3_data_000019.h5
/sls/X06SA/Data10/e10010/PXI/20191016/SMX/Guillaume/LOV/light/CrLOV1_light_3_data_000020.h5
/sls/X06SA/Data10/e10010/PXI/20191016/SMX/Guillaume/LOV/light/CrLOV1_light_3_data_000021.h5
/sls/X06SA/Data10/e10010/PXI/20191016/SMX/Guillaume/LOV/light/CrLOV1_light_3_data_000022.h5
/sls/X06SA/Data10/e10010/PXI/20191016/SMX/Guillaume/LOV/light/CrLOV1_light_3_data_000023.h5
/sls/X06SA/Data10/e10010/PXI/20191016/SMX/Guillaume/LOV/light/CrLOV1_light_3_data_000024.h5
/sls/X06SA/Data10/e10010/PXI/20191016/SMX/Guillaume/LOV/light/CrLOV1_light_3_data_000025.h5
/sls/X06SA/Data10/e10010/PXI/20191016/SMX/Guillaume/LOV/light/CrLOV1_light_3_data_000026.h5
/sls/X06SA/Data10/e10010/PXI/20191016/SMX/Guillaume/LOV/light/CrLOV1_light_3_data_000027.h5
/sls/X06SA/Data10/e10010/PXI/20191016/SMX/Guillaume/LOV/light/CrLOV1_light_3_data_000028.h5
/sls/X06SA/Data10/e10010/PXI/20191016/SMX/Guillaume/LOV/light/CrLOV1_light_3_data_000029.h5
/sls/X06SA/Data10/e10010/PXI/20191016/SMX/Guillaume/LOV/light/CrLOV1_light_3_data_000030.h5
/sls/X06SA/Data10/e10010/PXI/20191016/SMX/Guillaume/LOV/light/CrLOV1_light_3_data_000031.h5
/sls/X06SA/Data10/e10010/PXI/20191016/SMX/Guillaume/LOV/light/CrLOV1_light_3_data_000032.h5
/sls/X06SA/Data10/e10010/PXI/20191016/SMX/Guillaume/LOV/light/CrLOV1_light_3_data_000033.h5
/sls/X06SA/Data10/e10010/PXI/20191016/SMX/Guillaume/LOV/light/CrLOV1_light_3_data_000034.h5
/sls/X06SA/Data10/e10010/PXI/20191016/SMX/Guillaume/LOV/light/CrLOV1_light_3_data_000035.h5
/sls/X06SA/Data10/e10010/PXI/20191016/SMX/Guillaume/LOV/light/CrLOV1_light_3_data_000036.h5
/sls/X06SA/Data10/e10010/PXI/20191016/SMX/Guillaume/LOV/light/CrLOV1_light_3_data_000037.h5
/sls/X06SA/Data10/e10010/PXI/20191016/SMX/Guillaume/LOV/light/CrLOV1_light_3_data_000038.h5
/sls/X06SA/Data10/e10010/PXI/20191016/SMX/Guillaume/LOV/light/CrLOV1_light_3_data_000039.h5
/sls/X06SA/Data10/e10010/PXI/20191016/SMX/Guillaume/LOV/light/CrLOV1_light_3_data_000040.h5
/sls/X06SA/Data10/e10010/PXI/20191016/SMX/Guillaume/LOV/light/CrLOV1_light_3_data_000041.h5
/sls/X06SA/Data10/e10010/PXI/20191016/SMX/Guillaume/LOV/light/CrLOV1_light_3_data_000042.h5
/sls/X06SA/Data10/e10010/PXI/20191016/SMX/Guillaume/LOV/light/CrLOV1_light_3_data_000043.h5
/sls/X06SA/Data10/e10010/PXI/20191016/SMX/Guillaume/LOV/light/CrLOV1_light_3_data_000044.h5
/sls/X06SA/Data10/e10010/PXI/20191016/SMX/Guillaume/LOV/light/CrLOV1_light_3_data_000045.h5
/sls/X06SA/Data10/e10010/PXI/20191016/SMX/Guillaume/LOV/light/CrLOV1_light_3_data_000046.h5
/sls/X06SA/Data10/e10010/PXI/20191016/SMX/Guillaume/LOV/light/CrLOV1_light_3_data_000047.h5
/sls/X06SA/Data10/e10010/PXI/20191016/SMX/Guillaume/LOV/light/CrLOV1_light_3_data_000048.h5
/sls/X06SA/Data10/e10010/PXI/20191016/SMX/Guillaume/LOV/light/CrLOV1_light_3_data_000049.h5
/sls/X06SA/Data10/e10010/PXI/20191016/SMX/Guillaume/LOV/light/CrLOV1_light_3_data_000050.h5
/sls/X06SA/Data10/e10010/PXI/20191016/SMX/Guillaume/LOV/light/CrLOV1_light_3_data_000051.h5
/sls/X06SA/Data10/e10010/PXI/20191016/SMX/Guillaume/LOV/light/CrLOV1_light_3_data_000052.h5
/sls/X06SA/Data10/e10010/PXI/20191016/SMX/Guillaume/LOV/light/CrLOV1_light_3_data_000053.h5
/sls/X06SA/Data10/e10010/PXI/20191016/SMX/Guillaume/LOV/light/CrLOV1_light_3_data_000054.h5
/sls/X06SA/Data10/e10010/PXI/20191016/SMX/Guillaume/LOV/light/CrLOV1_light_3_data_000055.h5
/sls/X06SA/Data10/e10010/PXI/20191016/SMX/Guillaume/LOV/light/CrLOV1_light_3_data_000056.h5
/sls/X06SA/Data10/e10010/PXI/20191016/SMX/Guillaume/LOV/light/CrLOV1_light_3_data_000057.h5
/sls/X06SA/Data10/e10010/PXI/20191016/SMX/Guillaume/LOV/light/CrLOV1_light_3_data_000058.h5
/sls/X06SA/Data10/e10010/PXI/20191016/SMX/Guillaume/LOV/light/CrLOV1_light_3_data_000059.h5
/sls/X06SA/Data10/e10010/PXI/20191016/SMX/Guillaume/LOV/light/CrLOV1_light_3_data_000060.h5
/sls/X06SA/Data10/e10010/PXI/20191016/SMX/Guillaume/LOV/light/CrLOV1_light_3_data_000061.h5
/sls/X06SA/Data10/e10010/PXI/20191016/SMX/Guillaume/LOV/light/CrLOV1_light_3_data_000062.h5
/sls/X06SA/Data10/e10010/PXI/20191016/SMX/Guillaume/LOV/light/CrLOV1_light_3_data_000063.h5
/sls/X06SA/Data10/e10010/PXI/20191016/SMX/Guillaume/LOV/light/CrLOV1_light_3_data_000064.h5
/sls/X06SA/Data10/e10010/PXI/20191016/SMX/Guillaume/LOV/light/CrLOV1_light_3_data_000065.h5
/sls/X06SA/Data10/e10010/PXI/20191016/SMX/Guillaume/LOV/light/CrLOV1_light_3_data_000066.h5
/sls/X06SA/Data10/e10010/PXI/20191016/SMX/Guillaume/LOV/light/CrLOV1_light_3_data_000067.h5
/sls/X06SA/Data10/e10010/PXI/20191016/SMX/Guillaume/LOV/light/CrLOV1_light_3_data_000068.h5
/sls/X06SA/Data10/e10010/PXI/20191016/SMX/Guillaume/LOV/light/CrLOV1_light_3_data_000069.h5
/sls/X06SA/Data10/e10010/PXI/20191016/SMX/Guillaume/LOV/light/CrLOV1_light_3_data_000070.h5
/sls/X06SA/Data10/e10010/PXI/20191016/SMX/Guillaume/LOV/light/CrLOV1_light_3_data_000071.h5
/sls/X06SA/Data10/e10010/PXI/20191016/SMX/Guillaume/LOV/light/CrLOV1_light_3_data_000072.h5
/sls/X06SA/Data10/e10010/PXI/20191016/SMX/Guillaume/LOV/light/CrLOV1_light_3_data_000073.h5
/sls/X06SA/Data10/e10010/PXI/20191016/SMX/Guillaume/LOV/light/CrLOV1_light_3_data_000074.h5
/sls/X06SA/Data10/e10010/PXI/20191016/SMX/Guillaume/LOV/light/CrLOV1_light_3_data_000075.h5
/sls/X06SA/Data10/e10010/PXI/20191016/SMX/Guillaume/LOV/light/CrLOV1_light_3_data_000076.h5
/sls/X06SA/Data10/e10010/PXI/20191016/SMX/Guillaume/LOV/light/CrLOV1_light_3_data_000077.h5
/sls/X06SA/Data10/e10010/PXI/20191016/SMX/Guillaume/LOV/light/CrLOV1_light_3_data_000078.h5
/sls/X06SA/Data10/e10010/PXI/20191016/SMX/Guillaume/LOV/light/CrLOV1_light_3_data_000079.h5
/sls/X06SA/Data10/e10010/PXI/20191016/SMX/Guillaume/LOV/light/CrLOV1_light_3_data_000080.h5
/sls/X06SA/Data10/e10010/PXI/20191016/SMX/Guillaume/LOV/light/CrLOV1_light_3_data_000081.h5
/sls/X06SA/Data10/e10010/PXI/20191016/SMX/Guillaume/LOV/light/CrLOV1_light_3_data_000082.h5
/sls/X06SA/Data10/e10010/PXI/20191016/SMX/Guillaume/LOV/light/CrLOV1_light_3_data_000083.h5
/sls/X06SA/Data10/e10010/PXI/20191016/SMX/Guillaume/LOV/light/CrLOV1_light_3_data_000084.h5
/sls/X06SA/Data10/e10010/PXI/20191016/SMX/Guillaume/LOV/light/CrLOV1_light_3_data_000085.h5
/sls/X06SA/Data10/e10010/PXI/20191016/SMX/Guillaume/LOV/light/CrLOV1_light_3_data_000086.h5
/sls/X06SA/Data10/e10010/PXI/20191016/SMX/Guillaume/LOV/light/CrLOV1_light_3_data_000087.h5
/sls/X06SA/Data10/e10010/PXI/20191016/SMX/Guillaume/LOV/light/CrLOV1_light_3_data_000088.h5
/sls/X06SA/Data10/e10010/PXI/20191016/SMX/Guillaume/LOV/light/CrLOV1_light_3_data_000089.h5
/sls/X06SA/Data10/e10010/PXI/20191016/SMX/Guillaume/LOV/light/CrLOV1_light_3_data_000090.h5
/sls/X06SA/Data10/e10010/PXI/20191016/SMX/Guillaume/LOV/light/CrLOV1_light_3_data_000091.h5
/sls/X06SA/Data10/e10010/PXI/20191016/SMX/Guillaume/LOV/light/CrLOV1_light_3_data_000092.h5
/sls/X06SA/Data10/e10010/PXI/20191016/SMX/Guillaume/LOV/light/CrLOV1_light_3_data_000093.h5
/sls/X06SA/Data10/e10010/PXI/20191016/SMX/Guillaume/LOV/light/CrLOV1_light_3_data_000094.h5
/sls/X06SA/Data10/e10010/PXI/20191016/SMX/Guillaume/LOV/light/CrLOV1_light_3_data_000095.h5
/sls/X06SA/Data10/e10010/PXI/20191016/SMX/Guillaume/LOV/light/CrLOV1_light_3_data_000096.h5
/sls/X06SA/Data10/e10010/PXI/20191016/SMX/Guillaume/LOV/light/CrLOV1_light_3_data_000097.h5
/sls/X06SA/Data10/e10010/PXI/20191016/SMX/Guillaume/LOV/light/CrLOV1_light_3_data_000098.h5
/sls/X06SA/Data10/e10010/PXI/20191016/SMX/Guillaume/LOV/light/CrLOV1_light_3_data_000099.h5
/sls/X06SA/Data10/e10010/PXI/20191016/SMX/Guillaume/LOV/light/CrLOV1_light_3_data_000100.h5
/sls/X06SA/Data10/e10010/PXI/20191016/SMX/Guillaume/LOV/light/CrLOV1_light_3_data_000101.h5
/sls/X06SA/Data10/e10010/PXI/20191016/SMX/Guillaume/LOV/light/CrLOV1_light_3_data_000102.h5
/sls/X06SA/Data10/e10010/PXI/20191016/SMX/Guillaume/LOV/light/CrLOV1_light_3_data_000103.h5
/sls/X06SA/Data10/e10010/PXI/20191016/SMX/Guillaume/LOV/light/CrLOV1_light_3_data_000104.h5
/sls/X06SA/Data10/e10010/PXI/20191016/SMX/Guillaume/LOV/light/CrLOV1_light_3_data_000105.h5
/sls/X06SA/Data10/e10010/PXI/20191016/SMX/Guillaume/LOV/light/CrLOV1_light_3_data_000106.h5
/sls/X06SA/Data10/e10010/PXI/20191016/SMX/Guillaume/LOV/light/CrLOV1_light_3_data_000107.h5
/sls/X06SA/Data10/e10010/PXI/20191016/SMX/Guillaume/LOV/light/CrLOV1_light_3_data_000108.h5
/sls/X06SA/Data10/e10010/PXI/20191016/SMX/Guillaume/LOV/light/CrLOV1_light_3_data_000109.h5
/sls/X06SA/Data10/e10010/PXI/20191016/SMX/Guillaume/LOV/light/CrLOV1_light_3_data_000110.h5
/sls/X06SA/Data10/e10010/PXI/20191016/SMX/Guillaume/LOV/light/CrLOV1_light_3_data_000111.h5
/sls/X06SA/Data10/e10010/PXI/20191016/SMX/Guillaume/LOV/light/CrLOV1_light_3_data_000112.h5
/sls/X06SA/Data10/e10010/PXI/20191016/SMX/Guillaume/LOV/light/CrLOV1_light_3_data_000113.h5
/sls/X06SA/Data10/e10010/PXI/20191016/SMX/Guillaume/LOV/light/CrLOV1_light_3_data_000114.h5
/sls/X06SA/Data10/e10010/PXI/20191016/SMX/Guillaume/LOV/light/CrLOV1_light_3_data_000115.h5
/sls/X06SA/Data10/e10010/PXI/20191016/SMX/Guillaume/LOV/light/CrLOV1_light_3_data_000116.h5
/sls/X06SA/Data10/e10010/PXI/20191016/SMX/Guillaume/LOV/light/CrLOV1_light_3_data_000117.h5
/sls/X06SA/Data10/e10010/PXI/20191016/SMX/Guillaume/LOV/light/CrLOV1_light_3_data_000118.h5
/sls/X06SA/Data10/e10010/PXI/20191016/SMX/Guillaume/LOV/light/CrLOV1_light_3_data_000119.h5
/sls/X06SA/Data10/e10010/PXI/20191016/SMX/Guillaume/LOV/light/CrLOV1_light_3_data_000120.h5
/sls/X06SA/Data10/e10010/PXI/20191016/SMX/Guillaume/LOV/light/CrLOV1_light_3_data_000121.h5
/sls/X06SA/Data10/e10010/PXI/20191016/SMX/Guillaume/LOV/light/CrLOV1_light_3_data_000122.h5
/sls/X06SA/Data10/e10010/PXI/20191016/SMX/Guillaume/LOV/light/CrLOV1_light_3_data_000123.h5
/sls/X06SA/Data10/e10010/PXI/20191016/SMX/Guillaume/LOV/light/CrLOV1_light_3_data_000124.h5
/sls/X06SA/Data10/e10010/PXI/20191016/SMX/Guillaume/LOV/light/CrLOV1_light_3_data_000125.h5
/sls/X06SA/Data10/e10010/PXI/20191016/SMX/Guillaume/LOV/light/CrLOV1_light_3_data_000126.h5
/sls/X06SA/Data10/e10010/PXI/20191016/SMX/Guillaume/LOV/light/CrLOV1_light_3_data_000127.h5
/sls/X06SA/Data10/e10010/PXI/20191016/SMX/Guillaume/LOV/light/CrLOV1_light_3_data_000128.h5
/sls/X06SA/Data10/e10010/PXI/20191016/SMX/Guillaume/LOV/light/CrLOV1_light_3_data_000129.h5
/sls/X06SA/Data10/e10010/PXI/20191016/SMX/Guillaume/LOV/light/CrLOV1_light_3_data_000130.h5
/sls/X06SA/Data10/e10010/PXI/20191016/SMX/Guillaume/LOV/light/CrLOV1_light_3_data_000131.h5
/sls/X06SA/Data10/e10010/PXI/20191016/SMX/Guillaume/LOV/light/CrLOV1_light_3_data_000132.h5
/sls/X06SA/Data10/e10010/PXI/20191016/SMX/Guillaume/LOV/light/CrLOV1_light_3_data_000133.h5
/sls/X06SA/Data10/e10010/PXI/20191016/SMX/Guillaume/LOV/light/CrLOV1_light_3_data_000134.h5
/sls/X06SA/Data10/e10010/PXI/20191016/SMX/Guillaume/LOV/light/CrLOV1_light_3_data_000135.h5
/sls/X06SA/Data10/e10010/PXI/20191016/SMX/Guillaume/LOV/light/CrLOV1_light_3_data_000136.h5
/sls/X06SA/Data10/e10010/PXI/20191016/SMX/Guillaume/LOV/light/CrLOV1_light_3_data_000137.h5
/sls/X06SA/Data10/e10010/PXI/20191016/SMX/Guillaume/LOV/light/CrLOV1_light_3_data_000138.h5
/sls/X06SA/Data10/e10010/PXI/20191016/SMX/Guillaume/LOV/light/CrLOV1_light_3_data_000139.h5
/sls/X06SA/Data10/e10010/PXI/20191016/SMX/Guillaume/LOV/light/CrLOV1_light_3_data_000140.h5
/sls/X06SA/Data10/e10010/PXI/20191016/SMX/Guillaume/LOV/light/CrLOV1_light_3_data_000141.h5
/sls/X06SA/Data10/e10010/PXI/20191016/SMX/Guillaume/LOV/light/CrLOV1_light_3_data_000142.h5
/sls/X06SA/Data10/e10010/PXI/20191016/SMX/Guillaume/LOV/light/CrLOV1_light_3_data_000143.h5
/sls/X06SA/Data10/e10010/PXI/20191016/SMX/Guillaume/LOV/light/CrLOV1_light_3_data_000144.h5
/sls/X06SA/Data10/e10010/PXI/20191016/SMX/Guillaume/LOV/light/CrLOV1_light_3_data_000145.h5
/sls/X06SA/Data10/e10010/PXI/20191016/SMX/Guillaume/LOV/light/CrLOV1_light_3_data_000146.h5
/sls/X06SA/Data10/e10010/PXI/20191016/SMX/Guillaume/LOV/light/CrLOV1_light_3_data_000147.h5
/sls/X06SA/Data10/e10010/PXI/20191016/SMX/Guillaume/LOV/light/CrLOV1_light_3_data_000148.h5
/sls/X06SA/Data10/e10010/PXI/20191016/SMX/Guillaume/LOV/light/CrLOV1_light_3_data_000149.h5
/sls/X06SA/Data10/e10010/PXI/20191016/SMX/Guillaume/LOV/light/CrLOV1_light_3_data_000150.h5
/sls/X06SA/Data10/e10010/PXI/20191016/SMX/Guillaume/LOV/light/CrLOV1_light_3_data_000151.h5
/sls/X06SA/Data10/e10010/PXI/20191016/SMX/Guillaume/LOV/light/CrLOV1_light_3_data_000152.h5
/sls/X06SA/Data10/e10010/PXI/20191016/SMX/Guillaume/LOV/light/CrLOV1_light_3_data_000153.h5
/sls/X06SA/Data10/e10010/PXI/20191016/SMX/Guillaume/LOV/light/CrLOV1_light_3_data_000154.h5
/sls/X06SA/Data10/e10010/PXI/20191016/SMX/Guillaume/LOV/light/CrLOV1_light_3_data_000155.h5
/sls/X06SA/Data10/e10010/PXI/20191016/SMX/Guillaume/LOV/light/CrLOV1_light_3_data_000156.h5
/sls/X06SA/Data10/e10010/PXI/20191016/SMX/Guillaume/LOV/light/CrLOV1_light_3_data_000157.h5
/sls/X06SA/Data10/e10010/PXI/20191016/SMX/Guillaume/LOV/light/CrLOV1_light_3_data_000158.h5
/sls/X06SA/Data10/e10010/PXI/20191016/SMX/Guillaume/LOV/light/CrLOV1_light_3_data_000159.h5
/sls/X06SA/Data10/e10010/PXI/20191016/SMX/Guillaume/LOV/light/CrLOV1_light_3_data_000160.h5
/sls/X06SA/Data10/e10010/PXI/20191016/SMX/Guillaume/LOV/light/CrLOV1_light_3_data_000161.h5
/sls/X06SA/Data10/e10010/PXI/20191016/SMX/Guillaume/LOV/light/CrLOV1_light_3_data_000162.h5
/sls/X06SA/Data10/e10010/PXI/20191016/SMX/Guillaume/LOV/light/CrLOV1_light_3_data_000163.h5
/sls/X06SA/Data10/e10010/PXI/20191016/SMX/Guillaume/LOV/light/CrLOV1_light_3_data_000164.h5
/sls/X06SA/Data10/e10010/PXI/20191016/SMX/Guillaume/LOV/light/CrLOV1_light_3_data_000165.h5
/sls/X06SA/Data10/e10010/PXI/20191016/SMX/Guillaume/LOV/light/CrLOV1_light_3_data_000166.h5
/sls/X06SA/Data10/e10010/PXI/20191016/SMX/Guillaume/LOV/light/CrLOV1_light_3_data_000167.h5
/sls/X06SA/Data10/e10010/PXI/20191016/SMX/Guillaume/LOV/light/CrLOV1_light_3_data_000168.h5
/sls/X06SA/Data10/e10010/PXI/20191016/SMX/Guillaume/LOV/light/CrLOV1_light_3_data_000169.h5
/sls/X06SA/Data10/e10010/PXI/20191016/SMX/Guillaume/LOV/light/CrLOV1_light_3_data_000170.h5
/sls/X06SA/Data10/e10010/PXI/20191016/SMX/Guillaume/LOV/light/CrLOV1_light_3_data_000171.h5
/sls/X06SA/Data10/e10010/PXI/20191016/SMX/Guillaume/LOV/light/CrLOV1_light_3_data_000172.h5
/sls/X06SA/Data10/e10010/PXI/20191016/SMX/Guillaume/LOV/light/CrLOV1_light_3_data_000173.h5
/sls/X06SA/Data10/e10010/PXI/20191016/SMX/Guillaume/LOV/light/CrLOV1_light_3_data_000174.h5
/sls/X06SA/Data10/e10010/PXI/20191016/SMX/Guillaume/LOV/light/CrLOV1_light_3_data_000175.h5
/sls/X06SA/Data10/e10010/PXI/20191016/SMX/Guillaume/LOV/light/CrLOV1_light_3_data_000176.h5
/sls/X06SA/Data10/e10010/PXI/20191016/SMX/Guillaume/LOV/light/CrLOV1_light_3_data_000177.h5
/sls/X06SA/Data10/e10010/PXI/20191016/SMX/Guillaume/LOV/light/CrLOV1_light_3_data_000178.h5
/sls/X06SA/Data10/e10010/PXI/20191016/SMX/Guillaume/LOV/light/CrLOV1_light_3_data_000179.h5
/sls/X06SA/Data10/e10010/PXI/20191016/SMX/Guillaume/LOV/light/CrLOV1_light_3_data_000180.h5
/sls/X06SA/Data10/e10010/PXI/20191016/SMX/Guillaume/LOV/light/CrLOV1_light_3_data_000181.h5
/sls/X06SA/Data10/e10010/PXI/20191016/SMX/Guillaume/LOV/light/CrLOV1_light_3_data_000182.h5
/sls/X06SA/Data10/e10010/PXI/20191016/SMX/Guillaume/LOV/light/CrLOV1_light_3_data_000183.h5
/sls/X06SA/Data10/e10010/PXI/20191016/SMX/Guillaume/LOV/light/CrLOV1_light_3_data_000184.h5
/sls/X06SA/Data10/e10010/PXI/20191016/SMX/Guillaume/LOV/light/CrLOV1_light_3_data_000185.h5
/sls/X06SA/Data10/e10010/PXI/20191016/SMX/Guillaume/LOV/light/CrLOV1_light_3_data_000186.h5
/sls/X06SA/Data10/e10010/PXI/20191016/SMX/Guillaume/LOV/light/CrLOV1_light_3_data_000187.h5
/sls/X06SA/Data10/e10010/PXI/20191016/SMX/Guillaume/LOV/light/CrLOV1_light_3_data_000188.h5
/sls/X06SA/Data10/e10010/PXI/20191016/SMX/Guillaume/LOV/light/CrLOV1_light_3_data_000189.h5
/sls/X06SA/Data10/e10010/PXI/20191016/SMX/Guillaume/LOV/light/CrLOV1_light_3_data_000190.h5
/sls/X06SA/Data10/e10010/PXI/20191016/SMX/Guillaume/LOV/light/CrLOV1_light_3_data_000191.h5
/sls/X06SA/Data10/e10010/PXI/20191016/SMX/Guillaume/LOV/light/CrLOV1_light_3_data_000192.h5
/sls/X06SA/Data10/e10010/PXI/20191016/SMX/Guillaume/LOV/light/CrLOV1_light_3_data_000193.h5
/sls/X06SA/Data10/e10010/PXI/20191016/SMX/Guillaume/LOV/light/CrLOV1_light_3_data_000194.h5
/sls/X06SA/Data10/e10010/PXI/20191016/SMX/Guillaume/LOV/light/CrLOV1_light_3_data_000195.h5
/sls/X06SA/Data10/e10010/PXI/20191016/SMX/Guillaume/LOV/light/CrLOV1_light_3_data_000196.h5
/sls/X06SA/Data10/e10010/PXI/20191016/SMX/Guillaume/LOV/light/CrLOV1_light_3_data_000197.h5
/sls/X06SA/Data10/e10010/PXI/20191016/SMX/Guillaume/LOV/light/CrLOV1_light_3_data_000198.h5
/sls/X06SA/Data10/e10010/PXI/20191016/SMX/Guillaume/LOV/light/CrLOV1_light_3_data_000199.h5
/sls/X06SA/Data10/e10010/PXI/20191016/SMX/Guillaume/LOV/light/CrLOV1_light_3_data_000200.h5
/sls/X06SA/Data10/e10010/PXI/20191016/SMX/Guillaume/LOV/light/CrLOV1_light_3_data_000201.h5
/sls/X06SA/Data10/e10010/PXI/20191016/SMX/Guillaume/LOV/light/CrLOV1_light_3_data_000202.h5
/sls/X06SA/Data10/e10010/PXI/20191016/SMX/Guillaume/LOV/light/CrLOV1_light_3_data_000203.h5
/sls/X06SA/Data10/e10010/PXI/20191016/SMX/Guillaume/LOV/light/CrLOV1_light_3_data_000204.h5
/sls/X06SA/Data10/e10010/PXI/20191016/SMX/Guillaume/LOV/light/CrLOV1_light_3_data_000205.h5
/sls/X06SA/Data10/e10010/PXI/20191016/SMX/Guillaume/LOV/light/CrLOV1_light_3_data_000206.h5
/sls/X06SA/Data10/e10010/PXI/20191016/SMX/Guillaume/LOV/light/CrLOV1_light_3_data_000207.h5
/sls/X06SA/Data10/e10010/PXI/20191016/SMX/Guillaume/LOV/light/CrLOV1_light_3_data_000208.h5
/sls/X06SA/Data10/e10010/PXI/20191016/SMX/Guillaume/LOV/light/CrLOV1_light_3_data_000209.h5
/sls/X06SA/Data10/e10010/PXI/20191016/SMX/Guillaume/LOV/light/CrLOV1_light_3_data_000210.h5
/sls/X06SA/Data10/e10010/PXI/20191016/SMX/Guillaume/LOV/light/CrLOV1_light_3_data_000211.h5
/sls/X06SA/Data10/e10010/PXI/20191016/SMX/Guillaume/LOV/light/CrLOV1_light_3_data_000212.h5
/sls/X06SA/Data10/e10010/PXI/20191016/SMX/Guillaume/LOV/light/CrLOV1_light_3_data_000213.h5
/sls/X06SA/Data10/e10010/PXI/20191016/SMX/Guillaume/LOV/light/CrLOV1_light_3_data_000214.h5
/sls/X06SA/Data10/e10010/PXI/20191016/SMX/Guillaume/LOV/light/CrLOV1_light_3_data_000215.h5
/sls/X06SA/Data10/e10010/PXI/20191016/SMX/Guillaume/LOV/light/CrLOV1_light_3_data_000216.h5
/sls/X06SA/Data10/e10010/PXI/20191016/SMX/Guillaume/LOV/light/CrLOV1_light_3_data_000217.h5
/sls/X06SA/Data10/e10010/PXI/20191016/SMX/Guillaume/LOV/light/CrLOV1_light_3_data_000218.h5
/sls/X06SA/Data10/e10010/PXI/20191016/SMX/Guillaume/LOV/light/CrLOV1_light_3_data_000219.h5
/sls/X06SA/Data10/e10010/PXI/20191016/SMX/Guillaume/LOV/light/CrLOV1_light_3_data_000220.h5
/sls/X06SA/Data10/e10010/PXI/20191016/SMX/Guillaume/LOV/light/CrLOV1_light_3_data_000221.h5
/sls/X06SA/Data10/e10010/PXI/20191016/SMX/Guillaume/LOV/light/CrLOV1_light_3_data_000222.h5
/sls/X06SA/Data10/e10010/PXI/20191016/SMX/Guillaume/LOV/light/CrLOV1_light_3_data_000223.h5
/sls/X06SA/Data10/e10010/PXI/20191016/SMX/Guillaume/LOV/light/CrLOV1_light_3_data_000224.h5
/sls/X06SA/Data10/e10010/PXI/20191016/SMX/Guillaume/LOV/light/CrLOV1_light_3_data_000225.h5
/sls/X06SA/Data10/e10010/PXI/20191016/SMX/Guillaume/LOV/light/CrLOV1_light_3_data_000226.h5
/sls/X06SA/Data10/e10010/PXI/20191016/SMX/Guillaume/LOV/light/CrLOV1_light_3_data_000227.h5
/sls/X06SA/Data10/e10010/PXI/20191016/SMX/Guillaume/LOV/light/CrLOV1_light_3_data_000228.h5
/sls/X06SA/Data10/e10010/PXI/20191016/SMX/Guillaume/LOV/light/CrLOV1_light_3_data_000229.h5
/sls/X06SA/Data10/e10010/PXI/20191016/SMX/Guillaume/LOV/light/CrLOV1_light_3_data_000230.h5
/sls/X06SA/Data10/e10010/PXI/20191016/SMX/Guillaume/LOV/light/CrLOV1_light_3_data_000231.h5
/sls/X06SA/Data10/e10010/PXI/20191016/SMX/Guillaume/LOV/light/CrLOV1_light_3_data_000232.h5
/sls/X06SA/Data10/e10010/PXI/20191016/SMX/Guillaume/LOV/light/CrLOV1_light_3_data_000233.h5
/sls/X06SA/Data10/e10010/PXI/20191016/SMX/Guillaume/LOV/light/CrLOV1_light_3_data_000234.h5
/sls/X06SA/Data10/e10010/PXI/20191016/SMX/Guillaume/LOV/light/CrLOV1_light_3_data_000235.h5
/sls/X06SA/Data10/e10010/PXI/20191016/SMX/Guillaume/LOV/light/CrLOV1_light_3_data_000236.h5
/sls/X06SA/Data10/e10010/PXI/20191016/SMX/Guillaume/LOV/light/CrLOV1_light_3_data_000237.h5
/sls/X06SA/Data10/e10010/PXI/20191016/SMX/Guillaume/LOV/light/CrLOV1_light_3_data_000238.h5
/sls/X06SA/Data10/e10010/PXI/20191016/SMX/Guillaume/LOV/light/CrLOV1_light_3_data_000239.h5
/sls/X06SA/Data10/e10010/PXI/20191016/SMX/Guillaume/LOV/light/CrLOV1_light_3_data_000240.h5
/sls/X06SA/Data10/e10010/PXI/20191016/SMX/Guillaume/LOV/light/CrLOV1_light_3_data_000241.h5
/sls/X06SA/Data10/e10010/PXI/20191016/SMX/Guillaume/LOV/light/CrLOV1_light_3_data_000242.h5
/sls/X06SA/Data10/e10010/PXI/20191016/SMX/Guillaume/LOV/light/CrLOV1_light_3_data_000243.h5
/sls/X06SA/Data10/e10010/PXI/20191016/SMX/Guillaume/LOV/light/CrLOV1_light_3_data_000244.h5
/sls/X06SA/Data10/e10010/PXI/20191016/SMX/Guillaume/LOV/light/CrLOV1_light_3_data_000245.h5
/sls/X06SA/Data10/e10010/PXI/20191016/SMX/Guillaume/LOV/light/CrLOV1_light_3_data_000246.h5
/sls/X06SA/Data10/e10010/PXI/20191016/SMX/Guillaume/LOV/light/CrLOV1_light_3_data_000247.h5
/sls/X06SA/Data10/e10010/PXI/20191016/SMX/Guillaume/LOV/light/CrLOV1_light_3_data_000248.h5
/sls/X06SA/Data10/e10010/PXI/20191016/SMX/Guillaume/LOV/light/CrLOV1_light_3_data_000249.h5
/sls/X06SA/Data10/e10010/PXI/20191016/SMX/Guillaume/LOV/light/CrLOV1_light_3_data_000250.h5
/sls/X06SA/Data10/e10010/PXI/20191016/SMX/Guillaume/LOV/light/CrLOV1_light_3_data_000251.h5
/sls/X06SA/Data10/e10010/PXI/20191016/SMX/Guillaume/LOV/light/CrLOV1_light_3_data_000252.h5
/sls/X06SA/Data10/e10010/PXI/20191016/SMX/Guillaume/LOV/light/CrLOV1_light_3_data_000253.h5
/sls/X06SA/Data10/e10010/PXI/20191016/SMX/Guillaume/LOV/light/CrLOV1_light_3_data_000254.h5
/sls/X06SA/Data10/e10010/PXI/20191016/SMX/Guillaume/LOV/light/CrLOV1_light_3_data_000255.h5
/sls/X06SA/Data10/e10010/PXI/20191016/SMX/Guillaume/LOV/light/CrLOV1_light_3_data_000256.h5
/sls/X06SA/Data10/e10010/PXI/20191016/SMX/Guillaume/LOV/light/CrLOV1_light_3_data_000257.h5
/sls/X06SA/Data10/e10010/PXI/20191016/SMX/Guillaume/LOV/light/CrLOV1_light_3_data_000258.h5
/sls/X06SA/Data10/e10010/PXI/20191016/SMX/Guillaume/LOV/light/CrLOV1_light_3_data_000259.h5
/sls/X06SA/Data10/e10010/PXI/20191016/SMX/Guillaume/LOV/light/CrLOV1_light_3_data_000260.h5
/sls/X06SA/Data10/e10010/PXI/20191016/SMX/Guillaume/LOV/light/CrLOV1_light_3_data_000261.h5
/sls/X06SA/Data10/e10010/PXI/20191016/SMX/Guillaume/LOV/light/CrLOV1_light_3_data_000262.h5
/sls/X06SA/Data10/e10010/PXI/20191016/SMX/Guillaume/LOV/light/CrLOV1_light_3_data_000263.h5
/sls/X06SA/Data10/e10010/PXI/20191016/SMX/Guillaume/LOV/light/CrLOV1_light_3_data_000264.h5
/sls/X06SA/Data10/e10010/PXI/20191016/SMX/Guillaume/LOV/light/CrLOV1_light_3_data_000265.h5
/sls/X06SA/Data10/e10010/PXI/20191016/SMX/Guillaume/LOV/light/CrLOV1_light_3_data_000266.h5
/sls/X06SA/Data10/e10010/PXI/20191016/SMX/Guillaume/LOV/light/CrLOV1_light_3_data_000267.h5
/sls/X06SA/Data10/e10010/PXI/20191016/SMX/Guillaume/LOV/light/CrLOV1_light_3_data_000268.h5
/sls/X06SA/Data10/e10010/PXI/20191016/SMX/Guillaume/LOV/light/CrLOV1_light_3_data_000269.h5
/sls/X06SA/Data10/e10010/PXI/20191016/SMX/Guillaume/LOV/light/CrLOV1_light_3_data_000270.h5
/sls/X06SA/Data10/e10010/PXI/20191016/SMX/Guillaume/LOV/light/CrLOV1_light_3_data_000271.h5
/sls/X06SA/Data10/e10010/PXI/20191016/SMX/Guillaume/LOV/light/CrLOV1_light_3_data_000272.h5
/sls/X06SA/Data10/e10010/PXI/20191016/SMX/Guillaume/LOV/light/CrLOV1_light_3_data_000273.h5
/sls/X06SA/Data10/e10010/PXI/20191016/SMX/Guillaume/LOV/light/CrLOV1_light_3_data_000274.h5
/sls/X06SA/Data10/e10010/PXI/20191016/SMX/Guillaume/LOV/light/CrLOV1_light_3_data_000275.h5
/sls/X06SA/Data10/e10010/PXI/20191016/SMX/Guillaume/LOV/light/CrLOV1_light_3_data_000276.h5
/sls/X06SA/Data10/e10010/PXI/20191016/SMX/Guillaume/LOV/light/CrLOV1_light_3_data_000277.h5
/sls/X06SA/Data10/e10010/PXI/20191016/SMX/Guillaume/LOV/light/CrLOV1_light_3_data_000278.h5
/sls/X06SA/Data10/e10010/PXI/20191016/SMX/Guillaume/LOV/light/CrLOV1_light_3_data_000279.h5
/sls/X06SA/Data10/e10010/PXI/20191016/SMX/Guillaume/LOV/light/CrLOV1_light_3_data_000280.h5
/sls/X06SA/Data10/e10010/PXI/20191016/SMX/Guillaume/LOV/light/CrLOV1_light_3_data_000281.h5
/sls/X06SA/Data10/e10010/PXI/20191016/SMX/Guillaume/LOV/light/CrLOV1_light_3_data_000282.h5
/sls/X06SA/Data10/e10010/PXI/20191016/SMX/Guillaume/LOV/light/CrLOV1_light_3_data_000283.h5
/sls/X06SA/Data10/e10010/PXI/20191016/SMX/Guillaume/LOV/light/CrLOV1_light_3_data_000284.h5
/sls/X06SA/Data10/e10010/PXI/20191016/SMX/Guillaume/LOV/light/CrLOV1_light_3_data_000285.h5
/sls/X06SA/Data10/e10010/PXI/20191016/SMX/Guillaume/LOV/light/CrLOV1_light_3_data_000286.h5
/sls/X06SA/Data10/e10010/PXI/20191016/SMX/Guillaume/LOV/light/CrLOV1_light_3_data_000287.h5
/sls/X06SA/Data10/e10010/PXI/20191016/SMX/Guillaume/LOV/light/CrLOV1_light_3_data_000288.h5
/sls/X06SA/Data10/e10010/PXI/20191016/SMX/Guillaume/LOV/light/CrLOV1_light_3_data_000289.h5
/sls/X06SA/Data10/e10010/PXI/20191016/SMX/Guillaume/LOV/light/CrLOV1_light_3_data_000290.h5
/sls/X06SA/Data10/e10010/PXI/20191016/SMX/Guillaume/LOV/light/CrLOV1_light_3_data_000291.h5
/sls/X06SA/Data10/e10010/PXI/20191016/SMX/Guillaume/LOV/light/CrLOV1_light_3_data_000292.h5
/sls/X06SA/Data10/e10010/PXI/20191016/SMX/Guillaume/LOV/light/CrLOV1_light_3_data_000293.h5
/sls/X06SA/Data10/e10010/PXI/20191016/SMX/Guillaume/LOV/light/CrLOV1_light_3_data_000294.h5
/sls/X06SA/Data10/e10010/PXI/20191016/SMX/Guillaume/LOV/light/CrLOV1_light_3_data_000295.h5
/sls/X06SA/Data10/e10010/PXI/20191016/SMX/Guillaume/LOV/light/CrLOV1_light_3_data_000296.h5
/sls/X06SA/Data10/e10010/PXI/20191016/SMX/Guillaume/LOV/light/CrLOV1_light_3_data_000297.h5
/sls/X06SA/Data10/e10010/PXI/20191016/SMX/Guillaume/LOV/light/CrLOV1_light_3_data_000298.h5
/sls/X06SA/Data10/e10010/PXI/20191016/SMX/Guillaume/LOV/light/CrLOV1_light_3_data_000299.h5
/sls/X06SA/Data10/e10010/PXI/20191016/SMX/Guillaume/LOV/light/CrLOV1_light_3_data_000300.h5
/sls/X06SA/Data10/e10010/PXI/20191016/SMX/Guillaume/LOV/light/CrLOV1_light_3_data_000301.h5
/sls/X06SA/Data10/e10010/PXI/20191016/SMX/Guillaume/LOV/light/CrLOV1_light_3_data_000302.h5
/sls/X06SA/Data10/e10010/PXI/20191016/SMX/Guillaume/LOV/light/CrLOV1_light_3_data_000303.h5
/sls/X06SA/Data10/e10010/PXI/20191016/SMX/Guillaume/LOV/light/CrLOV1_light_3_data_000304.h5
/sls/X06SA/Data10/e10010/PXI/20191016/SMX/Guillaume/LOV/light/CrLOV1_light_3_data_000305.h5
/sls/X06SA/Data10/e10010/PXI/20191016/SMX/Guillaume/LOV/light/CrLOV1_light_3_data_000306.h5
/sls/X06SA/Data10/e10010/PXI/20191016/SMX/Guillaume/LOV/light/CrLOV1_light_3_data_000307.h5
/sls/X06SA/Data10/e10010/PXI/20191016/SMX/Guillaume/LOV/light/CrLOV1_light_3_data_000308.h5
/sls/X06SA/Data10/e10010/PXI/20191016/SMX/Guillaume/LOV/light/CrLOV1_light_3_data_000309.h5
/sls/X06SA/Data10/e10010/PXI/20191016/SMX/Guillaume/LOV/light/CrLOV1_light_3_data_000310.h5
/sls/X06SA/Data10/e10010/PXI/20191016/SMX/Guillaume/LOV/light/CrLOV1_light_3_data_000311.h5
/sls/X06SA/Data10/e10010/PXI/20191016/SMX/Guillaume/LOV/light/CrLOV1_light_3_data_000312.h5
/sls/X06SA/Data10/e10010/PXI/20191016/SMX/Guillaume/LOV/light/CrLOV1_light_3_data_000313.h5
/sls/X06SA/Data10/e10010/PXI/20191016/SMX/Guillaume/LOV/light/CrLOV1_light_3_data_000314.h5
/sls/X06SA/Data10/e10010/PXI/20191016/SMX/Guillaume/LOV/light/CrLOV1_light_3_data_000315.h5
/sls/X06SA/Data10/e10010/PXI/20191016/SMX/Guillaume/LOV/light/CrLOV1_light_3_data_000316.h5
/sls/X06SA/Data10/e10010/PXI/20191016/SMX/Guillaume/LOV/light/CrLOV1_light_3_data_000317.h5
/sls/X06SA/Data10/e10010/PXI/20191016/SMX/Guillaume/LOV/light/CrLOV1_light_3_data_000318.h5
/sls/X06SA/Data10/e10010/PXI/20191016/SMX/Guillaume/LOV/light/CrLOV1_light_3_data_000319.h5
/sls/X06SA/Data10/e10010/PXI/20191016/SMX/Guillaume/LOV/light/CrLOV1_light_3_data_000320.h5
/sls/X06SA/Data10/e10010/PXI/20191016/SMX/Guillaume/LOV/light/CrLOV1_light_3_data_000321.h5
/sls/X06SA/Data10/e10010/PXI/20191016/SMX/Guillaume/LOV/light/CrLOV1_light_3_data_000322.h5
/sls/X06SA/Data10/e10010/PXI/20191016/SMX/Guillaume/LOV/light/CrLOV1_light_3_data_000323.h5
/sls/X06SA/Data10/e10010/PXI/20191016/SMX/Guillaume/LOV/light/CrLOV1_light_3_data_000324.h5
/sls/X06SA/Data10/e10010/PXI/20191016/SMX/Guillaume/LOV/light/CrLOV1_light_3_data_000325.h5
/sls/X06SA/Data10/e10010/PXI/20191016/SMX/Guillaume/LOV/light/CrLOV1_light_3_data_000326.h5
/sls/X06SA/Data10/e10010/PXI/20191016/SMX/Guillaume/LOV/light/CrLOV1_light_3_data_000327.h5
/sls/X06SA/Data10/e10010/PXI/20191016/SMX/Guillaume/LOV/light/CrLOV1_light_3_data_000328.h5
/sls/X06SA/Data10/e10010/PXI/20191016/SMX/Guillaume/LOV/light/CrLOV1_light_3_data_000329.h5
/sls/X06SA/Data10/e10010/PXI/20191016/SMX/Guillaume/LOV/light/CrLOV1_light_3_data_000330.h5
/sls/X06SA/Data10/e10010/PXI/20191016/SMX/Guillaume/LOV/light/CrLOV1_light_3_data_000331.h5
/sls/X06SA/Data10/e10010/PXI/20191016/SMX/Guillaume/LOV/light/CrLOV1_light_3_data_000332.h5
/sls/X06SA/Data10/e10010/PXI/20191016/SMX/Guillaume/LOV/light/CrLOV1_light_3_data_000333.h5
/sls/X06SA/Data10/e10010/PXI/20191016/SMX/Guillaume/LOV/light/CrLOV1_light_3_data_000334.h5
/sls/X06SA/Data10/e10010/PXI/20191016/SMX/Guillaume/LOV/light/CrLOV1_light_3_data_000335.h5
/sls/X06SA/Data10/e10010/PXI/20191016/SMX/Guillaume/LOV/light/CrLOV1_light_3_data_000336.h5
/sls/X06SA/Data10/e10010/PXI/20191016/SMX/Guillaume/LOV/light/CrLOV1_light_3_data_000337.h5
/sls/X06SA/Data10/e10010/PXI/20191016/SMX/Guillaume/LOV/light/CrLOV1_light_3_data_000338.h5
/sls/X06SA/Data10/e10010/PXI/20191016/SMX/Guillaume/LOV/light/CrLOV1_light_3_data_000339.h5
/sls/X06SA/Data10/e10010/PXI/20191016/SMX/Guillaume/LOV/light/CrLOV1_light_3_data_000340.h5
/sls/X06SA/Data10/e10010/PXI/20191016/SMX/Guillaume/LOV/light/CrLOV1_light_3_data_000341.h5
/sls/X06SA/Data10/e10010/PXI/20191016/SMX/Guillaume/LOV/light/CrLOV1_light_3_data_000342.h5
/sls/X06SA/Data10/e10010/PXI/20191016/SMX/Guillaume/LOV/light/CrLOV1_light_3_data_000343.h5
/sls/X06SA/Data10/e10010/PXI/20191016/SMX/Guillaume/LOV/light/CrLOV1_light_3_data_000344.h5
/sls/X06SA/Data10/e10010/PXI/20191016/SMX/Guillaume/LOV/light/CrLOV1_light_3_data_000345.h5
/sls/X06SA/Data10/e10010/PXI/20191016/SMX/Guillaume/LOV/light/CrLOV1_light_3_data_000346.h5
/sls/X06SA/Data10/e10010/PXI/20191016/SMX/Guillaume/LOV/light/CrLOV1_light_3_data_000347.h5
/sls/X06SA/Data10/e10010/PXI/20191016/SMX/Guillaume/LOV/light/CrLOV1_light_3_data_000348.h5
/sls/X06SA/Data10/e10010/PXI/20191016/SMX/Guillaume/LOV/light/CrLOV1_light_3_data_000349.h5
/sls/X06SA/Data10/e10010/PXI/20191016/SMX/Guillaume/LOV/light/CrLOV1_light_3_data_000350.h5
/sls/X06SA/Data10/e10010/PXI/20191016/SMX/Guillaume/LOV/light/CrLOV1_light_3_data_000351.h5
/sls/X06SA/Data10/e10010/PXI/20191016/SMX/Guillaume/LOV/light/CrLOV1_light_3_data_000352.h5
/sls/X06SA/Data10/e10010/PXI/20191016/SMX/Guillaume/LOV/light/CrLOV1_light_3_data_000353.h5
/sls/X06SA/Data10/e10010/PXI/20191016/SMX/Guillaume/LOV/light/CrLOV1_light_3_data_000354.h5
/sls/X06SA/Data10/e10010/PXI/20191016/SMX/Guillaume/LOV/light/CrLOV1_light_3_data_000355.h5
/sls/X06SA/Data10/e10010/PXI/20191016/SMX/Guillaume/LOV/light/CrLOV1_light_3_data_000356.h5
/sls/X06SA/Data10/e10010/PXI/20191016/SMX/Guillaume/LOV/light/CrLOV1_light_3_data_000357.h5
/sls/X06SA/Data10/e10010/PXI/20191016/SMX/Guillaume/LOV/light/CrLOV1_light_3_data_000358.h5
/sls/X06SA/Data10/e10010/PXI/20191016/SMX/Guillaume/LOV/light/CrLOV1_light_3_data_000359.h5
/sls/X06SA/Data10/e10010/PXI/20191016/SMX/Guillaume/LOV/light/CrLOV1_light_3_data_000360.h5
/sls/X06SA/Data10/e10010/PXI/20191016/SMX/Guillaume/LOV/light/CrLOV1_light_3_data_000361.h5
/sls/X06SA/Data10/e10010/PXI/20191016/SMX/Guillaume/LOV/light/CrLOV1_light_3_data_000362.h5
/sls/X06SA/Data10/e10010/PXI/20191016/SMX/Guillaume/LOV/light/CrLOV1_light_3_data_000363.h5
/sls/X06SA/Data10/e10010/PXI/20191016/SMX/Guillaume/LOV/light/CrLOV1_light_3_data_000364.h5
/sls/X06SA/Data10/e10010/PXI/20191016/SMX/Guillaume/LOV/light/CrLOV1_light_3_data_000365.h5
/sls/X06SA/Data10/e10010/PXI/20191016/SMX/Guillaume/LOV/light/CrLOV1_light_3_data_000366.h5
/sls/X06SA/Data10/e10010/PXI/20191016/SMX/Guillaume/LOV/light/CrLOV1_light_3_data_000367.h5
/sls/X06SA/Data10/e10010/PXI/20191016/SMX/Guillaume/LOV/light/CrLOV1_light_3_data_000368.h5
/sls/X06SA/Data10/e10010/PXI/20191016/SMX/Guillaume/LOV/light/CrLOV1_light_3_data_000369.h5
/sls/X06SA/Data10/e10010/PXI/20191016/SMX/Guillaume/LOV/light/CrLOV1_light_3_data_000370.h5
/sls/X06SA/Data10/e10010/PXI/20191016/SMX/Guillaume/LOV/light/CrLOV1_light_3_data_000371.h5
/sls/X06SA/Data10/e10010/PXI/20191016/SMX/Guillaume/LOV/light/CrLOV1_light_3_data_000372.h5
/sls/X06SA/Data10/e10010/PXI/20191016/SMX/Guillaume/LOV/light/CrLOV1_light_3_data_000373.h5
/sls/X06SA/Data10/e10010/PXI/20191016/SMX/Guillaume/LOV/light/CrLOV1_light_3_data_000374.h5
/sls/X06SA/Data10/e10010/PXI/20191016/SMX/Guillaume/LOV/light/CrLOV1_light_3_data_000375.h5
/sls/X06SA/Data10/e10010/PXI/20191016/SMX/Guillaume/LOV/light/CrLOV1_light_3_data_000376.h5
/sls/X06SA/Data10/e10010/PXI/20191016/SMX/Guillaume/LOV/light/CrLOV1_light_3_data_000377.h5
/sls/X06SA/Data10/e10010/PXI/20191016/SMX/Guillaume/LOV/light/CrLOV1_light_3_data_000378.h5
/sls/X06SA/Data10/e10010/PXI/20191016/SMX/Guillaume/LOV/light/CrLOV1_light_3_data_000379.h5
/sls/X06SA/Data10/e10010/PXI/20191016/SMX/Guillaume/LOV/light/CrLOV1_light_3_data_000380.h5
/sls/X06SA/Data10/e10010/PXI/20191016/SMX/Guillaume/LOV/light/CrLOV1_light_3_data_000381.h5
/sls/X06SA/Data10/e10010/PXI/20191016/SMX/Guillaume/LOV/light/CrLOV1_light_3_data_000382.h5
/sls/X06SA/Data10/e10010/PXI/20191016/SMX/Guillaume/LOV/light/CrLOV1_light_3_data_000383.h5
/sls/X06SA/Data10/e10010/PXI/20191016/SMX/Guillaume/LOV/light/CrLOV1_light_3_data_000384.h5
/sls/X06SA/Data10/e10010/PXI/20191016/SMX/Guillaume/LOV/light/CrLOV1_light_3_data_000385.h5
/sls/X06SA/Data10/e10010/PXI/20191016/SMX/Guillaume/LOV/light/CrLOV1_light_3_data_000386.h5
/sls/X06SA/Data10/e10010/PXI/20191016/SMX/Guillaume/LOV/light/CrLOV1_light_3_data_000387.h5
/sls/X06SA/Data10/e10010/PXI/20191016/SMX/Guillaume/LOV/light/CrLOV1_light_3_data_000388.h5
/sls/X06SA/Data10/e10010/PXI/20191016/SMX/Guillaume/LOV/light/CrLOV1_light_3_data_000389.h5
/sls/X06SA/Data10/e10010/PXI/20191016/SMX/Guillaume/LOV/light/CrLOV1_light_3_data_000390.h5
/sls/X06SA/Data10/e10010/PXI/20191016/SMX/Guillaume/LOV/light/CrLOV1_light_3_data_000391.h5
/sls/X06SA/Data10/e10010/PXI/20191016/SMX/Guillaume/LOV/light/CrLOV1_light_3_data_000392.h5
/sls/X06SA/Data10/e10010/PXI/20191016/SMX/Guillaume/LOV/light/CrLOV1_light_3_data_000393.h5
/sls/X06SA/Data10/e10010/PXI/20191016/SMX/Guillaume/LOV/light/CrLOV1_light_3_data_000394.h5
/sls/X06SA/Data10/e10010/PXI/20191016/SMX/Guillaume/LOV/light/CrLOV1_light_3_data_000395.h5
/sls/X06SA/Data10/e10010/PXI/20191016/SMX/Guillaume/LOV/light/CrLOV1_light_3_data_000396.h5
/sls/X06SA/Data10/e10010/PXI/20191016/SMX/Guillaume/LOV/light/CrLOV1_light_3_data_000397.h5
/sls/X06SA/Data10/e10010/PXI/20191016/SMX/Guillaume/LOV/light/CrLOV1_light_3_data_000398.h5
/sls/X06SA/Data10/e10010/PXI/20191016/SMX/Guillaume/LOV/light/CrLOV1_light_3_data_000399.h5
/sls/X06SA/Data10/e10010/PXI/20191016/SMX/Guillaume/LOV/light/CrLOV1_light_3_data_000400.h5
/sls/X06SA/Data10/e10010/PXI/20191016/SMX/Guillaume/LOV/light/CrLOV1_light_3_data_000401.h5
/sls/X06SA/Data10/e10010/PXI/20191016/SMX/Guillaume/LOV/light/CrLOV1_light_3_data_000402.h5
/sls/X06SA/Data10/e10010/PXI/20191016/SMX/Guillaume/LOV/light/CrLOV1_light_3_data_000403.h5
/sls/X06SA/Data10/e10010/PXI/20191016/SMX/Guillaume/LOV/light/CrLOV1_light_3_data_000404.h5
/sls/X06SA/Data10/e10010/PXI/20191016/SMX/Guillaume/LOV/light/CrLOV1_light_3_data_000405.h5
/sls/X06SA/Data10/e10010/PXI/20191016/SMX/Guillaume/LOV/light/CrLOV1_light_3_data_000406.h5
/sls/X06SA/Data10/e10010/PXI/20191016/SMX/Guillaume/LOV/light/CrLOV1_light_3_data_000407.h5
/sls/X06SA/Data10/e10010/PXI/20191016/SMX/Guillaume/LOV/light/CrLOV1_light_3_data_000408.h5
/sls/X06SA/Data10/e10010/PXI/20191016/SMX/Guillaume/LOV/light/CrLOV1_light_3_data_000409.h5
/sls/X06SA/Data10/e10010/PXI/20191016/SMX/Guillaume/LOV/light/CrLOV1_light_3_data_000410.h5
/sls/X06SA/Data10/e10010/PXI/20191016/SMX/Guillaume/LOV/light/CrLOV1_light_3_data_000411.h5
/sls/X06SA/Data10/e10010/PXI/20191016/SMX/Guillaume/LOV/light/CrLOV1_light_3_data_000412.h5
/sls/X06SA/Data10/e10010/PXI/20191016/SMX/Guillaume/LOV/light/CrLOV1_light_3_data_000413.h5
/sls/X06SA/Data10/e10010/PXI/20191016/SMX/Guillaume/LOV/light/CrLOV1_light_3_data_000414.h5
/sls/X06SA/Data10/e10010/PXI/20191016/SMX/Guillaume/LOV/light/CrLOV1_light_3_data_000415.h5
/sls/X06SA/Data10/e10010/PXI/20191016/SMX/Guillaume/LOV/light/CrLOV1_light_3_data_000416.h5
/sls/X06SA/Data10/e10010/PXI/20191016/SMX/Guillaume/LOV/light/CrLOV1_light_3_data_000417.h5
/sls/X06SA/Data10/e10010/PXI/20191016/SMX/Guillaume/LOV/light/CrLOV1_light_3_data_000418.h5
/sls/X06SA/Data10/e10010/PXI/20191016/SMX/Guillaume/LOV/light/CrLOV1_light_3_data_000419.h5
/sls/X06SA/Data10/e10010/PXI/20191016/SMX/Guillaume/LOV/light/CrLOV1_light_3_data_000420.h5
/sls/X06SA/Data10/e10010/PXI/20191016/SMX/Guillaume/LOV/light/CrLOV1_light_3_data_000421.h5
/sls/X06SA/Data10/e10010/PXI/20191016/SMX/Guillaume/LOV/light/CrLOV1_light_3_data_000422.h5
/sls/X06SA/Data10/e10010/PXI/20191016/SMX/Guillaume/LOV/light/CrLOV1_light_3_data_000423.h5
/sls/X06SA/Data10/e10010/PXI/20191016/SMX/Guillaume/LOV/light/CrLOV1_light_3_data_000424.h5
/sls/X06SA/Data10/e10010/PXI/20191016/SMX/Guillaume/LOV/light/CrLOV1_light_3_data_000425.h5
/sls/X06SA/Data10/e10010/PXI/20191016/SMX/Guillaume/LOV/light/CrLOV1_light_3_data_000426.h5
/sls/X06SA/Data10/e10010/PXI/20191016/SMX/Guillaume/LOV/light/CrLOV1_light_3_data_000427.h5
/sls/X06SA/Data10/e10010/PXI/20191016/SMX/Guillaume/LOV/light/CrLOV1_light_3_data_000428.h5
/sls/X06SA/Data10/e10010/PXI/20191016/SMX/Guillaume/LOV/light/CrLOV1_light_3_data_000429.h5
/sls/X06SA/Data10/e10010/PXI/20191016/SMX/Guillaume/LOV/light/CrLOV1_light_3_data_000430.h5
/sls/X06SA/Data10/e10010/PXI/20191016/SMX/Guillaume/LOV/light/CrLOV1_light_3_data_000431.h5
/sls/X06SA/Data10/e10010/PXI/20191016/SMX/Guillaume/LOV/light/CrLOV1_light_3_data_000432.h5
/sls/X06SA/Data10/e10010/PXI/20191016/SMX/Guillaume/LOV/light/CrLOV1_light_3_data_000433.h5
/sls/X06SA/Data10/e10010/PXI/20191016/SMX/Guillaume/LOV/light/CrLOV1_light_3_data_000434.h5
/sls/X06SA/Data10/e10010/PXI/20191016/SMX/Guillaume/LOV/light/CrLOV1_light_3_data_000435.h5
/sls/X06SA/Data10/e10010/PXI/20191016/SMX/Guillaume/LOV/light/CrLOV1_light_3_data_000436.h5
/sls/X06SA/Data10/e10010/PXI/20191016/SMX/Guillaume/LOV/light/CrLOV1_light_3_data_000437.h5
/sls/X06SA/Data10/e10010/PXI/20191016/SMX/Guillaume/LOV/light/CrLOV1_light_3_data_000438.h5
/sls/X06SA/Data10/e10010/PXI/20191016/SMX/Guillaume/LOV/light/CrLOV1_light_3_data_000439.h5
/sls/X06SA/Data10/e10010/PXI/20191016/SMX/Guillaume/LOV/light/CrLOV1_light_3_data_000440.h5
/sls/X06SA/Data10/e10010/PXI/20191016/SMX/Guillaume/LOV/light/CrLOV1_light_3_data_000441.h5
/sls/X06SA/Data10/e10010/PXI/20191016/SMX/Guillaume/LOV/light/CrLOV1_light_3_data_000442.h5
/sls/X06SA/Data10/e10010/PXI/20191016/SMX/Guillaume/LOV/light/CrLOV1_light_3_data_000443.h5
/sls/X06SA/Data10/e10010/PXI/20191016/SMX/Guillaume/LOV/light/CrLOV1_light_3_data_000444.h5
/sls/X06SA/Data10/e10010/PXI/20191016/SMX/Guillaume/LOV/light/CrLOV1_light_3_data_000445.h5
/sls/X06SA/Data10/e10010/PXI/20191016/SMX/Guillaume/LOV/light/CrLOV1_light_3_data_000446.h5
/sls/X06SA/Data10/e10010/PXI/20191016/SMX/Guillaume/LOV/light/CrLOV1_light_3_data_000447.h5
/sls/X06SA/Data10/e10010/PXI/20191016/SMX/Guillaume/LOV/light/CrLOV1_light_3_data_000448.h5
/sls/X06SA/Data10/e10010/PXI/20191016/SMX/Guillaume/LOV/light/CrLOV1_light_3_data_000449.h5
/sls/X06SA/Data10/e10010/PXI/20191016/SMX/Guillaume/LOV/light/CrLOV1_light_3_data_000450.h5
/sls/X06SA/Data10/e10010/PXI/20191016/SMX/Guillaume/LOV/light/CrLOV1_light_3_data_000451.h5
/sls/X06SA/Data10/e10010/PXI/20191016/SMX/Guillaume/LOV/light/CrLOV1_light_3_data_000452.h5
/sls/X06SA/Data10/e10010/PXI/20191016/SMX/Guillaume/LOV/light/CrLOV1_light_3_data_000453.h5
/sls/X06SA/Data10/e10010/PXI/20191016/SMX/Guillaume/LOV/light/CrLOV1_light_3_data_000454.h5
/sls/X06SA/Data10/e10010/PXI/20191016/SMX/Guillaume/LOV/light/CrLOV1_light_3_data_000455.h5
/sls/X06SA/Data10/e10010/PXI/20191016/SMX/Guillaume/LOV/light/CrLOV1_light_3_data_000456.h5
/sls/X06SA/Data10/e10010/PXI/20191016/SMX/Guillaume/LOV/light/CrLOV1_light_3_data_000457.h5
/sls/X06SA/Data10/e10010/PXI/20191016/SMX/Guillaume/LOV/light/CrLOV1_light_3_data_000458.h5
/sls/X06SA/Data10/e10010/PXI/20191016/SMX/Guillaume/LOV/light/CrLOV1_light_3_data_000459.h5
/sls/X06SA/Data10/e10010/PXI/20191016/SMX/Guillaume/LOV/light/CrLOV1_light_3_data_000460.h5
/sls/X06SA/Data10/e10010/PXI/20191016/SMX/Guillaume/LOV/light/CrLOV1_light_3_data_000461.h5
/sls/X06SA/Data10/e10010/PXI/20191016/SMX/Guillaume/LOV/light/CrLOV1_light_3_data_000462.h5
/sls/X06SA/Data10/e10010/PXI/20191016/SMX/Guillaume/LOV/light/CrLOV1_light_3_data_000463.h5
/sls/X06SA/Data10/e10010/PXI/20191016/SMX/Guillaume/LOV/light/CrLOV1_light_3_data_000464.h5
/sls/X06SA/Data10/e10010/PXI/20191016/SMX/Guillaume/LOV/light/CrLOV1_light_3_data_000465.h5
/sls/X06SA/Data10/e10010/PXI/20191016/SMX/Guillaume/LOV/light/CrLOV1_light_3_data_000466.h5
/sls/X06SA/Data10/e10010/PXI/20191016/SMX/Guillaume/LOV/light/CrLOV1_light_3_data_000467.h5
/sls/X06SA/Data10/e10010/PXI/20191016/SMX/Guillaume/LOV/light/CrLOV1_light_3_data_000468.h5
/sls/X06SA/Data10/e10010/PXI/20191016/SMX/Guillaume/LOV/light/CrLOV1_light_3_data_000469.h5
/sls/X06SA/Data10/e10010/PXI/20191016/SMX/Guillaume/LOV/light/CrLOV1_light_3_data_000470.h5
/sls/X06SA/Data10/e10010/PXI/20191016/SMX/Guillaume/LOV/light/CrLOV1_light_3_data_000471.h5
/sls/X06SA/Data10/e10010/PXI/20191016/SMX/Guillaume/LOV/light/CrLOV1_light_3_data_000472.h5
/sls/X06SA/Data10/e10010/PXI/20191016/SMX/Guillaume/LOV/light/CrLOV1_light_3_data_000473.h5
/sls/X06SA/Data10/e10010/PXI/20191016/SMX/Guillaume/LOV/light/CrLOV1_light_3_data_000474.h5
/sls/X06SA/Data10/e10010/PXI/20191016/SMX/Guillaume/LOV/light/CrLOV1_light_3_data_000475.h5
/sls/X06SA/Data10/e10010/PXI/20191016/SMX/Guillaume/LOV/light/CrLOV1_light_3_data_000476.h5
/sls/X06SA/Data10/e10010/PXI/20191016/SMX/Guillaume/LOV/light/CrLOV1_light_3_data_000477.h5
/sls/X06SA/Data10/e10010/PXI/20191016/SMX/Guillaume/LOV/light/CrLOV1_light_3_data_000478.h5
/sls/X06SA/Data10/e10010/PXI/20191016/SMX/Guillaume/LOV/light/CrLOV1_light_3_data_000479.h5
/sls/X06SA/Data10/e10010/PXI/20191016/SMX/Guillaume/LOV/light/CrLOV1_light_3_data_000480.h5
/sls/X06SA/Data10/e10010/PXI/20191016/SMX/Guillaume/LOV/light/CrLOV1_light_3_data_000481.h5
/sls/X06SA/Data10/e10010/PXI/20191016/SMX/Guillaume/LOV/light/CrLOV1_light_3_data_000482.h5
/sls/X06SA/Data10/e10010/PXI/20191016/SMX/Guillaume/LOV/light/CrLOV1_light_3_data_000483.h5
/sls/X06SA/Data10/e10010/PXI/20191016/SMX/Guillaume/LOV/light/CrLOV1_light_3_data_000484.h5
/sls/X06SA/Data10/e10010/PXI/20191016/SMX/Guillaume/LOV/light/CrLOV1_light_3_data_000485.h5
/sls/X06SA/Data10/e10010/PXI/20191016/SMX/Guillaume/LOV/light/CrLOV1_light_3_data_000486.h5
/sls/X06SA/Data10/e10010/PXI/20191016/SMX/Guillaume/LOV/light/CrLOV1_light_3_data_000487.h5
/sls/X06SA/Data10/e10010/PXI/20191016/SMX/Guillaume/LOV/light/CrLOV1_light_3_data_000488.h5
/sls/X06SA/Data10/e10010/PXI/20191016/SMX/Guillaume/LOV/light/CrLOV1_light_3_data_000489.h5
/sls/X06SA/Data10/e10010/PXI/20191016/SMX/Guillaume/LOV/light/CrLOV1_light_3_data_000490.h5
/sls/X06SA/Data10/e10010/PXI/20191016/SMX/Guillaume/LOV/light/CrLOV1_light_3_data_000491.h5
/sls/X06SA/Data10/e10010/PXI/20191016/SMX/Guillaume/LOV/light/CrLOV1_light_3_data_000492.h5
/sls/X06SA/Data10/e10010/PXI/20191016/SMX/Guillaume/LOV/light/CrLOV1_light_3_data_000493.h5
/sls/X06SA/Data10/e10010/PXI/20191016/SMX/Guillaume/LOV/light/CrLOV1_light_3_data_000494.h5
/sls/X06SA/Data10/e10010/PXI/20191016/SMX/Guillaume/LOV/light/CrLOV1_light_3_data_000495.h5
/sls/X06SA/Data10/e10010/PXI/20191016/SMX/Guillaume/LOV/light/CrLOV1_light_3_data_000496.h5
/sls/X06SA/Data10/e10010/PXI/20191016/SMX/Guillaume/LOV/light/CrLOV1_light_3_data_000497.h5
/sls/X06SA/Data10/e10010/PXI/20191016/SMX/Guillaume/LOV/light/CrLOV1_light_3_data_000498.h5
/sls/X06SA/Data10/e10010/PXI/20191016/SMX/Guillaume/LOV/light/CrLOV1_light_3_data_000499.h5
/sls/X06SA/Data10/e10010/PXI/20191016/SMX/Guillaume/LOV/light/CrLOV1_light_3_data_000500.h5
/sls/X06SA/Data10/e10010/PXI/20191016/SMX/Guillaume/LOV/light/CrLOV1_light_3_data_000501.h5
/sls/X06SA/Data10/e10010/PXI/20191016/SMX/Guillaume/LOV/light/CrLOV1_light_3_data_000502.h5
/sls/X06SA/Data10/e10010/PXI/20191016/SMX/Guillaume/LOV/light/CrLOV1_light_3_data_000503.h5
/sls/X06SA/Data10/e10010/PXI/20191016/SMX/Guillaume/LOV/light/CrLOV1_light_3_data_000504.h5
/sls/X06SA/Data10/e10010/PXI/20191016/SMX/Guillaume/LOV/light/CrLOV1_light_3_data_000505.h5
/sls/X06SA/Data10/e10010/PXI/20191016/SMX/Guillaume/LOV/light/CrLOV1_light_3_data_000506.h5
/sls/X06SA/Data10/e10010/PXI/20191016/SMX/Guillaume/LOV/light/CrLOV1_light_3_data_000507.h5
/sls/X06SA/Data10/e10010/PXI/20191016/SMX/Guillaume/LOV/light/CrLOV1_light_3_data_000508.h5
/sls/X06SA/Data10/e10010/PXI/20191016/SMX/Guillaume/LOV/light/CrLOV1_light_3_data_000509.h5
/sls/X06SA/Data10/e10010/PXI/20191016/SMX/Guillaume/LOV/light/CrLOV1_light_3_data_000510.h5
/sls/X06SA/Data10/e10010/PXI/20191016/SMX/Guillaume/LOV/light/CrLOV1_light_3_data_000511.h5
/sls/X06SA/Data10/e10010/PXI/20191016/SMX/Guillaume/LOV/light/CrLOV1_light_3_data_000512.h5
/sls/X06SA/Data10/e10010/PXI/20191016/SMX/Guillaume/LOV/light/CrLOV1_light_3_data_000513.h5
/sls/X06SA/Data10/e10010/PXI/20191016/SMX/Guillaume/LOV/light/CrLOV1_light_3_data_000514.h5
/sls/X06SA/Data10/e10010/PXI/20191016/SMX/Guillaume/LOV/light/CrLOV1_light_3_data_000515.h5
/sls/X06SA/Data10/e10010/PXI/20191016/SMX/Guillaume/LOV/light/CrLOV1_light_3_data_000516.h5
/sls/X06SA/Data10/e10010/PXI/20191016/SMX/Guillaume/LOV/light/CrLOV1_light_3_data_000517.h5
/sls/X06SA/Data10/e10010/PXI/20191016/SMX/Guillaume/LOV/light/CrLOV1_light_3_data_000518.h5
/sls/X06SA/Data10/e10010/PXI/20191016/SMX/Guillaume/LOV/light/CrLOV1_light_3_data_000519.h5
/sls/X06SA/Data10/e10010/PXI/20191016/SMX/Guillaume/LOV/light/CrLOV1_light_3_data_000520.h5
/sls/X06SA/Data10/e10010/PXI/20191016/SMX/Guillaume/LOV/light/CrLOV1_light_3_data_000521.h5
/sls/X06SA/Data10/e10010/PXI/20191016/SMX/Guillaume/LOV/light/CrLOV1_light_3_data_000522.h5
/sls/X06SA/Data10/e10010/PXI/20191016/SMX/Guillaume/LOV/light/CrLOV1_light_3_data_000523.h5
/sls/X06SA/Data10/e10010/PXI/20191016/SMX/Guillaume/LOV/light/CrLOV1_light_3_data_000524.h5
/sls/X06SA/Data10/e10010/PXI/20191016/SMX/Guillaume/LOV/light/CrLOV1_light_3_data_000525.h5
/sls/X06SA/Data10/e10010/PXI/20191016/SMX/Guillaume/LOV/light/CrLOV1_light_3_data_000526.h5
/sls/X06SA/Data10/e10010/PXI/20191016/SMX/Guillaume/LOV/light/CrLOV1_light_3_data_000527.h5
/sls/X06SA/Data10/e10010/PXI/20191016/SMX/Guillaume/LOV/light/CrLOV1_light_3_data_000528.h5
/sls/X06SA/Data10/e10010/PXI/20191016/SMX/Guillaume/LOV/light/CrLOV1_light_3_data_000529.h5
/sls/X06SA/Data10/e10010/PXI/20191016/SMX/Guillaume/LOV/light/CrLOV1_light_3_data_000530.h5
/sls/X06SA/Data10/e10010/PXI/20191016/SMX/Guillaume/LOV/light/CrLOV1_light_3_data_000531.h5
/sls/X06SA/Data10/e10010/PXI/20191016/SMX/Guillaume/LOV/light/CrLOV1_light_3_data_000532.h5
/sls/X06SA/Data10/e10010/PXI/20191016/SMX/Guillaume/LOV/light/CrLOV1_light_3_data_000533.h5
/sls/X06SA/Data10/e10010/PXI/20191016/SMX/Guillaume/LOV/light/CrLOV1_light_3_data_000534.h5
/sls/X06SA/Data10/e10010/PXI/20191016/SMX/Guillaume/LOV/light/CrLOV1_light_3_data_000535.h5
/sls/X06SA/Data10/e10010/PXI/20191016/SMX/Guillaume/LOV/light/CrLOV1_light_3_data_000536.h5
/sls/X06SA/Data10/e10010/PXI/20191016/SMX/Guillaume/LOV/light/CrLOV1_light_3_data_000537.h5
/sls/X06SA/Data10/e10010/PXI/20191016/SMX/Guillaume/LOV/light/CrLOV1_light_3_data_000538.h5
/sls/X06SA/Data10/e10010/PXI/20191016/SMX/Guillaume/LOV/light/CrLOV1_light_3_data_000539.h5
/sls/X06SA/Data10/e10010/PXI/20191016/SMX/Guillaume/LOV/light/CrLOV1_light_3_data_000540.h5
/sls/X06SA/Data10/e10010/PXI/20191016/SMX/Guillaume/LOV/light/CrLOV1_light_3_data_000541.h5
/sls/X06SA/Data10/e10010/PXI/20191016/SMX/Guillaume/LOV/light/CrLOV1_light_3_data_000542.h5
/sls/X06SA/Data10/e10010/PXI/20191016/SMX/Guillaume/LOV/light/CrLOV1_light_3_data_000543.h5
/sls/X06SA/Data10/e10010/PXI/20191016/SMX/Guillaume/LOV/light/CrLOV1_light_3_data_000544.h5
/sls/X06SA/Data10/e10010/PXI/20191016/SMX/Guillaume/LOV/light/CrLOV1_light_3_data_000545.h5
/sls/X06SA/Data10/e10010/PXI/20191016/SMX/Guillaume/LOV/light/CrLOV1_light_3_data_000546.h5
/sls/X06SA/Data10/e10010/PXI/20191016/SMX/Guillaume/LOV/light/CrLOV1_light_3_data_000547.h5
/sls/X06SA/Data10/e10010/PXI/20191016/SMX/Guillaume/LOV/light/CrLOV1_light_3_data_000548.h5
/sls/X06SA/Data10/e10010/PXI/20191016/SMX/Guillaume/LOV/light/CrLOV1_light_3_data_000549.h5
/sls/X06SA/Data10/e10010/PXI/20191016/SMX/Guillaume/LOV/light/CrLOV1_light_3_data_000550.h5
/sls/X06SA/Data10/e10010/PXI/20191016/SMX/Guillaume/LOV/light/CrLOV1_light_3_data_000551.h5
/sls/X06SA/Data10/e10010/PXI/20191016/SMX/Guillaume/LOV/light/CrLOV1_light_3_data_000552.h5
/sls/X06SA/Data10/e10010/PXI/20191016/SMX/Guillaume/LOV/light/CrLOV1_light_3_data_000553.h5
/sls/X06SA/Data10/e10010/PXI/20191016/SMX/Guillaume/LOV/light/CrLOV1_light_3_data_000554.h5
/sls/X06SA/Data10/e10010/PXI/20191016/SMX/Guillaume/LOV/light/CrLOV1_light_3_data_000555.h5
/sls/X06SA/Data10/e10010/PXI/20191016/SMX/Guillaume/LOV/light/CrLOV1_light_3_data_000556.h5
/sls/X06SA/Data10/e10010/PXI/20191016/SMX/Guillaume/LOV/light/CrLOV1_light_3_data_000557.h5
/sls/X06SA/Data10/e10010/PXI/20191016/SMX/Guillaume/LOV/light/CrLOV1_light_3_data_000558.h5
/sls/X06SA/Data10/e10010/PXI/20191016/SMX/Guillaume/LOV/light/CrLOV1_light_3_data_000559.h5
/sls/X06SA/Data10/e10010/PXI/20191016/SMX/Guillaume/LOV/light/CrLOV1_light_3_data_000560.h5
/sls/X06SA/Data10/e10010/PXI/20191016/SMX/Guillaume/LOV/light/CrLOV1_light_3_data_000561.h5
/sls/X06SA/Data10/e10010/PXI/20191016/SMX/Guillaume/LOV/light/CrLOV1_light_3_data_000562.h5
/sls/X06SA/Data10/e10010/PXI/20191016/SMX/Guillaume/LOV/light/CrLOV1_light_3_data_000563.h5
/sls/X06SA/Data10/e10010/PXI/20191016/SMX/Guillaume/LOV/light/CrLOV1_light_3_data_000564.h5
/sls/X06SA/Data10/e10010/PXI/20191016/SMX/Guillaume/LOV/light/CrLOV1_light_3_data_000565.h5
/sls/X06SA/Data10/e10010/PXI/20191016/SMX/Guillaume/LOV/light/CrLOV1_light_3_data_000566.h5
/sls/X06SA/Data10/e10010/PXI/20191016/SMX/Guillaume/LOV/light/CrLOV1_light_3_data_000567.h5
/sls/X06SA/Data10/e10010/PXI/20191016/SMX/Guillaume/LOV/light/CrLOV1_light_3_data_000568.h5
/sls/X06SA/Data10/e10010/PXI/20191016/SMX/Guillaume/LOV/light/CrLOV1_light_3_data_000569.h5
/sls/X06SA/Data10/e10010/PXI/20191016/SMX/Guillaume/LOV/light/CrLOV1_light_3_data_000570.h5
/sls/X06SA/Data10/e10010/PXI/20191016/SMX/Guillaume/LOV/light/CrLOV1_light_3_data_000571.h5
/sls/X06SA/Data10/e10010/PXI/20191016/SMX/Guillaume/LOV/light/CrLOV1_light_3_data_000572.h5
/sls/X06SA/Data10/e10010/PXI/20191016/SMX/Guillaume/LOV/light/CrLOV1_light_3_data_000573.h5
/sls/X06SA/Data10/e10010/PXI/20191016/SMX/Guillaume/LOV/light/CrLOV1_light_3_data_000574.h5
/sls/X06SA/Data10/e10010/PXI/20191016/SMX/Guillaume/LOV/light/CrLOV1_light_3_data_000575.h5
/sls/X06SA/Data10/e10010/PXI/20191016/SMX/Guillaume/LOV/light/CrLOV1_light_3_data_000576.h5
/sls/X06SA/Data10/e10010/PXI/20191016/SMX/Guillaume/LOV/light/CrLOV1_light_3_data_000577.h5
/sls/X06SA/Data10/e10010/PXI/20191016/SMX/Guillaume/LOV/light/CrLOV1_light_3_data_000578.h5
/sls/X06SA/Data10/e10010/PXI/20191016/SMX/Guillaume/LOV/light/CrLOV1_light_3_data_000579.h5
/sls/X06SA/Data10/e10010/PXI/20191016/SMX/Guillaume/LOV/light/CrLOV1_light_3_data_000580.h5
/sls/X06SA/Data10/e10010/PXI/20191016/SMX/Guillaume/LOV/light/CrLOV1_light_3_data_000581.h5
/sls/X06SA/Data10/e10010/PXI/20191016/SMX/Guillaume/LOV/light/CrLOV1_light_3_data_000582.h5
/sls/X06SA/Data10/e10010/PXI/20191016/SMX/Guillaume/LOV/light/CrLOV1_light_3_data_000583.h5
/sls/X06SA/Data10/e10010/PXI/20191016/SMX/Guillaume/LOV/light/CrLOV1_light_3_data_000584.h5
/sls/X06SA/Data10/e10010/PXI/20191016/SMX/Guillaume/LOV/light/CrLOV1_light_3_data_000585.h5
/sls/X06SA/Data10/e10010/PXI/20191016/SMX/Guillaume/LOV/light/CrLOV1_light_3_data_000586.h5
/sls/X06SA/Data10/e10010/PXI/20191016/SMX/Guillaume/LOV/light/CrLOV1_light_3_data_000587.h5
/sls/X06SA/Data10/e10010/PXI/20191016/SMX/Guillaume/LOV/light/CrLOV1_light_3_data_000588.h5
/sls/X06SA/Data10/e10010/PXI/20191016/SMX/Guillaume/LOV/light/CrLOV1_light_3_data_000589.h5
/sls/X06SA/Data10/e10010/PXI/20191016/SMX/Guillaume/LOV/light/CrLOV1_light_3_data_000590.h5
/sls/X06SA/Data10/e10010/PXI/20191016/SMX/Guillaume/LOV/light/CrLOV1_light_3_data_000591.h5
/sls/X06SA/Data10/e10010/PXI/20191016/SMX/Guillaume/LOV/light/CrLOV1_light_3_data_000592.h5
/sls/X06SA/Data10/e10010/PXI/20191016/SMX/Guillaume/LOV/light/CrLOV1_light_3_data_000593.h5
/sls/X06SA/Data10/e10010/PXI/20191016/SMX/Guillaume/LOV/light/CrLOV1_light_3_data_000594.h5
/sls/X06SA/Data10/e10010/PXI/20191016/SMX/Guillaume/LOV/light/CrLOV1_light_3_data_000595.h5
/sls/X06SA/Data10/e10010/PXI/20191016/SMX/Guillaume/LOV/light/CrLOV1_light_3_data_000596.h5
/sls/X06SA/Data10/e10010/PXI/20191016/SMX/Guillaume/LOV/light/CrLOV1_light_3_data_000597.h5
/sls/X06SA/Data10/e10010/PXI/20191016/SMX/Guillaume/LOV/light/CrLOV1_light_3_data_000598.h5
/sls/X06SA/Data10/e10010/PXI/20191016/SMX/Guillaume/LOV/light/CrLOV1_light_3_data_000599.h5
/sls/X06SA/Data10/e10010/PXI/20191016/SMX/Guillaume/LOV/light/CrLOV1_light_3_data_000600.h5
/sls/X06SA/Data10/e10010/PXI/20191016/SMX/Guillaume/LOV/light/CrLOV1_light_3_data_000601.h5
/sls/X06SA/Data10/e10010/PXI/20191016/SMX/Guillaume/LOV/light/CrLOV1_light_3_data_000602.h5
/sls/X06SA/Data10/e10010/PXI/20191016/SMX/Guillaume/LOV/light/CrLOV1_light_3_data_000603.h5
/sls/X06SA/Data10/e10010/PXI/20191016/SMX/Guillaume/LOV/light/CrLOV1_light_3_data_000604.h5
/sls/X06SA/Data10/e10010/PXI/20191016/SMX/Guillaume/LOV/light/CrLOV1_light_3_data_000605.h5
/sls/X06SA/Data10/e10010/PXI/20191016/SMX/Guillaume/LOV/light/CrLOV1_light_3_data_000606.h5
/sls/X06SA/Data10/e10010/PXI/20191016/SMX/Guillaume/LOV/light/CrLOV1_light_3_data_000607.h5
/sls/X06SA/Data10/e10010/PXI/20191016/SMX/Guillaume/LOV/light/CrLOV1_light_3_data_000608.h5
/sls/X06SA/Data10/e10010/PXI/20191016/SMX/Guillaume/LOV/light/CrLOV1_light_3_data_000609.h5
/sls/X06SA/Data10/e10010/PXI/20191016/SMX/Guillaume/LOV/light/CrLOV1_light_3_data_000610.h5
/sls/X06SA/Data10/e10010/PXI/20191016/SMX/Guillaume/LOV/light/CrLOV1_light_3_data_000611.h5
/sls/X06SA/Data10/e10010/PXI/20191016/SMX/Guillaume/LOV/light/CrLOV1_light_3_data_000612.h5
/sls/X06SA/Data10/e10010/PXI/20191016/SMX/Guillaume/LOV/light/CrLOV1_light_3_data_000613.h5
/sls/X06SA/Data10/e10010/PXI/20191016/SMX/Guillaume/LOV/light/CrLOV1_light_3_data_000614.h5
/sls/X06SA/Data10/e10010/PXI/20191016/SMX/Guillaume/LOV/light/CrLOV1_light_3_data_000615.h5
/sls/X06SA/Data10/e10010/PXI/20191016/SMX/Guillaume/LOV/light/CrLOV1_light_3_data_000616.h5
/sls/X06SA/Data10/e10010/PXI/20191016/SMX/Guillaume/LOV/light/CrLOV1_light_3_data_000617.h5
/sls/X06SA/Data10/e10010/PXI/20191016/SMX/Guillaume/LOV/light/CrLOV1_light_3_data_000618.h5
/sls/X06SA/Data10/e10010/PXI/20191016/SMX/Guillaume/LOV/light/CrLOV1_light_3_data_000619.h5
/sls/X06SA/Data10/e10010/PXI/20191016/SMX/Guillaume/LOV/light/CrLOV1_light_3_data_000620.h5
/sls/X06SA/Data10/e10010/PXI/20191016/SMX/Guillaume/LOV/light/CrLOV1_light_3_data_000621.h5
/sls/X06SA/Data10/e10010/PXI/20191016/SMX/Guillaume/LOV/light/CrLOV1_light_3_data_000622.h5
/sls/X06SA/Data10/e10010/PXI/20191016/SMX/Guillaume/LOV/light/CrLOV1_light_3_data_000623.h5
/sls/X06SA/Data10/e10010/PXI/20191016/SMX/Guillaume/LOV/light/CrLOV1_light_3_data_000624.h5
/sls/X06SA/Data10/e10010/PXI/20191016/SMX/Guillaume/LOV/light/CrLOV1_light_3_data_000625.h5
/sls/X06SA/Data10/e10010/PXI/20191016/SMX/Guillaume/LOV/light/CrLOV1_light_3_data_000626.h5
/sls/X06SA/Data10/e10010/PXI/20191016/SMX/Guillaume/LOV/light/CrLOV1_light_3_data_000627.h5
/sls/X06SA/Data10/e10010/PXI/20191016/SMX/Guillaume/LOV/light/CrLOV1_light_3_data_000628.h5
/sls/X06SA/Data10/e10010/PXI/20191016/SMX/Guillaume/LOV/light/CrLOV1_light_3_data_000629.h5
/sls/X06SA/Data10/e10010/PXI/20191016/SMX/Guillaume/LOV/light/CrLOV1_light_3_data_000630.h5
/sls/X06SA/Data10/e10010/PXI/20191016/SMX/Guillaume/LOV/light/CrLOV1_light_3_data_000631.h5
/sls/X06SA/Data10/e10010/PXI/20191016/SMX/Guillaume/LOV/light/CrLOV1_light_3_data_000632.h5
/sls/X06SA/Data10/e10010/PXI/20191016/SMX/Guillaume/LOV/light/CrLOV1_light_3_data_000633.h5
/sls/X06SA/Data10/e10010/PXI/20191016/SMX/Guillaume/LOV/light/CrLOV1_light_3_data_000634.h5
/sls/X06SA/Data10/e10010/PXI/20191016/SMX/Guillaume/LOV/light/CrLOV1_light_3_data_000635.h5
/sls/X06SA/Data10/e10010/PXI/20191016/SMX/Guillaume/LOV/light/CrLOV1_light_3_data_000636.h5
/sls/X06SA/Data10/e10010/PXI/20191016/SMX/Guillaume/LOV/light/CrLOV1_light_3_data_000637.h5
/sls/X06SA/Data10/e10010/PXI/20191016/SMX/Guillaume/LOV/light/CrLOV1_light_3_data_000638.h5
/sls/X06SA/Data10/e10010/PXI/20191016/SMX/Guillaume/LOV/light/CrLOV1_light_3_data_000639.h5
/sls/X06SA/Data10/e10010/PXI/20191016/SMX/Guillaume/LOV/light/CrLOV1_light_3_data_000640.h5
/sls/X06SA/Data10/e10010/PXI/20191016/SMX/Guillaume/LOV/light/CrLOV1_light_3_data_000641.h5
/sls/X06SA/Data10/e10010/PXI/20191016/SMX/Guillaume/LOV/light/CrLOV1_light_3_data_000642.h5
/sls/X06SA/Data10/e10010/PXI/20191016/SMX/Guillaume/LOV/light/CrLOV1_light_3_data_000643.h5
/sls/X06SA/Data10/e10010/PXI/20191016/SMX/Guillaume/LOV/light/CrLOV1_light_3_data_000644.h5
/sls/X06SA/Data10/e10010/PXI/20191016/SMX/Guillaume/LOV/light/CrLOV1_light_3_data_000645.h5
/sls/X06SA/Data10/e10010/PXI/20191016/SMX/Guillaume/LOV/light/CrLOV1_light_3_data_000646.h5
/sls/X06SA/Data10/e10010/PXI/20191016/SMX/Guillaume/LOV/light/CrLOV1_light_3_data_000647.h5
/sls/X06SA/Data10/e10010/PXI/20191016/SMX/Guillaume/LOV/light/CrLOV1_light_3_data_000648.h5
/sls/X06SA/Data10/e10010/PXI/20191016/SMX/Guillaume/LOV/light/CrLOV1_light_3_data_000649.h5
/sls/X06SA/Data10/e10010/PXI/20191016/SMX/Guillaume/LOV/light/CrLOV1_light_3_data_000650.h5
/sls/X06SA/Data10/e10010/PXI/20191016/SMX/Guillaume/LOV/light/CrLOV1_light_3_data_000651.h5
/sls/X06SA/Data10/e10010/PXI/20191016/SMX/Guillaume/LOV/light/CrLOV1_light_3_data_000652.h5
/sls/X06SA/Data10/e10010/PXI/20191016/SMX/Guillaume/LOV/light/CrLOV1_light_3_data_000653.h5
/sls/X06SA/Data10/e10010/PXI/20191016/SMX/Guillaume/LOV/light/CrLOV1_light_3_data_000654.h5
/sls/X06SA/Data10/e10010/PXI/20191016/SMX/Guillaume/LOV/light/CrLOV1_light_3_data_000655.h5
/sls/X06SA/Data10/e10010/PXI/20191016/SMX/Guillaume/LOV/light/CrLOV1_light_3_data_000656.h5
/sls/X06SA/Data10/e10010/PXI/20191016/SMX/Guillaume/LOV/light/CrLOV1_light_3_data_000657.h5
/sls/X06SA/Data10/e10010/PXI/20191016/SMX/Guillaume/LOV/light/CrLOV1_light_3_data_000658.h5
/sls/X06SA/Data10/e10010/PXI/20191016/SMX/Guillaume/LOV/light/CrLOV1_light_3_data_000659.h5
/sls/X06SA/Data10/e10010/PXI/20191016/SMX/Guillaume/LOV/light/CrLOV1_light_3_data_000660.h5
/sls/X06SA/Data10/e10010/PXI/20191016/SMX/Guillaume/LOV/light/CrLOV1_light_3_data_000661.h5
/sls/X06SA/Data10/e10010/PXI/20191016/SMX/Guillaume/LOV/light/CrLOV1_light_3_data_000662.h5
/sls/X06SA/Data10/e10010/PXI/20191016/SMX/Guillaume/LOV/light/CrLOV1_light_3_data_000663.h5
/sls/X06SA/Data10/e10010/PXI/20191016/SMX/Guillaume/LOV/light/CrLOV1_light_3_data_000664.h5
/sls/X06SA/Data10/e10010/PXI/20191016/SMX/Guillaume/LOV/light/CrLOV1_light_3_data_000665.h5
/sls/X06SA/Data10/e10010/PXI/20191016/SMX/Guillaume/LOV/light/CrLOV1_light_3_data_000666.h5
/sls/X06SA/Data10/e10010/PXI/20191016/SMX/Guillaume/LOV/light/CrLOV1_light_3_data_000667.h5
/sls/X06SA/Data10/e10010/PXI/20191016/SMX/Guillaume/LOV/light/CrLOV1_light_3_data_000668.h5
/sls/X06SA/Data10/e10010/PXI/20191016/SMX/Guillaume/LOV/light/CrLOV1_light_3_data_000669.h5
/sls/X06SA/Data10/e10010/PXI/20191016/SMX/Guillaume/LOV/light/CrLOV1_light_3_data_000670.h5
/sls/X06SA/Data10/e10010/PXI/20191016/SMX/Guillaume/LOV/light/CrLOV1_light_3_data_000671.h5
/sls/X06SA/Data10/e10010/PXI/20191016/SMX/Guillaume/LOV/light/CrLOV1_light_3_data_000672.h5
/sls/X06SA/Data10/e10010/PXI/20191016/SMX/Guillaume/LOV/light/CrLOV1_light_3_data_000673.h5
/sls/X06SA/Data10/e10010/PXI/20191016/SMX/Guillaume/LOV/light/CrLOV1_light_3_data_000674.h5
/sls/X06SA/Data10/e10010/PXI/20191016/SMX/Guillaume/LOV/light/CrLOV1_light_3_data_000675.h5
/sls/X06SA/Data10/e10010/PXI/20191016/SMX/Guillaume/LOV/light/CrLOV1_light_3_data_000676.h5
/sls/X06SA/Data10/e10010/PXI/20191016/SMX/Guillaume/LOV/light/CrLOV1_light_3_data_000677.h5
/sls/X06SA/Data10/e10010/PXI/20191016/SMX/Guillaume/LOV/light/CrLOV1_light_3_data_000678.h5
/sls/X06SA/Data10/e10010/PXI/20191016/SMX/Guillaume/LOV/light/CrLOV1_light_3_data_000679.h5
/sls/X06SA/Data10/e10010/PXI/20191016/SMX/Guillaume/LOV/light/CrLOV1_light_3_data_000680.h5
/sls/X06SA/Data10/e10010/PXI/20191016/SMX/Guillaume/LOV/light/CrLOV1_light_3_data_000681.h5
/sls/X06SA/Data10/e10010/PXI/20191016/SMX/Guillaume/LOV/light/CrLOV1_light_3_data_000682.h5
/sls/X06SA/Data10/e10010/PXI/20191016/SMX/Guillaume/LOV/light/CrLOV1_light_3_data_000683.h5
/sls/X06SA/Data10/e10010/PXI/20191016/SMX/Guillaume/LOV/light/CrLOV1_light_3_data_000684.h5
/sls/X06SA/Data10/e10010/PXI/20191016/SMX/Guillaume/LOV/light/CrLOV1_light_3_data_000685.h5
/sls/X06SA/Data10/e10010/PXI/20191016/SMX/Guillaume/LOV/light/CrLOV1_light_3_data_000686.h5
/sls/X06SA/Data10/e10010/PXI/20191016/SMX/Guillaume/LOV/light/CrLOV1_light_3_data_000687.h5
/sls/X06SA/Data10/e10010/PXI/20191016/SMX/Guillaume/LOV/light/CrLOV1_light_3_data_000688.h5
/sls/X06SA/Data10/e10010/PXI/20191016/SMX/Guillaume/LOV/light/CrLOV1_light_3_data_000689.h5
/sls/X06SA/Data10/e10010/PXI/20191016/SMX/Guillaume/LOV/light/CrLOV1_light_3_data_000690.h5
/sls/X06SA/Data10/e10010/PXI/20191016/SMX/Guillaume/LOV/light/CrLOV1_light_3_data_000691.h5
/sls/X06SA/Data10/e10010/PXI/20191016/SMX/Guillaume/LOV/light/CrLOV1_light_3_data_000692.h5
/sls/X06SA/Data10/e10010/PXI/20191016/SMX/Guillaume/LOV/light/CrLOV1_light_3_data_000693.h5
/sls/X06SA/Data10/e10010/PXI/20191016/SMX/Guillaume/LOV/light/CrLOV1_light_3_data_000694.h5
/sls/X06SA/Data10/e10010/PXI/20191016/SMX/Guillaume/LOV/light/CrLOV1_light_3_data_000695.h5
/sls/X06SA/Data10/e10010/PXI/20191016/SMX/Guillaume/LOV/light/CrLOV1_light_3_data_000696.h5
/sls/X06SA/Data10/e10010/PXI/20191016/SMX/Guillaume/LOV/light/CrLOV1_light_3_data_000697.h5
/sls/X06SA/Data10/e10010/PXI/20191016/SMX/Guillaume/LOV/light/CrLOV1_light_3_data_000698.h5
/sls/X06SA/Data10/e10010/PXI/20191016/SMX/Guillaume/LOV/light/CrLOV1_light_3_data_000699.h5
/sls/X06SA/Data10/e10010/PXI/20191016/SMX/Guillaume/LOV/light/CrLOV1_light_3_data_000700.h5
/sls/X06SA/Data10/e10010/PXI/20191016/SMX/Guillaume/LOV/light/CrLOV1_light_3_data_000701.h5
/sls/X06SA/Data10/e10010/PXI/20191016/SMX/Guillaume/LOV/light/CrLOV1_light_3_data_000702.h5
/sls/X06SA/Data10/e10010/PXI/20191016/SMX/Guillaume/LOV/light/CrLOV1_light_3_data_000703.h5
/sls/X06SA/Data10/e10010/PXI/20191016/SMX/Guillaume/LOV/light/CrLOV1_light_3_data_000704.h5
/sls/X06SA/Data10/e10010/PXI/20191016/SMX/Guillaume/LOV/light/CrLOV1_light_3_data_000705.h5
/sls/X06SA/Data10/e10010/PXI/20191016/SMX/Guillaume/LOV/light/CrLOV1_light_3_data_000706.h5
/sls/X06SA/Data10/e10010/PXI/20191016/SMX/Guillaume/LOV/light/CrLOV1_light_3_data_000707.h5
/sls/X06SA/Data10/e10010/PXI/20191016/SMX/Guillaume/LOV/light/CrLOV1_light_3_data_000708.h5
/sls/X06SA/Data10/e10010/PXI/20191016/SMX/Guillaume/LOV/light/CrLOV1_light_3_data_000709.h5
/sls/X06SA/Data10/e10010/PXI/20191016/SMX/Guillaume/LOV/light/CrLOV1_light_3_data_000710.h5
/sls/X06SA/Data10/e10010/PXI/20191016/SMX/Guillaume/LOV/light/CrLOV1_light_3_data_000711.h5
/sls/X06SA/Data10/e10010/PXI/20191016/SMX/Guillaume/LOV/light/CrLOV1_light_3_data_000712.h5
/sls/X06SA/Data10/e10010/PXI/20191016/SMX/Guillaume/LOV/light/CrLOV1_light_3_data_000713.h5
/sls/X06SA/Data10/e10010/PXI/20191016/SMX/Guillaume/LOV/light/CrLOV1_light_3_data_000714.h5
/sls/X06SA/Data10/e10010/PXI/20191016/SMX/Guillaume/LOV/light/CrLOV1_light_3_data_000715.h5
/sls/X06SA/Data10/e10010/PXI/20191016/SMX/Guillaume/LOV/light/CrLOV1_light_3_data_000716.h5
/sls/X06SA/Data10/e10010/PXI/20191016/SMX/Guillaume/LOV/light/CrLOV1_light_3_data_000717.h5
/sls/X06SA/Data10/e10010/PXI/20191016/SMX/Guillaume/LOV/light/CrLOV1_light_3_data_000718.h5
/sls/X06SA/Data10/e10010/PXI/20191016/SMX/Guillaume/LOV/light/CrLOV1_light_3_data_000719.h5
/sls/X06SA/Data10/e10010/PXI/20191016/SMX/Guillaume/LOV/light/CrLOV1_light_3_data_000720.h5
/sls/X06SA/Data10/e10010/PXI/20191016/SMX/Guillaume/LOV/light/CrLOV1_light_3_data_000721.h5
/sls/X06SA/Data10/e10010/PXI/20191016/SMX/Guillaume/LOV/light/CrLOV1_light_3_data_000722.h5
/sls/X06SA/Data10/e10010/PXI/20191016/SMX/Guillaume/LOV/light/CrLOV1_light_3_data_000723.h5
/sls/X06SA/Data10/e10010/PXI/20191016/SMX/Guillaume/LOV/light/CrLOV1_light_3_data_000724.h5
/sls/X06SA/Data10/e10010/PXI/20191016/SMX/Guillaume/LOV/light/CrLOV1_light_3_data_000725.h5
/sls/X06SA/Data10/e10010/PXI/20191016/SMX/Guillaume/LOV/light/CrLOV1_light_3_data_000726.h5
/sls/X06SA/Data10/e10010/PXI/20191016/SMX/Guillaume/LOV/light/CrLOV1_light_3_data_000727.h5
/sls/X06SA/Data10/e10010/PXI/20191016/SMX/Guillaume/LOV/light/CrLOV1_light_3_data_000728.h5
/sls/X06SA/Data10/e10010/PXI/20191016/SMX/Guillaume/LOV/light/CrLOV1_light_3_data_000729.h5
/sls/X06SA/Data10/e10010/PXI/20191016/SMX/Guillaume/LOV/light/CrLOV1_light_3_data_000730.h5
/sls/X06SA/Data10/e10010/PXI/20191016/SMX/Guillaume/LOV/light/CrLOV1_light_3_data_000731.h5
/sls/X06SA/Data10/e10010/PXI/20191016/SMX/Guillaume/LOV/light/CrLOV1_light_3_data_000732.h5
/sls/X06SA/Data10/e10010/PXI/20191016/SMX/Guillaume/LOV/light/CrLOV1_light_3_data_000733.h5
/sls/X06SA/Data10/e10010/PXI/20191016/SMX/Guillaume/LOV/light/CrLOV1_light_3_data_000734.h5
/sls/X06SA/Data10/e10010/PXI/20191016/SMX/Guillaume/LOV/light/CrLOV1_light_3_data_000735.h5
/sls/X06SA/Data10/e10010/PXI/20191016/SMX/Guillaume/LOV/light/CrLOV1_light_3_data_000736.h5
/sls/X06SA/Data10/e10010/PXI/20191016/SMX/Guillaume/LOV/light/CrLOV1_light_3_data_000737.h5
/sls/X06SA/Data10/e10010/PXI/20191016/SMX/Guillaume/LOV/light/CrLOV1_light_3_data_000738.h5
/sls/X06SA/Data10/e10010/PXI/20191016/SMX/Guillaume/LOV/light/CrLOV1_light_3_data_000739.h5
/sls/X06SA/Data10/e10010/PXI/20191016/SMX/Guillaume/LOV/light/CrLOV1_light_3_data_000740.h5
/sls/X06SA/Data10/e10010/PXI/20191016/SMX/Guillaume/LOV/light/CrLOV1_light_3_data_000741.h5
/sls/X06SA/Data10/e10010/PXI/20191016/SMX/Guillaume/LOV/light/CrLOV1_light_3_data_000742.h5
/sls/X06SA/Data10/e10010/PXI/20191016/SMX/Guillaume/LOV/light/CrLOV1_light_3_data_000743.h5
/sls/X06SA/Data10/e10010/PXI/20191016/SMX/Guillaume/LOV/light/CrLOV1_light_3_data_000744.h5
/sls/X06SA/Data10/e10010/PXI/20191016/SMX/Guillaume/LOV/light/CrLOV1_light_3_data_000745.h5
/sls/X06SA/Data10/e10010/PXI/20191016/SMX/Guillaume/LOV/light/CrLOV1_light_3_data_000746.h5
/sls/X06SA/Data10/e10010/PXI/20191016/SMX/Guillaume/LOV/light/CrLOV1_light_3_data_000747.h5
/sls/X06SA/Data10/e10010/PXI/20191016/SMX/Guillaume/LOV/light/CrLOV1_light_3_data_000748.h5
/sls/X06SA/Data10/e10010/PXI/20191016/SMX/Guillaume/LOV/light/CrLOV1_light_3_data_000749.h5
/sls/X06SA/Data10/e10010/PXI/20191016/SMX/Guillaume/LOV/light/CrLOV1_light_3_data_000750.h5
/sls/X06SA/Data10/e10010/PXI/20191016/SMX/Guillaume/LOV/light/CrLOV1_light_3_data_000751.h5
/sls/X06SA/Data10/e10010/PXI/20191016/SMX/Guillaume/LOV/light/CrLOV1_light_3_data_000752.h5
/sls/X06SA/Data10/e10010/PXI/20191016/SMX/Guillaume/LOV/light/CrLOV1_light_3_data_000753.h5
/sls/X06SA/Data10/e10010/PXI/20191016/SMX/Guillaume/LOV/light/CrLOV1_light_3_data_000754.h5
/sls/X06SA/Data10/e10010/PXI/20191016/SMX/Guillaume/LOV/light/CrLOV1_light_3_data_000755.h5
/sls/X06SA/Data10/e10010/PXI/20191016/SMX/Guillaume/LOV/light/CrLOV1_light_3_data_000756.h5
/sls/X06SA/Data10/e10010/PXI/20191016/SMX/Guillaume/LOV/light/CrLOV1_light_3_data_000757.h5
/sls/X06SA/Data10/e10010/PXI/20191016/SMX/Guillaume/LOV/light/CrLOV1_light_3_data_000758.h5
/sls/X06SA/Data10/e10010/PXI/20191016/SMX/Guillaume/LOV/light/CrLOV1_light_3_data_000759.h5
/sls/X06SA/Data10/e10010/PXI/20191016/SMX/Guillaume/LOV/light/CrLOV1_light_3_data_000760.h5
/sls/X06SA/Data10/e10010/PXI/20191016/SMX/Guillaume/LOV/light/CrLOV1_light_3_data_000761.h5
/sls/X06SA/Data10/e10010/PXI/20191016/SMX/Guillaume/LOV/light/CrLOV1_light_3_data_000762.h5
/sls/X06SA/Data10/e10010/PXI/20191016/SMX/Guillaume/LOV/light/CrLOV1_light_3_data_000763.h5
/sls/X06SA/Data10/e10010/PXI/20191016/SMX/Guillaume/LOV/light/CrLOV1_light_3_data_000764.h5
/sls/X06SA/Data10/e10010/PXI/20191016/SMX/Guillaume/LOV/light/CrLOV1_light_3_data_000765.h5
/sls/X06SA/Data10/e10010/PXI/20191016/SMX/Guillaume/LOV/light/CrLOV1_light_3_data_000766.h5
/sls/X06SA/Data10/e10010/PXI/20191016/SMX/Guillaume/LOV/light/CrLOV1_light_3_data_000767.h5
/sls/X06SA/Data10/e10010/PXI/20191016/SMX/Guillaume/LOV/light/CrLOV1_light_3_data_000768.h5
/sls/X06SA/Data10/e10010/PXI/20191016/SMX/Guillaume/LOV/light/CrLOV1_light_3_data_000769.h5
/sls/X06SA/Data10/e10010/PXI/20191016/SMX/Guillaume/LOV/light/CrLOV1_light_3_data_000770.h5
/sls/X06SA/Data10/e10010/PXI/20191016/SMX/Guillaume/LOV/light/CrLOV1_light_3_data_000771.h5
/sls/X06SA/Data10/e10010/PXI/20191016/SMX/Guillaume/LOV/light/CrLOV1_light_3_data_000772.h5
/sls/X06SA/Data10/e10010/PXI/20191016/SMX/Guillaume/LOV/light/CrLOV1_light_3_data_000773.h5
/sls/X06SA/Data10/e10010/PXI/20191016/SMX/Guillaume/LOV/light/CrLOV1_light_3_data_000774.h5
/sls/X06SA/Data10/e10010/PXI/20191016/SMX/Guillaume/LOV/light/CrLOV1_light_3_data_000775.h5
/sls/X06SA/Data10/e10010/PXI/20191016/SMX/Guillaume/LOV/light/CrLOV1_light_3_data_000776.h5
/sls/X06SA/Data10/e10010/PXI/20191016/SMX/Guillaume/LOV/light/CrLOV1_light_3_data_000777.h5
/sls/X06SA/Data10/e10010/PXI/20191016/SMX/Guillaume/LOV/light/CrLOV1_light_3_data_000778.h5
/sls/X06SA/Data10/e10010/PXI/20191016/SMX/Guillaume/LOV/light/CrLOV1_light_3_data_000779.h5
/sls/X06SA/Data10/e10010/PXI/20191016/SMX/Guillaume/LOV/light/CrLOV1_light_3_data_000780.h5
/sls/X06SA/Data10/e10010/PXI/20191016/SMX/Guillaume/LOV/light/CrLOV1_light_3_data_000781.h5
/sls/X06SA/Data10/e10010/PXI/20191016/SMX/Guillaume/LOV/light/CrLOV1_light_3_data_000782.h5
/sls/X06SA/Data10/e10010/PXI/20191016/SMX/Guillaume/LOV/light/CrLOV1_light_3_data_000783.h5
/sls/X06SA/Data10/e10010/PXI/20191016/SMX/Guillaume/LOV/light/CrLOV1_light_3_data_000784.h5
/sls/X06SA/Data10/e10010/PXI/20191016/SMX/Guillaume/LOV/light/CrLOV1_light_3_data_000785.h5
/sls/X06SA/Data10/e10010/PXI/20191016/SMX/Guillaume/LOV/light/CrLOV1_light_3_data_000786.h5
/sls/X06SA/Data10/e10010/PXI/20191016/SMX/Guillaume/LOV/light/CrLOV1_light_3_data_000787.h5
/sls/X06SA/Data10/e10010/PXI/20191016/SMX/Guillaume/LOV/light/CrLOV1_light_3_data_000788.h5
/sls/X06SA/Data10/e10010/PXI/20191016/SMX/Guillaume/LOV/light/CrLOV1_light_3_data_000789.h5
/sls/X06SA/Data10/e10010/PXI/20191016/SMX/Guillaume/LOV/light/CrLOV1_light_3_data_000790.h5
/sls/X06SA/Data10/e10010/PXI/20191016/SMX/Guillaume/LOV/light/CrLOV1_light_3_data_000791.h5
/sls/X06SA/Data10/e10010/PXI/20191016/SMX/Guillaume/LOV/light/CrLOV1_light_3_data_000792.h5
/sls/X06SA/Data10/e10010/PXI/20191016/SMX/Guillaume/LOV/light/CrLOV1_light_3_data_000793.h5
/sls/X06SA/Data10/e10010/PXI/20191016/SMX/Guillaume/LOV/light/CrLOV1_light_3_data_000794.h5
/sls/X06SA/Data10/e10010/PXI/20191016/SMX/Guillaume/LOV/light/CrLOV1_light_3_data_000795.h5
/sls/X06SA/Data10/e10010/PXI/20191016/SMX/Guillaume/LOV/light/CrLOV1_light_3_data_000796.h5
/sls/X06SA/Data10/e10010/PXI/20191016/SMX/Guillaume/LOV/light/CrLOV1_light_3_data_000797.h5
/sls/X06SA/Data10/e10010/PXI/20191016/SMX/Guillaume/LOV/light/CrLOV1_light_3_data_000798.h5
/sls/X06SA/Data10/e10010/PXI/20191016/SMX/Guillaume/LOV/light/CrLOV1_light_3_data_000799.h5
/sls/X06SA/Data10/e10010/PXI/20191016/SMX/Guillaume/LOV/light/CrLOV1_light_3_data_000800.h5
/sls/X06SA/Data10/e10010/PXI/20191016/SMX/Guillaume/LOV/light/CrLOV1_light_3_data_000801.h5
/sls/X06SA/Data10/e10010/PXI/20191016/SMX/Guillaume/LOV/light/CrLOV1_light_3_data_000802.h5
/sls/X06SA/Data10/e10010/PXI/20191016/SMX/Guillaume/LOV/light/CrLOV1_light_3_data_000803.h5
/sls/X06SA/Data10/e10010/PXI/20191016/SMX/Guillaume/LOV/light/CrLOV1_light_3_data_000804.h5
/sls/X06SA/Data10/e10010/PXI/20191016/SMX/Guillaume/LOV/light/CrLOV1_light_3_data_000805.h5
/sls/X06SA/Data10/e10010/PXI/20191016/SMX/Guillaume/LOV/light/CrLOV1_light_3_data_000806.h5
/sls/X06SA/Data10/e10010/PXI/20191016/SMX/Guillaume/LOV/light/CrLOV1_light_3_data_000807.h5
/sls/X06SA/Data10/e10010/PXI/20191016/SMX/Guillaume/LOV/light/CrLOV1_light_3_data_000808.h5
/sls/X06SA/Data10/e10010/PXI/20191016/SMX/Guillaume/LOV/light/CrLOV1_light_3_data_000809.h5
/sls/X06SA/Data10/e10010/PXI/20191016/SMX/Guillaume/LOV/light/CrLOV1_light_3_data_000810.h5
/sls/X06SA/Data10/e10010/PXI/20191016/SMX/Guillaume/LOV/light/CrLOV1_light_3_data_000811.h5
/sls/X06SA/Data10/e10010/PXI/20191016/SMX/Guillaume/LOV/light/CrLOV1_light_3_data_000812.h5
/sls/X06SA/Data10/e10010/PXI/20191016/SMX/Guillaume/LOV/light/CrLOV1_light_3_data_000813.h5
/sls/X06SA/Data10/e10010/PXI/20191016/SMX/Guillaume/LOV/light/CrLOV1_light_3_data_000814.h5
/sls/X06SA/Data10/e10010/PXI/20191016/SMX/Guillaume/LOV/light/CrLOV1_light_3_data_000815.h5
/sls/X06SA/Data10/e10010/PXI/20191016/SMX/Guillaume/LOV/light/CrLOV1_light_3_data_000816.h5
/sls/X06SA/Data10/e10010/PXI/20191016/SMX/Guillaume/LOV/light/CrLOV1_light_3_data_000817.h5
/sls/X06SA/Data10/e10010/PXI/20191016/SMX/Guillaume/LOV/light/CrLOV1_light_3_data_000818.h5
/sls/X06SA/Data10/e10010/PXI/20191016/SMX/Guillaume/LOV/light/CrLOV1_light_3_data_000819.h5
/sls/X06SA/Data10/e10010/PXI/20191016/SMX/Guillaume/LOV/light/CrLOV1_light_3_data_000820.h5
/sls/X06SA/Data10/e10010/PXI/20191016/SMX/Guillaume/LOV/light/CrLOV1_light_3_data_000821.h5
/sls/X06SA/Data10/e10010/PXI/20191016/SMX/Guillaume/LOV/light/CrLOV1_light_3_data_000822.h5
/sls/X06SA/Data10/e10010/PXI/20191016/SMX/Guillaume/LOV/light/CrLOV1_light_3_data_000823.h5
/sls/X06SA/Data10/e10010/PXI/20191016/SMX/Guillaume/LOV/light/CrLOV1_light_3_data_000824.h5
/sls/X06SA/Data10/e10010/PXI/20191016/SMX/Guillaume/LOV/light/CrLOV1_light_3_data_000825.h5
/sls/X06SA/Data10/e10010/PXI/20191016/SMX/Guillaume/LOV/light/CrLOV1_light_3_data_000826.h5
/sls/X06SA/Data10/e10010/PXI/20191016/SMX/Guillaume/LOV/light/CrLOV1_light_3_data_000827.h5
/sls/X06SA/Data10/e10010/PXI/20191016/SMX/Guillaume/LOV/light/CrLOV1_light_3_data_000828.h5
/sls/X06SA/Data10/e10010/PXI/20191016/SMX/Guillaume/LOV/light/CrLOV1_light_3_data_000829.h5
/sls/X06SA/Data10/e10010/PXI/20191016/SMX/Guillaume/LOV/light/CrLOV1_light_3_data_000830.h5
/sls/X06SA/Data10/e10010/PXI/20191016/SMX/Guillaume/LOV/light/CrLOV1_light_3_data_000831.h5
/sls/X06SA/Data10/e10010/PXI/20191016/SMX/Guillaume/LOV/light/CrLOV1_light_3_data_000832.h5
/sls/X06SA/Data10/e10010/PXI/20191016/SMX/Guillaume/LOV/light/CrLOV1_light_3_data_000833.h5
/sls/X06SA/Data10/e10010/PXI/20191016/SMX/Guillaume/LOV/light/CrLOV1_light_3_data_000834.h5
/sls/X06SA/Data10/e10010/PXI/20191016/SMX/Guillaume/LOV/light/CrLOV1_light_3_data_000835.h5
/sls/X06SA/Data10/e10010/PXI/20191016/SMX/Guillaume/LOV/light/CrLOV1_light_3_data_000836.h5
/sls/X06SA/Data10/e10010/PXI/20191016/SMX/Guillaume/LOV/light/CrLOV1_light_3_data_000837.h5
/sls/X06SA/Data10/e10010/PXI/20191016/SMX/Guillaume/LOV/light/CrLOV1_light_3_data_000838.h5
/sls/X06SA/Data10/e10010/PXI/20191016/SMX/Guillaume/LOV/light/CrLOV1_light_3_data_000839.h5
/sls/X06SA/Data10/e10010/PXI/20191016/SMX/Guillaume/LOV/light/CrLOV1_light_3_data_000840.h5
/sls/X06SA/Data10/e10010/PXI/20191016/SMX/Guillaume/LOV/light/CrLOV1_light_3_data_000841.h5
/sls/X06SA/Data10/e10010/PXI/20191016/SMX/Guillaume/LOV/light/CrLOV1_light_3_data_000842.h5
/sls/X06SA/Data10/e10010/PXI/20191016/SMX/Guillaume/LOV/light/CrLOV1_light_3_data_000843.h5
/sls/X06SA/Data10/e10010/PXI/20191016/SMX/Guillaume/LOV/light/CrLOV1_light_3_data_000844.h5
/sls/X06SA/Data10/e10010/PXI/20191016/SMX/Guillaume/LOV/light/CrLOV1_light_3_data_000845.h5
/sls/X06SA/Data10/e10010/PXI/20191016/SMX/Guillaume/LOV/light/CrLOV1_light_3_data_000846.h5
/sls/X06SA/Data10/e10010/PXI/20191016/SMX/Guillaume/LOV/light/CrLOV1_light_3_data_000847.h5
/sls/X06SA/Data10/e10010/PXI/20191016/SMX/Guillaume/LOV/light/CrLOV1_light_3_data_000848.h5
/sls/X06SA/Data10/e10010/PXI/20191016/SMX/Guillaume/LOV/light/CrLOV1_light_3_data_000849.h5
/sls/X06SA/Data10/e10010/PXI/20191016/SMX/Guillaume/LOV/light/CrLOV1_light_3_data_000850.h5
/sls/X06SA/Data10/e10010/PXI/20191016/SMX/Guillaume/LOV/light/CrLOV1_light_3_data_000851.h5
/sls/X06SA/Data10/e10010/PXI/20191016/SMX/Guillaume/LOV/light/CrLOV1_light_3_data_000852.h5
/sls/X06SA/Data10/e10010/PXI/20191016/SMX/Guillaume/LOV/light/CrLOV1_light_3_data_000853.h5
/sls/X06SA/Data10/e10010/PXI/20191016/SMX/Guillaume/LOV/light/CrLOV1_light_3_data_000854.h5
/sls/X06SA/Data10/e10010/PXI/20191016/SMX/Guillaume/LOV/light/CrLOV1_light_3_data_000855.h5
/sls/X06SA/Data10/e10010/PXI/20191016/SMX/Guillaume/LOV/light/CrLOV1_light_3_data_000856.h5
/sls/X06SA/Data10/e10010/PXI/20191016/SMX/Guillaume/LOV/light/CrLOV1_light_3_data_000857.h5
/sls/X06SA/Data10/e10010/PXI/20191016/SMX/Guillaume/LOV/light/CrLOV1_light_3_data_000858.h5
/sls/X06SA/Data10/e10010/PXI/20191016/SMX/Guillaume/LOV/light/CrLOV1_light_3_data_000859.h5
/sls/X06SA/Data10/e10010/PXI/20191016/SMX/Guillaume/LOV/light/CrLOV1_light_3_data_000860.h5
/sls/X06SA/Data10/e10010/PXI/20191016/SMX/Guillaume/LOV/light/CrLOV1_light_3_data_000861.h5
/sls/X06SA/Data10/e10010/PXI/20191016/SMX/Guillaume/LOV/light/CrLOV1_light_3_data_000862.h5
/sls/X06SA/Data10/e10010/PXI/20191016/SMX/Guillaume/LOV/light/CrLOV1_light_3_data_000863.h5
/sls/X06SA/Data10/e10010/PXI/20191016/SMX/Guillaume/LOV/light/CrLOV1_light_3_data_000864.h5
/sls/X06SA/Data10/e10010/PXI/20191016/SMX/Guillaume/LOV/light/CrLOV1_light_3_data_000865.h5
/sls/X06SA/Data10/e10010/PXI/20191016/SMX/Guillaume/LOV/light/CrLOV1_light_3_data_000866.h5
/sls/X06SA/Data10/e10010/PXI/20191016/SMX/Guillaume/LOV/light/CrLOV1_light_3_data_000867.h5
/sls/X06SA/Data10/e10010/PXI/20191016/SMX/Guillaume/LOV/light/CrLOV1_light_3_data_000868.h5
/sls/X06SA/Data10/e10010/PXI/20191016/SMX/Guillaume/LOV/light/CrLOV1_light_3_data_000869.h5
/sls/X06SA/Data10/e10010/PXI/20191016/SMX/Guillaume/LOV/light/CrLOV1_light_3_data_000870.h5
/sls/X06SA/Data10/e10010/PXI/20191016/SMX/Guillaume/LOV/light/CrLOV1_light_3_data_000871.h5
/sls/X06SA/Data10/e10010/PXI/20191016/SMX/Guillaume/LOV/light/CrLOV1_light_3_data_000872.h5
/sls/X06SA/Data10/e10010/PXI/20191016/SMX/Guillaume/LOV/light/CrLOV1_light_3_data_000873.h5
/sls/X06SA/Data10/e10010/PXI/20191016/SMX/Guillaume/LOV/light/CrLOV1_light_3_data_000874.h5
/sls/X06SA/Data10/e10010/PXI/20191016/SMX/Guillaume/LOV/light/CrLOV1_light_3_data_000875.h5
/sls/X06SA/Data10/e10010/PXI/20191016/SMX/Guillaume/LOV/light/CrLOV1_light_3_data_000876.h5
/sls/X06SA/Data10/e10010/PXI/20191016/SMX/Guillaume/LOV/light/CrLOV1_light_3_data_000877.h5
/sls/X06SA/Data10/e10010/PXI/20191016/SMX/Guillaume/LOV/light/CrLOV1_light_3_data_000878.h5
/sls/X06SA/Data10/e10010/PXI/20191016/SMX/Guillaume/LOV/light/CrLOV1_light_3_data_000879.h5
/sls/X06SA/Data10/e10010/PXI/20191016/SMX/Guillaume/LOV/light/CrLOV1_light_3_data_000880.h5
/sls/X06SA/Data10/e10010/PXI/20191016/SMX/Guillaume/LOV/light/CrLOV1_light_3_data_000881.h5
/sls/X06SA/Data10/e10010/PXI/20191016/SMX/Guillaume/LOV/light/CrLOV1_light_3_data_000882.h5
/sls/X06SA/Data10/e10010/PXI/20191016/SMX/Guillaume/LOV/light/CrLOV1_light_3_data_000883.h5
/sls/X06SA/Data10/e10010/PXI/20191016/SMX/Guillaume/LOV/light/CrLOV1_light_3_data_000884.h5
/sls/X06SA/Data10/e10010/PXI/20191016/SMX/Guillaume/LOV/light/CrLOV1_light_3_data_000885.h5
/sls/X06SA/Data10/e10010/PXI/20191016/SMX/Guillaume/LOV/light/CrLOV1_light_3_data_000886.h5
/sls/X06SA/Data10/e10010/PXI/20191016/SMX/Guillaume/LOV/light/CrLOV1_light_3_data_000887.h5
/sls/X06SA/Data10/e10010/PXI/20191016/SMX/Guillaume/LOV/light/CrLOV1_light_3_data_000888.h5
/sls/X06SA/Data10/e10010/PXI/20191016/SMX/Guillaume/LOV/light/CrLOV1_light_3_data_000889.h5
/sls/X06SA/Data10/e10010/PXI/20191016/SMX/Guillaume/LOV/light/CrLOV1_light_3_data_000890.h5
/sls/X06SA/Data10/e10010/PXI/20191016/SMX/Guillaume/LOV/light/CrLOV1_light_3_data_000891.h5
/sls/X06SA/Data10/e10010/PXI/20191016/SMX/Guillaume/LOV/light/CrLOV1_light_3_data_000892.h5
/sls/X06SA/Data10/e10010/PXI/20191016/SMX/Guillaume/LOV/light/CrLOV1_light_3_data_000893.h5
/sls/X06SA/Data10/e10010/PXI/20191016/SMX/Guillaume/LOV/light/CrLOV1_light_3_data_000894.h5
/sls/X06SA/Data10/e10010/PXI/20191016/SMX/Guillaume/LOV/light/CrLOV1_light_3_data_000895.h5
/sls/X06SA/Data10/e10010/PXI/20191016/SMX/Guillaume/LOV/light/CrLOV1_light_3_data_000896.h5
/sls/X06SA/Data10/e10010/PXI/20191016/SMX/Guillaume/LOV/light/CrLOV1_light_3_data_000897.h5
/sls/X06SA/Data10/e10010/PXI/20191016/SMX/Guillaume/LOV/light/CrLOV1_light_3_data_000898.h5
/sls/X06SA/Data10/e10010/PXI/20191016/SMX/Guillaume/LOV/light/CrLOV1_light_3_data_000899.h5
/sls/X06SA/Data10/e10010/PXI/20191016/SMX/Guillaume/LOV/light/CrLOV1_light_3_data_000900.h5
/sls/X06SA/Data10/e10010/PXI/20191016/SMX/Guillaume/LOV/light/CrLOV1_light_3_data_000901.h5
/sls/X06SA/Data10/e10010/PXI/20191016/SMX/Guillaume/LOV/light/CrLOV1_light_3_data_000902.h5
/sls/X06SA/Data10/e10010/PXI/20191016/SMX/Guillaume/LOV/light/CrLOV1_light_3_data_000903.h5
/sls/X06SA/Data10/e10010/PXI/20191016/SMX/Guillaume/LOV/light/CrLOV1_light_3_data_000904.h5
/sls/X06SA/Data10/e10010/PXI/20191016/SMX/Guillaume/LOV/light/CrLOV1_light_3_data_000905.h5
/sls/X06SA/Data10/e10010/PXI/20191016/SMX/Guillaume/LOV/light/CrLOV1_light_3_data_000906.h5
/sls/X06SA/Data10/e10010/PXI/20191016/SMX/Guillaume/LOV/light/CrLOV1_light_3_data_000907.h5
/sls/X06SA/Data10/e10010/PXI/20191016/SMX/Guillaume/LOV/light/CrLOV1_light_3_data_000908.h5
/sls/X06SA/Data10/e10010/PXI/20191016/SMX/Guillaume/LOV/light/CrLOV1_light_3_data_000909.h5
/sls/X06SA/Data10/e10010/PXI/20191016/SMX/Guillaume/LOV/light/CrLOV1_light_3_data_000910.h5
/sls/X06SA/Data10/e10010/PXI/20191016/SMX/Guillaume/LOV/light/CrLOV1_light_3_data_000911.h5
/sls/X06SA/Data10/e10010/PXI/20191016/SMX/Guillaume/LOV/light/CrLOV1_light_3_data_000912.h5
/sls/X06SA/Data10/e10010/PXI/20191016/SMX/Guillaume/LOV/light/CrLOV1_light_3_data_000913.h5
/sls/X06SA/Data10/e10010/PXI/20191016/SMX/Guillaume/LOV/light/CrLOV1_light_3_data_000914.h5
/sls/X06SA/Data10/e10010/PXI/20191016/SMX/Guillaume/LOV/light/CrLOV1_light_3_data_000915.h5
/sls/X06SA/Data10/e10010/PXI/20191016/SMX/Guillaume/LOV/light/CrLOV1_light_3_data_000916.h5
/sls/X06SA/Data10/e10010/PXI/20191016/SMX/Guillaume/LOV/light/CrLOV1_light_3_data_000917.h5
/sls/X06SA/Data10/e10010/PXI/20191016/SMX/Guillaume/LOV/light/CrLOV1_light_3_data_000918.h5
/sls/X06SA/Data10/e10010/PXI/20191016/SMX/Guillaume/LOV/light/CrLOV1_light_3_data_000919.h5
/sls/X06SA/Data10/e10010/PXI/20191016/SMX/Guillaume/LOV/light/CrLOV1_light_3_data_000920.h5
/sls/X06SA/Data10/e10010/PXI/20191016/SMX/Guillaume/LOV/light/CrLOV1_light_3_data_000921.h5
/sls/X06SA/Data10/e10010/PXI/20191016/SMX/Guillaume/LOV/light/CrLOV1_light_3_data_000922.h5
/sls/X06SA/Data10/e10010/PXI/20191016/SMX/Guillaume/LOV/light/CrLOV1_light_3_data_000923.h5
/sls/X06SA/Data10/e10010/PXI/20191016/SMX/Guillaume/LOV/light/CrLOV1_light_3_data_000924.h5
/sls/X06SA/Data10/e10010/PXI/20191016/SMX/Guillaume/LOV/light/CrLOV1_light_3_data_000925.h5
/sls/X06SA/Data10/e10010/PXI/20191016/SMX/Guillaume/LOV/light/CrLOV1_light_3_data_000926.h5
/sls/X06SA/Data10/e10010/PXI/20191016/SMX/Guillaume/LOV/light/CrLOV1_light_3_data_000927.h5
/sls/X06SA/Data10/e10010/PXI/20191016/SMX/Guillaume/LOV/light/CrLOV1_light_3_data_000928.h5
/sls/X06SA/Data10/e10010/PXI/20191016/SMX/Guillaume/LOV/light/CrLOV1_light_3_data_000929.h5
/sls/X06SA/Data10/e10010/PXI/20191016/SMX/Guillaume/LOV/light/CrLOV1_light_3_data_000930.h5
/sls/X06SA/Data10/e10010/PXI/20191016/SMX/Guillaume/LOV/light/CrLOV1_light_3_data_000931.h5
/sls/X06SA/Data10/e10010/PXI/20191016/SMX/Guillaume/LOV/light/CrLOV1_light_3_data_000932.h5
/sls/X06SA/Data10/e10010/PXI/20191016/SMX/Guillaume/LOV/light/CrLOV1_light_3_data_000933.h5
/sls/X06SA/Data10/e10010/PXI/20191016/SMX/Guillaume/LOV/light/CrLOV1_light_3_data_000934.h5
/sls/X06SA/Data10/e10010/PXI/20191016/SMX/Guillaume/LOV/light/CrLOV1_light_3_data_000935.h5
/sls/X06SA/Data10/e10010/PXI/20191016/SMX/Guillaume/LOV/light/CrLOV1_light_3_data_000936.h5
/sls/X06SA/Data10/e10010/PXI/20191016/SMX/Guillaume/LOV/light/CrLOV1_light_3_data_000937.h5
/sls/X06SA/Data10/e10010/PXI/20191016/SMX/Guillaume/LOV/light/CrLOV1_light_3_data_000938.h5
/sls/X06SA/Data10/e10010/PXI/20191016/SMX/Guillaume/LOV/light/CrLOV1_light_3_data_000939.h5
/sls/X06SA/Data10/e10010/PXI/20191016/SMX/Guillaume/LOV/light/CrLOV1_light_3_data_000940.h5
/sls/X06SA/Data10/e10010/PXI/20191016/SMX/Guillaume/LOV/light/CrLOV1_light_3_data_000941.h5
/sls/X06SA/Data10/e10010/PXI/20191016/SMX/Guillaume/LOV/light/CrLOV1_light_3_data_000942.h5
/sls/X06SA/Data10/e10010/PXI/20191016/SMX/Guillaume/LOV/light/CrLOV1_light_3_data_000943.h5
/sls/X06SA/Data10/e10010/PXI/20191016/SMX/Guillaume/LOV/light/CrLOV1_light_3_data_000944.h5
/sls/X06SA/Data10/e10010/PXI/20191016/SMX/Guillaume/LOV/light/CrLOV1_light_3_data_000945.h5
/sls/X06SA/Data10/e10010/PXI/20191016/SMX/Guillaume/LOV/light/CrLOV1_light_3_data_000946.h5
/sls/X06SA/Data10/e10010/PXI/20191016/SMX/Guillaume/LOV/light/CrLOV1_light_3_data_000947.h5
/sls/X06SA/Data10/e10010/PXI/20191016/SMX/Guillaume/LOV/light/CrLOV1_light_3_data_000948.h5
/sls/X06SA/Data10/e10010/PXI/20191016/SMX/Guillaume/LOV/light/CrLOV1_light_3_data_000949.h5
/sls/X06SA/Data10/e10010/PXI/20191016/SMX/Guillaume/LOV/light/CrLOV1_light_3_data_000950.h5
/sls/X06SA/Data10/e10010/PXI/20191016/SMX/Guillaume/LOV/light/CrLOV1_light_3_data_000951.h5
/sls/X06SA/Data10/e10010/PXI/20191016/SMX/Guillaume/LOV/light/CrLOV1_light_3_data_000952.h5
/sls/X06SA/Data10/e10010/PXI/20191016/SMX/Guillaume/LOV/light/CrLOV1_light_3_data_000953.h5
/sls/X06SA/Data10/e10010/PXI/20191016/SMX/Guillaume/LOV/light/CrLOV1_light_3_data_000954.h5
/sls/X06SA/Data10/e10010/PXI/20191016/SMX/Guillaume/LOV/light/CrLOV1_light_3_data_000955.h5
/sls/X06SA/Data10/e10010/PXI/20191016/SMX/Guillaume/LOV/light/CrLOV1_light_3_data_000956.h5
/sls/X06SA/Data10/e10010/PXI/20191016/SMX/Guillaume/LOV/light/CrLOV1_light_3_data_000957.h5
/sls/X06SA/Data10/e10010/PXI/20191016/SMX/Guillaume/LOV/light/CrLOV1_light_3_data_000958.h5
/sls/X06SA/Data10/e10010/PXI/20191016/SMX/Guillaume/LOV/light/CrLOV1_light_3_data_000959.h5
/sls/X06SA/Data10/e10010/PXI/20191016/SMX/Guillaume/LOV/light/CrLOV1_light_3_data_000960.h5
/sls/X06SA/Data10/e10010/PXI/20191016/SMX/Guillaume/LOV/light/CrLOV1_light_3_data_000961.h5
/sls/X06SA/Data10/e10010/PXI/20191016/SMX/Guillaume/LOV/light/CrLOV1_light_3_data_000962.h5
/sls/X06SA/Data10/e10010/PXI/20191016/SMX/Guillaume/LOV/light/CrLOV1_light_3_data_000963.h5
/sls/X06SA/Data10/e10010/PXI/20191016/SMX/Guillaume/LOV/light/CrLOV1_light_3_data_000964.h5
/sls/X06SA/Data10/e10010/PXI/20191016/SMX/Guillaume/LOV/light/CrLOV1_light_3_data_000965.h5
/sls/X06SA/Data10/e10010/PXI/20191016/SMX/Guillaume/LOV/light/CrLOV1_light_3_data_000966.h5
/sls/X06SA/Data10/e10010/PXI/20191016/SMX/Guillaume/LOV/light/CrLOV1_light_3_data_000967.h5
/sls/X06SA/Data10/e10010/PXI/20191016/SMX/Guillaume/LOV/light/CrLOV1_light_3_data_000968.h5
/sls/X06SA/Data10/e10010/PXI/20191016/SMX/Guillaume/LOV/light/CrLOV1_light_3_data_000969.h5
/sls/X06SA/Data10/e10010/PXI/20191016/SMX/Guillaume/LOV/light/CrLOV1_light_3_data_000970.h5
/sls/X06SA/Data10/e10010/PXI/20191016/SMX/Guillaume/LOV/light/CrLOV1_light_3_data_000971.h5
/sls/X06SA/Data10/e10010/PXI/20191016/SMX/Guillaume/LOV/light/CrLOV1_light_3_data_000972.h5
/sls/X06SA/Data10/e10010/PXI/20191016/SMX/Guillaume/LOV/light/CrLOV1_light_3_data_000973.h5
/sls/X06SA/Data10/e10010/PXI/20191016/SMX/Guillaume/LOV/light/CrLOV1_light_3_data_000974.h5
/sls/X06SA/Data10/e10010/PXI/20191016/SMX/Guillaume/LOV/light/CrLOV1_light_3_data_000975.h5
/sls/X06SA/Data10/e10010/PXI/20191016/SMX/Guillaume/LOV/light/CrLOV1_light_3_data_000976.h5
/sls/X06SA/Data10/e10010/PXI/20191016/SMX/Guillaume/LOV/light/CrLOV1_light_3_data_000977.h5
/sls/X06SA/Data10/e10010/PXI/20191016/SMX/Guillaume/LOV/light/CrLOV1_light_3_data_000978.h5
/sls/X06SA/Data10/e10010/PXI/20191016/SMX/Guillaume/LOV/light/CrLOV1_light_3_data_000979.h5
/sls/X06SA/Data10/e10010/PXI/20191016/SMX/Guillaume/LOV/light/CrLOV1_light_3_data_000980.h5
/sls/X06SA/Data10/e10010/PXI/20191016/SMX/Guillaume/LOV/light/CrLOV1_light_3_data_000981.h5
/sls/X06SA/Data10/e10010/PXI/20191016/SMX/Guillaume/LOV/light/CrLOV1_light_3_data_000982.h5
/sls/X06SA/Data10/e10010/PXI/20191016/SMX/Guillaume/LOV/light/CrLOV1_light_3_data_000983.h5
/sls/X06SA/Data10/e10010/PXI/20191016/SMX/Guillaume/LOV/light/CrLOV1_light_3_data_000984.h5
/sls/X06SA/Data10/e10010/PXI/20191016/SMX/Guillaume/LOV/light/CrLOV1_light_3_data_000985.h5
/sls/X06SA/Data10/e10010/PXI/20191016/SMX/Guillaume/LOV/light/CrLOV1_light_3_data_000986.h5
/sls/X06SA/Data10/e10010/PXI/20191016/SMX/Guillaume/LOV/light/CrLOV1_light_3_data_000987.h5
/sls/X06SA/Data10/e10010/PXI/20191016/SMX/Guillaume/LOV/light/CrLOV1_light_3_data_000988.h5
/sls/X06SA/Data10/e10010/PXI/20191016/SMX/Guillaume/LOV/light/CrLOV1_light_3_data_000989.h5
/sls/X06SA/Data10/e10010/PXI/20191016/SMX/Guillaume/LOV/light/CrLOV1_light_3_data_000990.h5
/sls/X06SA/Data10/e10010/PXI/20191016/SMX/Guillaume/LOV/light/CrLOV1_light_3_data_000991.h5
/sls/X06SA/Data10/e10010/PXI/20191016/SMX/Guillaume/LOV/light/CrLOV1_light_3_data_000992.h5
/sls/X06SA/Data10/e10010/PXI/20191016/SMX/Guillaume/LOV/light/CrLOV1_light_3_data_000993.h5
/sls/X06SA/Data10/e10010/PXI/20191016/SMX/Guillaume/LOV/light/CrLOV1_light_3_data_000994.h5
/sls/X06SA/Data10/e10010/PXI/20191016/SMX/Guillaume/LOV/light/CrLOV1_light_3_data_000995.h5
/sls/X06SA/Data10/e10010/PXI/20191016/SMX/Guillaume/LOV/light/CrLOV1_light_3_data_000996.h5
/sls/X06SA/Data10/e10010/PXI/20191016/SMX/Guillaume/LOV/light/CrLOV1_light_3_data_000997.h5
/sls/X06SA/Data10/e10010/PXI/20191016/SMX/Guillaume/LOV/light/CrLOV1_light_3_data_000998.h5
/sls/X06SA/Data10/e10010/PXI/20191016/SMX/Guillaume/LOV/light/CrLOV1_light_3_data_000999.h5
/sls/X06SA/Data10/e10010/PXI/20191016/SMX/Guillaume/LOV/light/CrLOV1_light_3_data_001000.h5
/sls/X06SA/Data10/e10010/PXI/20191016/SMX/Guillaume/LOV/light/CrLOV1_light_3_data_001001.h5
/sls/X06SA/Data10/e10010/PXI/20191016/SMX/Guillaume/LOV/light/CrLOV1_light_3_data_001002.h5
/sls/X06SA/Data10/e10010/PXI/20191016/SMX/Guillaume/LOV/light/CrLOV1_light_3_data_001003.h5
/sls/X06SA/Data10/e10010/PXI/20191016/SMX/Guillaume/LOV/light/CrLOV1_light_3_data_001004.h5
/sls/X06SA/Data10/e10010/PXI/20191016/SMX/Guillaume/LOV/light/CrLOV1_light_3_data_001005.h5
/sls/X06SA/Data10/e10010/PXI/20191016/SMX/Guillaume/LOV/light/CrLOV1_light_3_data_001006.h5
/sls/X06SA/Data10/e10010/PXI/20191016/SMX/Guillaume/LOV/light/CrLOV1_light_3_data_001007.h5
/sls/X06SA/Data10/e10010/PXI/20191016/SMX/Guillaume/LOV/light/CrLOV1_light_3_data_001008.h5
/sls/X06SA/Data10/e10010/PXI/20191016/SMX/Guillaume/LOV/light/CrLOV1_light_3_data_001009.h5
/sls/X06SA/Data10/e10010/PXI/20191016/SMX/Guillaume/LOV/light/CrLOV1_light_3_data_001010.h5
/sls/X06SA/Data10/e10010/PXI/20191016/SMX/Guillaume/LOV/light/CrLOV1_light_3_data_001011.h5
/sls/X06SA/Data10/e10010/PXI/20191016/SMX/Guillaume/LOV/light/CrLOV1_light_3_data_001012.h5
/sls/X06SA/Data10/e10010/PXI/20191016/SMX/Guillaume/LOV/light/CrLOV1_light_3_data_001013.h5
/sls/X06SA/Data10/e10010/PXI/20191016/SMX/Guillaume/LOV/light/CrLOV1_light_3_data_001014.h5
/sls/X06SA/Data10/e10010/PXI/20191016/SMX/Guillaume/LOV/light/CrLOV1_light_3_data_001015.h5
/sls/X06SA/Data10/e10010/PXI/20191016/SMX/Guillaume/LOV/light/CrLOV1_light_3_data_001016.h5
/sls/X06SA/Data10/e10010/PXI/20191016/SMX/Guillaume/LOV/light/CrLOV1_light_3_data_001017.h5
/sls/X06SA/Data10/e10010/PXI/20191016/SMX/Guillaume/LOV/light/CrLOV1_light_3_data_001018.h5
/sls/X06SA/Data10/e10010/PXI/20191016/SMX/Guillaume/LOV/light/CrLOV1_light_3_data_001019.h5
/sls/X06SA/Data10/e10010/PXI/20191016/SMX/Guillaume/LOV/light/CrLOV1_light_3_data_001020.h5
/sls/X06SA/Data10/e10010/PXI/20191016/SMX/Guillaume/LOV/light/CrLOV1_light_3_data_001021.h5
/sls/X06SA/Data10/e10010/PXI/20191016/SMX/Guillaume/LOV/light/CrLOV1_light_3_data_001022.h5
/sls/X06SA/Data10/e10010/PXI/20191016/SMX/Guillaume/LOV/light/CrLOV1_light_3_data_001023.h5
/sls/X06SA/Data10/e10010/PXI/20191016/SMX/Guillaume/LOV/light/CrLOV1_light_3_data_001024.h5
/sls/X06SA/Data10/e10010/PXI/20191016/SMX/Guillaume/LOV/light/CrLOV1_light_3_data_001025.h5
/sls/X06SA/Data10/e10010/PXI/20191016/SMX/Guillaume/LOV/light/CrLOV1_light_3_data_001026.h5
/sls/X06SA/Data10/e10010/PXI/20191016/SMX/Guillaume/LOV/light/CrLOV1_light_3_data_001027.h5
/sls/X06SA/Data10/e10010/PXI/20191016/SMX/Guillaume/LOV/light/CrLOV1_light_3_data_001028.h5
/sls/X06SA/Data10/e10010/PXI/20191016/SMX/Guillaume/LOV/light/CrLOV1_light_3_data_001029.h5
/sls/X06SA/Data10/e10010/PXI/20191016/SMX/Guillaume/LOV/light/CrLOV1_light_3_data_001030.h5
/sls/X06SA/Data10/e10010/PXI/20191016/SMX/Guillaume/LOV/light/CrLOV1_light_3_data_001031.h5
/sls/X06SA/Data10/e10010/PXI/20191016/SMX/Guillaume/LOV/light/CrLOV1_light_3_data_001032.h5
/sls/X06SA/Data10/e10010/PXI/20191016/SMX/Guillaume/LOV/light/CrLOV1_light_3_data_001033.h5
/sls/X06SA/Data10/e10010/PXI/20191016/SMX/Guillaume/LOV/light/CrLOV1_light_3_data_001034.h5
/sls/X06SA/Data10/e10010/PXI/20191016/SMX/Guillaume/LOV/light/CrLOV1_light_3_data_001035.h5
/sls/X06SA/Data10/e10010/PXI/20191016/SMX/Guillaume/LOV/light/CrLOV1_light_3_data_001036.h5
/sls/X06SA/Data10/e10010/PXI/20191016/SMX/Guillaume/LOV/light/CrLOV1_light_3_data_001037.h5
/sls/X06SA/Data10/e10010/PXI/20191016/SMX/Guillaume/LOV/light/CrLOV1_light_3_data_001038.h5
/sls/X06SA/Data10/e10010/PXI/20191016/SMX/Guillaume/LOV/light/CrLOV1_light_3_data_001039.h5
/sls/X06SA/Data10/e10010/PXI/20191016/SMX/Guillaume/LOV/light/CrLOV1_light_3_data_001040.h5
/sls/X06SA/Data10/e10010/PXI/20191016/SMX/Guillaume/LOV/light/CrLOV1_light_3_data_001041.h5
/sls/X06SA/Data10/e10010/PXI/20191016/SMX/Guillaume/LOV/light/CrLOV1_light_3_data_001042.h5
/sls/X06SA/Data10/e10010/PXI/20191016/SMX/Guillaume/LOV/light/CrLOV1_light_3_data_001043.h5
/sls/X06SA/Data10/e10010/PXI/20191016/SMX/Guillaume/LOV/light/CrLOV1_light_3_data_001044.h5
/sls/X06SA/Data10/e10010/PXI/20191016/SMX/Guillaume/LOV/light/CrLOV1_light_3_data_001045.h5
/sls/X06SA/Data10/e10010/PXI/20191016/SMX/Guillaume/LOV/light/CrLOV1_light_3_data_001046.h5
/sls/X06SA/Data10/e10010/PXI/20191016/SMX/Guillaume/LOV/light/CrLOV1_light_3_data_001047.h5
/sls/X06SA/Data10/e10010/PXI/20191016/SMX/Guillaume/LOV/light/CrLOV1_light_3_data_001048.h5
/sls/X06SA/Data10/e10010/PXI/20191016/SMX/Guillaume/LOV/light/CrLOV1_light_3_data_001049.h5
/sls/X06SA/Data10/e10010/PXI/20191016/SMX/Guillaume/LOV/light/CrLOV1_light_3_data_001050.h5
/sls/X06SA/Data10/e10010/PXI/20191016/SMX/Guillaume/LOV/light/CrLOV1_light_3_data_001051.h5
/sls/X06SA/Data10/e10010/PXI/20191016/SMX/Guillaume/LOV/light/CrLOV1_light_3_data_001052.h5
/sls/X06SA/Data10/e10010/PXI/20191016/SMX/Guillaume/LOV/light/CrLOV1_light_3_data_001053.h5
/sls/X06SA/Data10/e10010/PXI/20191016/SMX/Guillaume/LOV/light/CrLOV1_light_3_data_001054.h5
/sls/X06SA/Data10/e10010/PXI/20191016/SMX/Guillaume/LOV/light/CrLOV1_light_3_data_001055.h5
/sls/X06SA/Data10/e10010/PXI/20191016/SMX/Guillaume/LOV/light/CrLOV1_light_3_data_001056.h5
/sls/X06SA/Data10/e10010/PXI/20191016/SMX/Guillaume/LOV/light/CrLOV1_light_3_data_001057.h5
/sls/X06SA/Data10/e10010/PXI/20191016/SMX/Guillaume/LOV/light/CrLOV1_light_3_data_001058.h5
/sls/X06SA/Data10/e10010/PXI/20191016/SMX/Guillaume/LOV/light/CrLOV1_light_3_data_001059.h5
/sls/X06SA/Data10/e10010/PXI/20191016/SMX/Guillaume/LOV/light/CrLOV1_light_3_data_001060.h5
/sls/X06SA/Data10/e10010/PXI/20191016/SMX/Guillaume/LOV/light/CrLOV1_light_3_data_001061.h5
/sls/X06SA/Data10/e10010/PXI/20191016/SMX/Guillaume/LOV/light/CrLOV1_light_3_data_001062.h5
/sls/X06SA/Data10/e10010/PXI/20191016/SMX/Guillaume/LOV/light/CrLOV1_light_3_data_001063.h5
/sls/X06SA/Data10/e10010/PXI/20191016/SMX/Guillaume/LOV/light/CrLOV1_light_3_data_001064.h5
/sls/X06SA/Data10/e10010/PXI/20191016/SMX/Guillaume/LOV/light/CrLOV1_light_3_data_001065.h5
/sls/X06SA/Data10/e10010/PXI/20191016/SMX/Guillaume/LOV/light/CrLOV1_light_3_data_001066.h5
/sls/X06SA/Data10/e10010/PXI/20191016/SMX/Guillaume/LOV/light/CrLOV1_light_3_data_001067.h5
/sls/X06SA/Data10/e10010/PXI/20191016/SMX/Guillaume/LOV/light/CrLOV1_light_3_data_001068.h5
/sls/X06SA/Data10/e10010/PXI/20191016/SMX/Guillaume/LOV/light/CrLOV1_light_3_data_001069.h5
/sls/X06SA/Data10/e10010/PXI/20191016/SMX/Guillaume/LOV/light/CrLOV1_light_3_data_001070.h5
/sls/X06SA/Data10/e10010/PXI/20191016/SMX/Guillaume/LOV/light/CrLOV1_light_3_data_001071.h5
/sls/X06SA/Data10/e10010/PXI/20191016/SMX/Guillaume/LOV/light/CrLOV1_light_3_data_001072.h5
/sls/X06SA/Data10/e10010/PXI/20191016/SMX/Guillaume/LOV/light/CrLOV1_light_3_data_001073.h5
/sls/X06SA/Data10/e10010/PXI/20191016/SMX/Guillaume/LOV/light/CrLOV1_light_3_data_001074.h5
/sls/X06SA/Data10/e10010/PXI/20191016/SMX/Guillaume/LOV/light/CrLOV1_light_3_data_001075.h5
/sls/X06SA/Data10/e10010/PXI/20191016/SMX/Guillaume/LOV/light/CrLOV1_light_3_data_001076.h5
/sls/X06SA/Data10/e10010/PXI/20191016/SMX/Guillaume/LOV/light/CrLOV1_light_3_data_001077.h5
/sls/X06SA/Data10/e10010/PXI/20191016/SMX/Guillaume/LOV/light/CrLOV1_light_3_data_001078.h5
/sls/X06SA/Data10/e10010/PXI/20191016/SMX/Guillaume/LOV/light/CrLOV1_light_3_data_001079.h5
/sls/X06SA/Data10/e10010/PXI/20191016/SMX/Guillaume/LOV/light/CrLOV1_light_3_data_001080.h5
/sls/X06SA/Data10/e10010/PXI/20191016/SMX/Guillaume/LOV/light/CrLOV1_light_3_data_001081.h5
/sls/X06SA/Data10/e10010/PXI/20191016/SMX/Guillaume/LOV/light/CrLOV1_light_3_data_001082.h5
/sls/X06SA/Data10/e10010/PXI/20191016/SMX/Guillaume/LOV/light/CrLOV1_light_3_data_001083.h5
/sls/X06SA/Data10/e10010/PXI/20191016/SMX/Guillaume/LOV/light/CrLOV1_light_3_data_001084.h5
/sls/X06SA/Data10/e10010/PXI/20191016/SMX/Guillaume/LOV/light/CrLOV1_light_3_data_001085.h5
/sls/X06SA/Data10/e10010/PXI/20191016/SMX/Guillaume/LOV/light/CrLOV1_light_3_data_001086.h5
/sls/X06SA/Data10/e10010/PXI/20191016/SMX/Guillaume/LOV/light/CrLOV1_light_3_data_001087.h5
/sls/X06SA/Data10/e10010/PXI/20191016/SMX/Guillaume/LOV/light/CrLOV1_light_3_data_001088.h5
/sls/X06SA/Data10/e10010/PXI/20191016/SMX/Guillaume/LOV/light/CrLOV1_light_3_data_001089.h5
/sls/X06SA/Data10/e10010/PXI/20191016/SMX/Guillaume/LOV/light/CrLOV1_light_3_data_001090.h5
/sls/X06SA/Data10/e10010/PXI/20191016/SMX/Guillaume/LOV/light/CrLOV1_light_3_data_001091.h5
/sls/X06SA/Data10/e10010/PXI/20191016/SMX/Guillaume/LOV/light/CrLOV1_light_3_data_001092.h5
/sls/X06SA/Data10/e10010/PXI/20191016/SMX/Guillaume/LOV/light/CrLOV1_light_3_data_001093.h5
/sls/X06SA/Data10/e10010/PXI/20191016/SMX/Guillaume/LOV/light/CrLOV1_light_3_data_001094.h5
/sls/X06SA/Data10/e10010/PXI/20191016/SMX/Guillaume/LOV/light/CrLOV1_light_3_data_001095.h5
/sls/X06SA/Data10/e10010/PXI/20191016/SMX/Guillaume/LOV/light/CrLOV1_light_3_data_001096.h5
/sls/X06SA/Data10/e10010/PXI/20191016/SMX/Guillaume/LOV/light/CrLOV1_light_3_data_001097.h5
/sls/X06SA/Data10/e10010/PXI/20191016/SMX/Guillaume/LOV/light/CrLOV1_light_3_data_001098.h5
/sls/X06SA/Data10/e10010/PXI/20191016/SMX/Guillaume/LOV/light/CrLOV1_light_3_data_001099.h5
/sls/X06SA/Data10/e10010/PXI/20191016/SMX/Guillaume/LOV/light/CrLOV1_light_3_data_001100.h5
/sls/X06SA/Data10/e10010/PXI/20191016/SMX/Guillaume/LOV/light/CrLOV1_light_3_data_001101.h5
/sls/X06SA/Data10/e10010/PXI/20191016/SMX/Guillaume/LOV/light/CrLOV1_light_3_data_001102.h5
/sls/X06SA/Data10/e10010/PXI/20191016/SMX/Guillaume/LOV/light/CrLOV1_light_3_data_001103.h5
/sls/X06SA/Data10/e10010/PXI/20191016/SMX/Guillaume/LOV/light/CrLOV1_light_3_data_001104.h5
/sls/X06SA/Data10/e10010/PXI/20191016/SMX/Guillaume/LOV/light/CrLOV1_light_3_data_001105.h5
/sls/X06SA/Data10/e10010/PXI/20191016/SMX/Guillaume/LOV/light/CrLOV1_light_3_data_001106.h5
/sls/X06SA/Data10/e10010/PXI/20191016/SMX/Guillaume/LOV/light/CrLOV1_light_3_data_001107.h5
/sls/X06SA/Data10/e10010/PXI/20191016/SMX/Guillaume/LOV/light/CrLOV1_light_3_data_001108.h5
/sls/X06SA/Data10/e10010/PXI/20191016/SMX/Guillaume/LOV/light/CrLOV1_light_3_data_001109.h5
/sls/X06SA/Data10/e10010/PXI/20191016/SMX/Guillaume/LOV/light/CrLOV1_light_3_data_001110.h5
/sls/X06SA/Data10/e10010/PXI/20191016/SMX/Guillaume/LOV/light/CrLOV1_light_3_data_001111.h5
/sls/X06SA/Data10/e10010/PXI/20191016/SMX/Guillaume/LOV/light/CrLOV1_light_3_data_001112.h5
/sls/X06SA/Data10/e10010/PXI/20191016/SMX/Guillaume/LOV/light/CrLOV1_light_3_data_001113.h5
/sls/X06SA/Data10/e10010/PXI/20191016/SMX/Guillaume/LOV/light/CrLOV1_light_3_data_001114.h5
/sls/X06SA/Data10/e10010/PXI/20191016/SMX/Guillaume/LOV/light/CrLOV1_light_3_data_001115.h5
/sls/X06SA/Data10/e10010/PXI/20191016/SMX/Guillaume/LOV/light/CrLOV1_light_3_data_001116.h5
/sls/X06SA/Data10/e10010/PXI/20191016/SMX/Guillaume/LOV/light/CrLOV1_light_3_data_001117.h5
/sls/X06SA/Data10/e10010/PXI/20191016/SMX/Guillaume/LOV/light/CrLOV1_light_3_data_001118.h5
/sls/X06SA/Data10/e10010/PXI/20191016/SMX/Guillaume/LOV/light/CrLOV1_light_3_data_001119.h5
/sls/X06SA/Data10/e10010/PXI/20191016/SMX/Guillaume/LOV/light/CrLOV1_light_3_data_001120.h5
/sls/X06SA/Data10/e10010/PXI/20191016/SMX/Guillaume/LOV/light/CrLOV1_light_3_data_001121.h5
/sls/X06SA/Data10/e10010/PXI/20191016/SMX/Guillaume/LOV/light/CrLOV1_light_3_data_001122.h5
/sls/X06SA/Data10/e10010/PXI/20191016/SMX/Guillaume/LOV/light/CrLOV1_light_3_data_001123.h5
/sls/X06SA/Data10/e10010/PXI/20191016/SMX/Guillaume/LOV/light/CrLOV1_light_3_data_001124.h5
/sls/X06SA/Data10/e10010/PXI/20191016/SMX/Guillaume/LOV/light/CrLOV1_light_3_data_001125.h5
/sls/X06SA/Data10/e10010/PXI/20191016/SMX/Guillaume/LOV/light/CrLOV1_light_3_data_001126.h5
/sls/X06SA/Data10/e10010/PXI/20191016/SMX/Guillaume/LOV/light/CrLOV1_light_3_data_001127.h5
/sls/X06SA/Data10/e10010/PXI/20191016/SMX/Guillaume/LOV/light/CrLOV1_light_3_data_001128.h5
/sls/X06SA/Data10/e10010/PXI/20191016/SMX/Guillaume/LOV/light/CrLOV1_light_3_data_001129.h5
/sls/X06SA/Data10/e10010/PXI/20191016/SMX/Guillaume/LOV/light/CrLOV1_light_3_data_001130.h5
/sls/X06SA/Data10/e10010/PXI/20191016/SMX/Guillaume/LOV/light/CrLOV1_light_3_data_001131.h5
/sls/X06SA/Data10/e10010/PXI/20191016/SMX/Guillaume/LOV/light/CrLOV1_light_3_data_001132.h5
/sls/X06SA/Data10/e10010/PXI/20191016/SMX/Guillaume/LOV/light/CrLOV1_light_3_data_001133.h5
/sls/X06SA/Data10/e10010/PXI/20191016/SMX/Guillaume/LOV/light/CrLOV1_light_3_data_001134.h5
/sls/X06SA/Data10/e10010/PXI/20191016/SMX/Guillaume/LOV/light/CrLOV1_light_3_data_001135.h5
/sls/X06SA/Data10/e10010/PXI/20191016/SMX/Guillaume/LOV/light/CrLOV1_light_3_data_001136.h5
/sls/X06SA/Data10/e10010/PXI/20191016/SMX/Guillaume/LOV/light/CrLOV1_light_3_data_001137.h5
/sls/X06SA/Data10/e10010/PXI/20191016/SMX/Guillaume/LOV/light/CrLOV1_light_3_data_001138.h5
/sls/X06SA/Data10/e10010/PXI/20191016/SMX/Guillaume/LOV/light/CrLOV1_light_3_data_001139.h5
/sls/X06SA/Data10/e10010/PXI/20191016/SMX/Guillaume/LOV/light/CrLOV1_light_3_data_001140.h5
/sls/X06SA/Data10/e10010/PXI/20191016/SMX/Guillaume/LOV/light/CrLOV1_light_3_data_001141.h5
/sls/X06SA/Data10/e10010/PXI/20191016/SMX/Guillaume/LOV/light/CrLOV1_light_3_data_001142.h5
/sls/X06SA/Data10/e10010/PXI/20191016/SMX/Guillaume/LOV/light/CrLOV1_light_3_data_001143.h5
/sls/X06SA/Data10/e10010/PXI/20191016/SMX/Guillaume/LOV/light/CrLOV1_light_3_data_001144.h5
/sls/X06SA/Data10/e10010/PXI/20191016/SMX/Guillaume/LOV/light/CrLOV1_light_3_data_001145.h5
/sls/X06SA/Data10/e10010/PXI/20191016/SMX/Guillaume/LOV/light/CrLOV1_light_3_data_001146.h5
/sls/X06SA/Data10/e10010/PXI/20191016/SMX/Guillaume/LOV/light/CrLOV1_light_3_data_001147.h5
/sls/X06SA/Data10/e10010/PXI/20191016/SMX/Guillaume/LOV/light/CrLOV1_light_3_data_001148.h5
/sls/X06SA/Data10/e10010/PXI/20191016/SMX/Guillaume/LOV/light/CrLOV1_light_3_data_001149.h5
/sls/X06SA/Data10/e10010/PXI/20191016/SMX/Guillaume/LOV/light/CrLOV1_light_3_data_001150.h5
/sls/X06SA/Data10/e10010/PXI/20191016/SMX/Guillaume/LOV/light/CrLOV1_light_3_data_001151.h5
/sls/X06SA/Data10/e10010/PXI/20191016/SMX/Guillaume/LOV/light/CrLOV1_light_3_data_001152.h5
/sls/X06SA/Data10/e10010/PXI/20191016/SMX/Guillaume/LOV/light/CrLOV1_light_3_data_001153.h5
/sls/X06SA/Data10/e10010/PXI/20191016/SMX/Guillaume/LOV/light/CrLOV1_light_3_data_001154.h5
/sls/X06SA/Data10/e10010/PXI/20191016/SMX/Guillaume/LOV/light/CrLOV1_light_3_data_001155.h5
/sls/X06SA/Data10/e10010/PXI/20191016/SMX/Guillaume/LOV/light/CrLOV1_light_3_data_001156.h5
/sls/X06SA/Data10/e10010/PXI/20191016/SMX/Guillaume/LOV/light/CrLOV1_light_3_data_001157.h5
/sls/X06SA/Data10/e10010/PXI/20191016/SMX/Guillaume/LOV/light/CrLOV1_light_3_data_001158.h5
/sls/X06SA/Data10/e10010/PXI/20191016/SMX/Guillaume/LOV/light/CrLOV1_light_3_data_001159.h5
/sls/X06SA/Data10/e10010/PXI/20191016/SMX/Guillaume/LOV/light/CrLOV1_light_3_data_001160.h5
/sls/X06SA/Data10/e10010/PXI/20191016/SMX/Guillaume/LOV/light/CrLOV1_light_3_data_001161.h5
/sls/X06SA/Data10/e10010/PXI/20191016/SMX/Guillaume/LOV/light/CrLOV1_light_3_data_001162.h5
/sls/X06SA/Data10/e10010/PXI/20191016/SMX/Guillaume/LOV/light/CrLOV1_light_3_data_001163.h5
/sls/X06SA/Data10/e10010/PXI/20191016/SMX/Guillaume/LOV/light/CrLOV1_light_3_data_001164.h5
/sls/X06SA/Data10/e10010/PXI/20191016/SMX/Guillaume/LOV/light/CrLOV1_light_3_data_001165.h5
/sls/X06SA/Data10/e10010/PXI/20191016/SMX/Guillaume/LOV/light/CrLOV1_light_3_data_001166.h5
/sls/X06SA/Data10/e10010/PXI/20191016/SMX/Guillaume/LOV/light/CrLOV1_light_3_data_001167.h5
/sls/X06SA/Data10/e10010/PXI/20191016/SMX/Guillaume/LOV/light/CrLOV1_light_3_data_001168.h5
/sls/X06SA/Data10/e10010/PXI/20191016/SMX/Guillaume/LOV/light/CrLOV1_light_3_data_001169.h5
/sls/X06SA/Data10/e10010/PXI/20191016/SMX/Guillaume/LOV/light/CrLOV1_light_3_data_001170.h5
/sls/X06SA/Data10/e10010/PXI/20191016/SMX/Guillaume/LOV/light/CrLOV1_light_3_data_001171.h5
/sls/X06SA/Data10/e10010/PXI/20191016/SMX/Guillaume/LOV/light/CrLOV1_light_3_data_001172.h5
/sls/X06SA/Data10/e10010/PXI/20191016/SMX/Guillaume/LOV/light/CrLOV1_light_3_data_001173.h5
/sls/X06SA/Data10/e10010/PXI/20191016/SMX/Guillaume/LOV/light/CrLOV1_light_3_data_001174.h5
/sls/X06SA/Data10/e10010/PXI/20191016/SMX/Guillaume/LOV/light/CrLOV1_light_3_data_001175.h5
/sls/X06SA/Data10/e10010/PXI/20191016/SMX/Guillaume/LOV/light/CrLOV1_light_3_data_001176.h5
/sls/X06SA/Data10/e10010/PXI/20191016/SMX/Guillaume/LOV/light/CrLOV1_light_3_data_001177.h5
/sls/X06SA/Data10/e10010/PXI/20191016/SMX/Guillaume/LOV/light/CrLOV1_light_3_data_001178.h5
/sls/X06SA/Data10/e10010/PXI/20191016/SMX/Guillaume/LOV/light/CrLOV1_light_3_data_001179.h5
/sls/X06SA/Data10/e10010/PXI/20191016/SMX/Guillaume/LOV/light/CrLOV1_light_3_data_001180.h5
/sls/X06SA/Data10/e10010/PXI/20191016/SMX/Guillaume/LOV/light/CrLOV1_light_3_data_001181.h5
/sls/X06SA/Data10/e10010/PXI/20191016/SMX/Guillaume/LOV/light/CrLOV1_light_3_data_001182.h5
/sls/X06SA/Data10/e10010/PXI/20191016/SMX/Guillaume/LOV/light/CrLOV1_light_3_data_001183.h5
/sls/X06SA/Data10/e10010/PXI/20191016/SMX/Guillaume/LOV/light/CrLOV1_light_3_data_001184.h5
/sls/X06SA/Data10/e10010/PXI/20191016/SMX/Guillaume/LOV/light/CrLOV1_light_3_data_001185.h5
/sls/X06SA/Data10/e10010/PXI/20191016/SMX/Guillaume/LOV/light/CrLOV1_light_3_data_001186.h5
/sls/X06SA/Data10/e10010/PXI/20191016/SMX/Guillaume/LOV/light/CrLOV1_light_3_data_001187.h5
/sls/X06SA/Data10/e10010/PXI/20191016/SMX/Guillaume/LOV/light/CrLOV1_light_3_data_001188.h5
/sls/X06SA/Data10/e10010/PXI/20191016/SMX/Guillaume/LOV/light/CrLOV1_light_3_data_001189.h5
/sls/X06SA/Data10/e10010/PXI/20191016/SMX/Guillaume/LOV/light/CrLOV1_light_3_data_001190.h5
/sls/X06SA/Data10/e10010/PXI/20191016/SMX/Guillaume/LOV/light/CrLOV1_light_3_data_001191.h5
/sls/X06SA/Data10/e10010/PXI/20191016/SMX/Guillaume/LOV/light/CrLOV1_light_3_data_001192.h5
/sls/X06SA/Data10/e10010/PXI/20191016/SMX/Guillaume/LOV/light/CrLOV1_light_3_data_001193.h5
/sls/X06SA/Data10/e10010/PXI/20191016/SMX/Guillaume/LOV/light/CrLOV1_light_3_data_001194.h5
/sls/X06SA/Data10/e10010/PXI/20191016/SMX/Guillaume/LOV/light/CrLOV1_light_3_data_001195.h5
/sls/X06SA/Data10/e10010/PXI/20191016/SMX/Guillaume/LOV/light/CrLOV1_light_3_data_001196.h5
/sls/X06SA/Data10/e10010/PXI/20191016/SMX/Guillaume/LOV/light/CrLOV1_light_3_data_001197.h5
/sls/X06SA/Data10/e10010/PXI/20191016/SMX/Guillaume/LOV/light/CrLOV1_light_3_data_001198.h5
/sls/X06SA/Data10/e10010/PXI/20191016/SMX/Guillaume/LOV/light/CrLOV1_light_3_data_001199.h5
/sls/X06SA/Data10/e10010/PXI/20191016/SMX/Guillaume/LOV/light/CrLOV1_light_3_data_001200.h5
/sls/X06SA/Data10/e10010/PXI/20191016/SMX/Guillaume/LOV/light/CrLOV1_light_3_data_001201.h5
/sls/X06SA/Data10/e10010/PXI/20191016/SMX/Guillaume/LOV/light/CrLOV1_light_3_data_001202.h5
/sls/X06SA/Data10/e10010/PXI/20191016/SMX/Guillaume/LOV/light/CrLOV1_light_3_data_001203.h5
/sls/X06SA/Data10/e10010/PXI/20191016/SMX/Guillaume/LOV/light/CrLOV1_light_3_data_001204.h5
/sls/X06SA/Data10/e10010/PXI/20191016/SMX/Guillaume/LOV/light/CrLOV1_light_3_data_001205.h5
/sls/X06SA/Data10/e10010/PXI/20191016/SMX/Guillaume/LOV/light/CrLOV1_light_3_data_001206.h5
/sls/X06SA/Data10/e10010/PXI/20191016/SMX/Guillaume/LOV/light/CrLOV1_light_3_data_001207.h5
/sls/X06SA/Data10/e10010/PXI/20191016/SMX/Guillaume/LOV/light/CrLOV1_light_3_data_001208.h5
/sls/X06SA/Data10/e10010/PXI/20191016/SMX/Guillaume/LOV/light/CrLOV1_light_3_data_001209.h5
/sls/X06SA/Data10/e10010/PXI/20191016/SMX/Guillaume/LOV/light/CrLOV1_light_3_data_001210.h5
/sls/X06SA/Data10/e10010/PXI/20191016/SMX/Guillaume/LOV/light/CrLOV1_light_3_data_001211.h5
/sls/X06SA/Data10/e10010/PXI/20191016/SMX/Guillaume/LOV/light/CrLOV1_light_3_data_001212.h5
/sls/X06SA/Data10/e10010/PXI/20191016/SMX/Guillaume/LOV/light/CrLOV1_light_3_data_001213.h5
/sls/X06SA/Data10/e10010/PXI/20191016/SMX/Guillaume/LOV/light/CrLOV1_light_3_data_001214.h5
/sls/X06SA/Data10/e10010/PXI/20191016/SMX/Guillaume/LOV/light/CrLOV1_light_3_data_001215.h5
/sls/X06SA/Data10/e10010/PXI/20191016/SMX/Guillaume/LOV/light/CrLOV1_light_3_data_001216.h5
/sls/X06SA/Data10/e10010/PXI/20191016/SMX/Guillaume/LOV/light/CrLOV1_light_3_data_001217.h5
/sls/X06SA/Data10/e10010/PXI/20191016/SMX/Guillaume/LOV/light/CrLOV1_light_3_data_001218.h5
/sls/X06SA/Data10/e10010/PXI/20191016/SMX/Guillaume/LOV/light/CrLOV1_light_3_data_001219.h5
/sls/X06SA/Data10/e10010/PXI/20191016/SMX/Guillaume/LOV/light/CrLOV1_light_3_data_001220.h5
/sls/X06SA/Data10/e10010/PXI/20191016/SMX/Guillaume/LOV/light/CrLOV1_light_3_data_001221.h5
/sls/X06SA/Data10/e10010/PXI/20191016/SMX/Guillaume/LOV/light/CrLOV1_light_3_data_001222.h5
/sls/X06SA/Data10/e10010/PXI/20191016/SMX/Guillaume/LOV/light/CrLOV1_light_3_data_001223.h5
/sls/X06SA/Data10/e10010/PXI/20191016/SMX/Guillaume/LOV/light/CrLOV1_light_3_data_001224.h5
/sls/X06SA/Data10/e10010/PXI/20191016/SMX/Guillaume/LOV/light/CrLOV1_light_3_data_001225.h5
/sls/X06SA/Data10/e10010/PXI/20191016/SMX/Guillaume/LOV/light/CrLOV1_light_3_data_001226.h5
/sls/X06SA/Data10/e10010/PXI/20191016/SMX/Guillaume/LOV/light/CrLOV1_light_3_data_001227.h5
/sls/X06SA/Data10/e10010/PXI/20191016/SMX/Guillaume/LOV/light/CrLOV1_light_3_data_001228.h5
/sls/X06SA/Data10/e10010/PXI/20191016/SMX/Guillaume/LOV/light/CrLOV1_light_3_data_001229.h5
/sls/X06SA/Data10/e10010/PXI/20191016/SMX/Guillaume/LOV/light/CrLOV1_light_3_data_001230.h5
/sls/X06SA/Data10/e10010/PXI/20191016/SMX/Guillaume/LOV/light/CrLOV1_light_3_data_001231.h5
/sls/X06SA/Data10/e10010/PXI/20191016/SMX/Guillaume/LOV/light/CrLOV1_light_3_data_001232.h5
/sls/X06SA/Data10/e10010/PXI/20191016/SMX/Guillaume/LOV/light/CrLOV1_light_3_data_001233.h5
/sls/X06SA/Data10/e10010/PXI/20191016/SMX/Guillaume/LOV/light/CrLOV1_light_3_data_001234.h5
/sls/X06SA/Data10/e10010/PXI/20191016/SMX/Guillaume/LOV/light/CrLOV1_light_3_data_001235.h5
/sls/X06SA/Data10/e10010/PXI/20191016/SMX/Guillaume/LOV/light/CrLOV1_light_3_data_001236.h5
/sls/X06SA/Data10/e10010/PXI/20191016/SMX/Guillaume/LOV/light/CrLOV1_light_3_data_001237.h5
/sls/X06SA/Data10/e10010/PXI/20191016/SMX/Guillaume/LOV/light/CrLOV1_light_3_data_001238.h5
/sls/X06SA/Data10/e10010/PXI/20191016/SMX/Guillaume/LOV/light/CrLOV1_light_3_data_001239.h5
/sls/X06SA/Data10/e10010/PXI/20191016/SMX/Guillaume/LOV/light/CrLOV1_light_3_data_001240.h5
/sls/X06SA/Data10/e10010/PXI/20191016/SMX/Guillaume/LOV/light/CrLOV1_light_4_data_000001.h5
/sls/X06SA/Data10/e10010/PXI/20191016/SMX/Guillaume/LOV/light/CrLOV1_light_4_data_000002.h5
/sls/X06SA/Data10/e10010/PXI/20191016/SMX/Guillaume/LOV/light/CrLOV1_light_4_data_000003.h5
/sls/X06SA/Data10/e10010/PXI/20191016/SMX/Guillaume/LOV/light/CrLOV1_light_4_data_000004.h5
/sls/X06SA/Data10/e10010/PXI/20191016/SMX/Guillaume/LOV/light/CrLOV1_light_4_data_000005.h5
/sls/X06SA/Data10/e10010/PXI/20191016/SMX/Guillaume/LOV/light/CrLOV1_light_4_data_000006.h5
/sls/X06SA/Data10/e10010/PXI/20191016/SMX/Guillaume/LOV/light/CrLOV1_light_4_data_000007.h5
/sls/X06SA/Data10/e10010/PXI/20191016/SMX/Guillaume/LOV/light/CrLOV1_light_4_data_000008.h5
/sls/X06SA/Data10/e10010/PXI/20191016/SMX/Guillaume/LOV/light/CrLOV1_light_4_data_000009.h5
/sls/X06SA/Data10/e10010/PXI/20191016/SMX/Guillaume/LOV/light/CrLOV1_light_4_data_000010.h5
/sls/X06SA/Data10/e10010/PXI/20191016/SMX/Guillaume/LOV/light/CrLOV1_light_4_data_000011.h5
/sls/X06SA/Data10/e10010/PXI/20191016/SMX/Guillaume/LOV/light/CrLOV1_light_4_data_000012.h5
/sls/X06SA/Data10/e10010/PXI/20191016/SMX/Guillaume/LOV/light/CrLOV1_light_4_data_000013.h5
/sls/X06SA/Data10/e10010/PXI/20191016/SMX/Guillaume/LOV/light/CrLOV1_light_4_data_000014.h5
/sls/X06SA/Data10/e10010/PXI/20191016/SMX/Guillaume/LOV/light/CrLOV1_light_4_data_000015.h5
/sls/X06SA/Data10/e10010/PXI/20191016/SMX/Guillaume/LOV/light/CrLOV1_light_4_data_000016.h5
/sls/X06SA/Data10/e10010/PXI/20191016/SMX/Guillaume/LOV/light/CrLOV1_light_4_data_000017.h5
/sls/X06SA/Data10/e10010/PXI/20191016/SMX/Guillaume/LOV/light/CrLOV1_light_4_data_000018.h5
/sls/X06SA/Data10/e10010/PXI/20191016/SMX/Guillaume/LOV/light/CrLOV1_light_4_data_000019.h5
/sls/X06SA/Data10/e10010/PXI/20191016/SMX/Guillaume/LOV/light/CrLOV1_light_4_data_000020.h5
/sls/X06SA/Data10/e10010/PXI/20191016/SMX/Guillaume/LOV/light/CrLOV1_light_4_data_000021.h5
/sls/X06SA/Data10/e10010/PXI/20191016/SMX/Guillaume/LOV/light/CrLOV1_light_4_data_000022.h5
/sls/X06SA/Data10/e10010/PXI/20191016/SMX/Guillaume/LOV/light/CrLOV1_light_4_data_000023.h5
/sls/X06SA/Data10/e10010/PXI/20191016/SMX/Guillaume/LOV/light/CrLOV1_light_4_data_000024.h5
/sls/X06SA/Data10/e10010/PXI/20191016/SMX/Guillaume/LOV/light/CrLOV1_light_4_data_000025.h5
/sls/X06SA/Data10/e10010/PXI/20191016/SMX/Guillaume/LOV/light/CrLOV1_light_4_data_000026.h5
/sls/X06SA/Data10/e10010/PXI/20191016/SMX/Guillaume/LOV/light/CrLOV1_light_4_data_000027.h5
/sls/X06SA/Data10/e10010/PXI/20191016/SMX/Guillaume/LOV/light/CrLOV1_light_4_data_000028.h5
/sls/X06SA/Data10/e10010/PXI/20191016/SMX/Guillaume/LOV/light/CrLOV1_light_4_data_000029.h5
/sls/X06SA/Data10/e10010/PXI/20191016/SMX/Guillaume/LOV/light/CrLOV1_light_4_data_000030.h5
/sls/X06SA/Data10/e10010/PXI/20191016/SMX/Guillaume/LOV/light/CrLOV1_light_4_data_000031.h5
/sls/X06SA/Data10/e10010/PXI/20191016/SMX/Guillaume/LOV/light/CrLOV1_light_4_data_000032.h5
/sls/X06SA/Data10/e10010/PXI/20191016/SMX/Guillaume/LOV/light/CrLOV1_light_4_data_000033.h5
/sls/X06SA/Data10/e10010/PXI/20191016/SMX/Guillaume/LOV/light/CrLOV1_light_4_data_000034.h5
/sls/X06SA/Data10/e10010/PXI/20191016/SMX/Guillaume/LOV/light/CrLOV1_light_4_data_000035.h5
/sls/X06SA/Data10/e10010/PXI/20191016/SMX/Guillaume/LOV/light/CrLOV1_light_4_data_000036.h5
/sls/X06SA/Data10/e10010/PXI/20191016/SMX/Guillaume/LOV/light/CrLOV1_light_4_data_000037.h5
/sls/X06SA/Data10/e10010/PXI/20191016/SMX/Guillaume/LOV/light/CrLOV1_light_4_data_000038.h5
/sls/X06SA/Data10/e10010/PXI/20191016/SMX/Guillaume/LOV/light/CrLOV1_light_4_data_000039.h5
/sls/X06SA/Data10/e10010/PXI/20191016/SMX/Guillaume/LOV/light/CrLOV1_light_4_data_000040.h5
/sls/X06SA/Data10/e10010/PXI/20191016/SMX/Guillaume/LOV/light/CrLOV1_light_4_data_000041.h5
/sls/X06SA/Data10/e10010/PXI/20191016/SMX/Guillaume/LOV/light/CrLOV1_light_4_data_000042.h5
/sls/X06SA/Data10/e10010/PXI/20191016/SMX/Guillaume/LOV/light/CrLOV1_light_4_data_000043.h5
/sls/X06SA/Data10/e10010/PXI/20191016/SMX/Guillaume/LOV/light/CrLOV1_light_4_data_000044.h5
/sls/X06SA/Data10/e10010/PXI/20191016/SMX/Guillaume/LOV/light/CrLOV1_light_4_data_000045.h5
/sls/X06SA/Data10/e10010/PXI/20191016/SMX/Guillaume/LOV/light/CrLOV1_light_4_data_000046.h5
/sls/X06SA/Data10/e10010/PXI/20191016/SMX/Guillaume/LOV/light/CrLOV1_light_4_data_000047.h5
/sls/X06SA/Data10/e10010/PXI/20191016/SMX/Guillaume/LOV/light/CrLOV1_light_4_data_000048.h5
/sls/X06SA/Data10/e10010/PXI/20191016/SMX/Guillaume/LOV/light/CrLOV1_light_5_data_000001.h5
/sls/X06SA/Data10/e10010/PXI/20191016/SMX/Guillaume/LOV/light/CrLOV1_light_5_data_000002.h5
/sls/X06SA/Data10/e10010/PXI/20191016/SMX/Guillaume/LOV/light/CrLOV1_light_5_data_000003.h5
/sls/X06SA/Data10/e10010/PXI/20191016/SMX/Guillaume/LOV/light/CrLOV1_light_5_data_000004.h5
/sls/X06SA/Data10/e10010/PXI/20191016/SMX/Guillaume/LOV/light/CrLOV1_light_5_data_000005.h5
/sls/X06SA/Data10/e10010/PXI/20191016/SMX/Guillaume/LOV/light/CrLOV1_light_5_data_000006.h5
/sls/X06SA/Data10/e10010/PXI/20191016/SMX/Guillaume/LOV/light/CrLOV1_light_5_data_000007.h5
/sls/X06SA/Data10/e10010/PXI/20191016/SMX/Guillaume/LOV/light/CrLOV1_light_5_data_000008.h5
/sls/X06SA/Data10/e10010/PXI/20191016/SMX/Guillaume/LOV/light/CrLOV1_light_5_data_000009.h5
/sls/X06SA/Data10/e10010/PXI/20191016/SMX/Guillaume/LOV/light/CrLOV1_light_5_data_000010.h5
/sls/X06SA/Data10/e10010/PXI/20191016/SMX/Guillaume/LOV/light/CrLOV1_light_5_data_000011.h5
/sls/X06SA/Data10/e10010/PXI/20191016/SMX/Guillaume/LOV/light/CrLOV1_light_5_data_000012.h5
/sls/X06SA/Data10/e10010/PXI/20191016/SMX/Guillaume/LOV/light/CrLOV1_light_5_data_000013.h5
/sls/X06SA/Data10/e10010/PXI/20191016/SMX/Guillaume/LOV/light/CrLOV1_light_5_data_000014.h5
/sls/X06SA/Data10/e10010/PXI/20191016/SMX/Guillaume/LOV/light/CrLOV1_light_5_data_000015.h5
/sls/X06SA/Data10/e10010/PXI/20191016/SMX/Guillaume/LOV/light/CrLOV1_light_5_data_000016.h5
/sls/X06SA/Data10/e10010/PXI/20191016/SMX/Guillaume/LOV/light/CrLOV1_light_5_data_000017.h5
/sls/X06SA/Data10/e10010/PXI/20191016/SMX/Guillaume/LOV/light/CrLOV1_light_5_data_000018.h5
/sls/X06SA/Data10/e10010/PXI/20191016/SMX/Guillaume/LOV/light/CrLOV1_light_5_data_000019.h5
/sls/X06SA/Data10/e10010/PXI/20191016/SMX/Guillaume/LOV/light/CrLOV1_light_5_data_000020.h5
/sls/X06SA/Data10/e10010/PXI/20191016/SMX/Guillaume/LOV/light/CrLOV1_light_5_data_000021.h5
/sls/X06SA/Data10/e10010/PXI/20191016/SMX/Guillaume/LOV/light/CrLOV1_light_5_data_000022.h5
/sls/X06SA/Data10/e10010/PXI/20191016/SMX/Guillaume/LOV/light/CrLOV1_light_5_data_000023.h5
/sls/X06SA/Data10/e10010/PXI/20191016/SMX/Guillaume/LOV/light/CrLOV1_light_5_data_000024.h5
/sls/X06SA/Data10/e10010/PXI/20191016/SMX/Guillaume/LOV/light/CrLOV1_light_5_data_000025.h5
/sls/X06SA/Data10/e10010/PXI/20191016/SMX/Guillaume/LOV/light/CrLOV1_light_5_data_000026.h5
/sls/X06SA/Data10/e10010/PXI/20191016/SMX/Guillaume/LOV/light/CrLOV1_light_5_data_000027.h5
/sls/X06SA/Data10/e10010/PXI/20191016/SMX/Guillaume/LOV/light/CrLOV1_light_5_data_000028.h5
/sls/X06SA/Data10/e10010/PXI/20191016/SMX/Guillaume/LOV/light/CrLOV1_light_5_data_000029.h5
/sls/X06SA/Data10/e10010/PXI/20191016/SMX/Guillaume/LOV/light/CrLOV1_light_5_data_000030.h5
/sls/X06SA/Data10/e10010/PXI/20191016/SMX/Guillaume/LOV/light/CrLOV1_light_5_data_000031.h5
/sls/X06SA/Data10/e10010/PXI/20191016/SMX/Guillaume/LOV/light/CrLOV1_light_5_data_000032.h5
/sls/X06SA/Data10/e10010/PXI/20191016/SMX/Guillaume/LOV/light/CrLOV1_light_5_data_000033.h5
/sls/X06SA/Data10/e10010/PXI/20191016/SMX/Guillaume/LOV/light/CrLOV1_light_5_data_000034.h5
/sls/X06SA/Data10/e10010/PXI/20191016/SMX/Guillaume/LOV/light/CrLOV1_light_5_data_000035.h5
/sls/X06SA/Data10/e10010/PXI/20191016/SMX/Guillaume/LOV/light/CrLOV1_light_5_data_000036.h5
/sls/X06SA/Data10/e10010/PXI/20191016/SMX/Guillaume/LOV/light/CrLOV1_light_5_data_000037.h5
/sls/X06SA/Data10/e10010/PXI/20191016/SMX/Guillaume/LOV/light/CrLOV1_light_5_data_000038.h5
/sls/X06SA/Data10/e10010/PXI/20191016/SMX/Guillaume/LOV/light/CrLOV1_light_5_data_000039.h5
/sls/X06SA/Data10/e10010/PXI/20191016/SMX/Guillaume/LOV/light/CrLOV1_light_5_data_000040.h5
/sls/X06SA/Data10/e10010/PXI/20191016/SMX/Guillaume/LOV/light/CrLOV1_light_5_data_000041.h5
/sls/X06SA/Data10/e10010/PXI/20191016/SMX/Guillaume/LOV/light/CrLOV1_light_5_data_000042.h5
/sls/X06SA/Data10/e10010/PXI/20191016/SMX/Guillaume/LOV/light/CrLOV1_light_5_data_000043.h5
/sls/X06SA/Data10/e10010/PXI/20191016/SMX/Guillaume/LOV/light/CrLOV1_light_5_data_000044.h5
/sls/X06SA/Data10/e10010/PXI/20191016/SMX/Guillaume/LOV/light/CrLOV1_light_5_data_000045.h5
/sls/X06SA/Data10/e10010/PXI/20191016/SMX/Guillaume/LOV/light/CrLOV1_light_5_data_000046.h5
/sls/X06SA/Data10/e10010/PXI/20191016/SMX/Guillaume/LOV/light/CrLOV1_light_5_data_000047.h5
/sls/X06SA/Data10/e10010/PXI/20191016/SMX/Guillaume/LOV/light/CrLOV1_light_5_data_000048.h5
/sls/X06SA/Data10/e10010/PXI/20191016/SMX/Guillaume/LOV/light/CrLOV1_light_5_data_000049.h5
/sls/X06SA/Data10/e10010/PXI/20191016/SMX/Guillaume/LOV/light/CrLOV1_light_5_data_000050.h5
/sls/X06SA/Data10/e10010/PXI/20191016/SMX/Guillaume/LOV/light/CrLOV1_light_5_data_000051.h5
/sls/X06SA/Data10/e10010/PXI/20191016/SMX/Guillaume/LOV/light/CrLOV1_light_5_data_000052.h5
/sls/X06SA/Data10/e10010/PXI/20191016/SMX/Guillaume/LOV/light/CrLOV1_light_5_data_000053.h5
/sls/X06SA/Data10/e10010/PXI/20191016/SMX/Guillaume/LOV/light/CrLOV1_light_5_data_000054.h5
/sls/X06SA/Data10/e10010/PXI/20191016/SMX/Guillaume/LOV/light/CrLOV1_light_5_data_000055.h5
/sls/X06SA/Data10/e10010/PXI/20191016/SMX/Guillaume/LOV/light/CrLOV1_light_5_data_000056.h5
/sls/X06SA/Data10/e10010/PXI/20191016/SMX/Guillaume/LOV/light/CrLOV1_light_5_data_000057.h5
/sls/X06SA/Data10/e10010/PXI/20191016/SMX/Guillaume/LOV/light/CrLOV1_light_5_data_000058.h5
/sls/X06SA/Data10/e10010/PXI/20191016/SMX/Guillaume/LOV/light/CrLOV1_light_5_data_000059.h5
/sls/X06SA/Data10/e10010/PXI/20191016/SMX/Guillaume/LOV/light/CrLOV1_light_5_data_000060.h5
/sls/X06SA/Data10/e10010/PXI/20191016/SMX/Guillaume/LOV/light/CrLOV1_light_5_data_000061.h5
/sls/X06SA/Data10/e10010/PXI/20191016/SMX/Guillaume/LOV/light/CrLOV1_light_5_data_000062.h5
/sls/X06SA/Data10/e10010/PXI/20191016/SMX/Guillaume/LOV/light/CrLOV1_light_5_data_000063.h5
/sls/X06SA/Data10/e10010/PXI/20191016/SMX/Guillaume/LOV/light/CrLOV1_light_5_data_000064.h5
/sls/X06SA/Data10/e10010/PXI/20191016/SMX/Guillaume/LOV/light/CrLOV1_light_5_data_000065.h5
/sls/X06SA/Data10/e10010/PXI/20191016/SMX/Guillaume/LOV/light/CrLOV1_light_5_data_000066.h5
/sls/X06SA/Data10/e10010/PXI/20191016/SMX/Guillaume/LOV/light/CrLOV1_light_5_data_000067.h5
/sls/X06SA/Data10/e10010/PXI/20191016/SMX/Guillaume/LOV/light/CrLOV1_light_5_data_000068.h5
/sls/X06SA/Data10/e10010/PXI/20191016/SMX/Guillaume/LOV/light/CrLOV1_light_5_data_000069.h5
/sls/X06SA/Data10/e10010/PXI/20191016/SMX/Guillaume/LOV/light/CrLOV1_light_5_data_000070.h5
/sls/X06SA/Data10/e10010/PXI/20191016/SMX/Guillaume/LOV/light/CrLOV1_light_5_data_000071.h5
/sls/X06SA/Data10/e10010/PXI/20191016/SMX/Guillaume/LOV/light/CrLOV1_light_5_data_000072.h5
/sls/X06SA/Data10/e10010/PXI/20191016/SMX/Guillaume/LOV/light/CrLOV1_light_5_data_000073.h5
/sls/X06SA/Data10/e10010/PXI/20191016/SMX/Guillaume/LOV/light/CrLOV1_light_5_data_000074.h5
/sls/X06SA/Data10/e10010/PXI/20191016/SMX/Guillaume/LOV/light/CrLOV1_light_5_data_000075.h5
/sls/X06SA/Data10/e10010/PXI/20191016/SMX/Guillaume/LOV/light/CrLOV1_light_5_data_000076.h5
/sls/X06SA/Data10/e10010/PXI/20191016/SMX/Guillaume/LOV/light/CrLOV1_light_5_data_000077.h5
/sls/X06SA/Data10/e10010/PXI/20191016/SMX/Guillaume/LOV/light/CrLOV1_light_5_data_000078.h5
/sls/X06SA/Data10/e10010/PXI/20191016/SMX/Guillaume/LOV/light/CrLOV1_light_5_data_000079.h5
/sls/X06SA/Data10/e10010/PXI/20191016/SMX/Guillaume/LOV/light/CrLOV1_light_5_data_000080.h5
/sls/X06SA/Data10/e10010/PXI/20191016/SMX/Guillaume/LOV/light/CrLOV1_light_5_data_000081.h5
/sls/X06SA/Data10/e10010/PXI/20191016/SMX/Guillaume/LOV/light/CrLOV1_light_5_data_000082.h5
/sls/X06SA/Data10/e10010/PXI/20191016/SMX/Guillaume/LOV/light/CrLOV1_light_5_data_000083.h5
/sls/X06SA/Data10/e10010/PXI/20191016/SMX/Guillaume/LOV/light/CrLOV1_light_5_data_000084.h5
/sls/X06SA/Data10/e10010/PXI/20191016/SMX/Guillaume/LOV/light/CrLOV1_light_5_data_000085.h5
/sls/X06SA/Data10/e10010/PXI/20191016/SMX/Guillaume/LOV/light/CrLOV1_light_5_data_000086.h5
/sls/X06SA/Data10/e10010/PXI/20191016/SMX/Guillaume/LOV/light/CrLOV1_light_5_data_000087.h5
/sls/X06SA/Data10/e10010/PXI/20191016/SMX/Guillaume/LOV/light/CrLOV1_light_5_data_000088.h5
/sls/X06SA/Data10/e10010/PXI/20191016/SMX/Guillaume/LOV/light/CrLOV1_light_5_data_000089.h5
/sls/X06SA/Data10/e10010/PXI/20191016/SMX/Guillaume/LOV/light/CrLOV1_light_5_data_000090.h5
/sls/X06SA/Data10/e10010/PXI/20191016/SMX/Guillaume/LOV/light/CrLOV1_light_5_data_000091.h5
/sls/X06SA/Data10/e10010/PXI/20191016/SMX/Guillaume/LOV/light/CrLOV1_light_5_data_000092.h5
/sls/X06SA/Data10/e10010/PXI/20191016/SMX/Guillaume/LOV/light/CrLOV1_light_5_data_000093.h5
/sls/X06SA/Data10/e10010/PXI/20191016/SMX/Guillaume/LOV/light/CrLOV1_light_5_data_000094.h5
/sls/X06SA/Data10/e10010/PXI/20191016/SMX/Guillaume/LOV/light/CrLOV1_light_5_data_000095.h5
/sls/X06SA/Data10/e10010/PXI/20191016/SMX/Guillaume/LOV/light/CrLOV1_light_5_data_000096.h5
/sls/X06SA/Data10/e10010/PXI/20191016/SMX/Guillaume/LOV/light/CrLOV1_light_5_data_000097.h5
/sls/X06SA/Data10/e10010/PXI/20191016/SMX/Guillaume/LOV/light/CrLOV1_light_5_data_000098.h5
/sls/X06SA/Data10/e10010/PXI/20191016/SMX/Guillaume/LOV/light/CrLOV1_light_5_data_000099.h5
/sls/X06SA/Data10/e10010/PXI/20191016/SMX/Guillaume/LOV/light/CrLOV1_light_5_data_000100.h5
/sls/X06SA/Data10/e10010/PXI/20191016/SMX/Guillaume/LOV/light/CrLOV1_light_5_data_000101.h5
/sls/X06SA/Data10/e10010/PXI/20191016/SMX/Guillaume/LOV/light/CrLOV1_light_5_data_000102.h5
/sls/X06SA/Data10/e10010/PXI/20191016/SMX/Guillaume/LOV/light/CrLOV1_light_5_data_000103.h5
/sls/X06SA/Data10/e10010/PXI/20191016/SMX/Guillaume/LOV/light/CrLOV1_light_5_data_000104.h5
/sls/X06SA/Data10/e10010/PXI/20191016/SMX/Guillaume/LOV/light/CrLOV1_light_5_data_000105.h5
/sls/X06SA/Data10/e10010/PXI/20191016/SMX/Guillaume/LOV/light/CrLOV1_light_5_data_000106.h5
/sls/X06SA/Data10/e10010/PXI/20191016/SMX/Guillaume/LOV/light/CrLOV1_light_5_data_000107.h5
/sls/X06SA/Data10/e10010/PXI/20191016/SMX/Guillaume/LOV/light/CrLOV1_light_5_data_000108.h5
/sls/X06SA/Data10/e10010/PXI/20191016/SMX/Guillaume/LOV/light/CrLOV1_light_5_data_000109.h5
/sls/X06SA/Data10/e10010/PXI/20191016/SMX/Guillaume/LOV/light/CrLOV1_light_5_data_000110.h5
/sls/X06SA/Data10/e10010/PXI/20191016/SMX/Guillaume/LOV/light/CrLOV1_light_5_data_000111.h5
/sls/X06SA/Data10/e10010/PXI/20191016/SMX/Guillaume/LOV/light/CrLOV1_light_5_data_000112.h5
/sls/X06SA/Data10/e10010/PXI/20191016/SMX/Guillaume/LOV/light/CrLOV1_light_5_data_000113.h5
/sls/X06SA/Data10/e10010/PXI/20191016/SMX/Guillaume/LOV/light/CrLOV1_light_5_data_000114.h5
/sls/X06SA/Data10/e10010/PXI/20191016/SMX/Guillaume/LOV/light/CrLOV1_light_5_data_000115.h5
/sls/X06SA/Data10/e10010/PXI/20191016/SMX/Guillaume/LOV/light/CrLOV1_light_5_data_000116.h5
/sls/X06SA/Data10/e10010/PXI/20191016/SMX/Guillaume/LOV/light/CrLOV1_light_5_data_000117.h5
/sls/X06SA/Data10/e10010/PXI/20191016/SMX/Guillaume/LOV/light/CrLOV1_light_5_data_000118.h5
/sls/X06SA/Data10/e10010/PXI/20191016/SMX/Guillaume/LOV/light/CrLOV1_light_5_data_000119.h5
/sls/X06SA/Data10/e10010/PXI/20191016/SMX/Guillaume/LOV/light/CrLOV1_light_5_data_000120.h5
/sls/X06SA/Data10/e10010/PXI/20191016/SMX/Guillaume/LOV/light/CrLOV1_light_5_data_000121.h5
/sls/X06SA/Data10/e10010/PXI/20191016/SMX/Guillaume/LOV/light/CrLOV1_light_5_data_000122.h5
/sls/X06SA/Data10/e10010/PXI/20191016/SMX/Guillaume/LOV/light/CrLOV1_light_5_data_000123.h5
/sls/X06SA/Data10/e10010/PXI/20191016/SMX/Guillaume/LOV/light/CrLOV1_light_5_data_000124.h5
/sls/X06SA/Data10/e10010/PXI/20191016/SMX/Guillaume/LOV/light/CrLOV1_light_5_data_000125.h5
/sls/X06SA/Data10/e10010/PXI/20191016/SMX/Guillaume/LOV/light/CrLOV1_light_5_data_000126.h5
/sls/X06SA/Data10/e10010/PXI/20191016/SMX/Guillaume/LOV/light/CrLOV1_light_5_data_000127.h5
/sls/X06SA/Data10/e10010/PXI/20191016/SMX/Guillaume/LOV/light/CrLOV1_light_5_data_000128.h5
/sls/X06SA/Data10/e10010/PXI/20191016/SMX/Guillaume/LOV/light/CrLOV1_light_5_data_000129.h5
/sls/X06SA/Data10/e10010/PXI/20191016/SMX/Guillaume/LOV/light/CrLOV1_light_5_data_000130.h5
/sls/X06SA/Data10/e10010/PXI/20191016/SMX/Guillaume/LOV/light/CrLOV1_light_5_data_000131.h5
/sls/X06SA/Data10/e10010/PXI/20191016/SMX/Guillaume/LOV/light/CrLOV1_light_5_data_000132.h5
/sls/X06SA/Data10/e10010/PXI/20191016/SMX/Guillaume/LOV/light/CrLOV1_light_5_data_000133.h5
/sls/X06SA/Data10/e10010/PXI/20191016/SMX/Guillaume/LOV/light/CrLOV1_light_5_data_000134.h5
/sls/X06SA/Data10/e10010/PXI/20191016/SMX/Guillaume/LOV/light/CrLOV1_light_5_data_000135.h5
/sls/X06SA/Data10/e10010/PXI/20191016/SMX/Guillaume/LOV/light/CrLOV1_light_5_data_000136.h5
/sls/X06SA/Data10/e10010/PXI/20191016/SMX/Guillaume/LOV/light/CrLOV1_light_5_data_000137.h5
/sls/X06SA/Data10/e10010/PXI/20191016/SMX/Guillaume/LOV/light/CrLOV1_light_5_data_000138.h5
/sls/X06SA/Data10/e10010/PXI/20191016/SMX/Guillaume/LOV/light/CrLOV1_light_5_data_000139.h5
/sls/X06SA/Data10/e10010/PXI/20191016/SMX/Guillaume/LOV/light/CrLOV1_light_5_data_000140.h5
/sls/X06SA/Data10/e10010/PXI/20191016/SMX/Guillaume/LOV/light/CrLOV1_light_5_data_000141.h5
/sls/X06SA/Data10/e10010/PXI/20191016/SMX/Guillaume/LOV/light/CrLOV1_light_5_data_000142.h5
/sls/X06SA/Data10/e10010/PXI/20191016/SMX/Guillaume/LOV/light/CrLOV1_light_5_data_000143.h5
/sls/X06SA/Data10/e10010/PXI/20191016/SMX/Guillaume/LOV/light/CrLOV1_light_5_data_000144.h5
/sls/X06SA/Data10/e10010/PXI/20191016/SMX/Guillaume/LOV/light/CrLOV1_light_5_data_000145.h5
/sls/X06SA/Data10/e10010/PXI/20191016/SMX/Guillaume/LOV/light/CrLOV1_light_5_data_000146.h5
/sls/X06SA/Data10/e10010/PXI/20191016/SMX/Guillaume/LOV/light/CrLOV1_light_5_data_000147.h5
/sls/X06SA/Data10/e10010/PXI/20191016/SMX/Guillaume/LOV/light/CrLOV1_light_5_data_000148.h5
/sls/X06SA/Data10/e10010/PXI/20191016/SMX/Guillaume/LOV/light/CrLOV1_light_5_data_000149.h5
/sls/X06SA/Data10/e10010/PXI/20191016/SMX/Guillaume/LOV/light/CrLOV1_light_5_data_000150.h5
/sls/X06SA/Data10/e10010/PXI/20191016/SMX/Guillaume/LOV/light/CrLOV1_light_5_data_000151.h5
/sls/X06SA/Data10/e10010/PXI/20191016/SMX/Guillaume/LOV/light/CrLOV1_light_5_data_000152.h5
/sls/X06SA/Data10/e10010/PXI/20191016/SMX/Guillaume/LOV/light/CrLOV1_light_5_data_000153.h5
/sls/X06SA/Data10/e10010/PXI/20191016/SMX/Guillaume/LOV/light/CrLOV1_light_5_data_000154.h5
/sls/X06SA/Data10/e10010/PXI/20191016/SMX/Guillaume/LOV/light/CrLOV1_light_5_data_000155.h5
/sls/X06SA/Data10/e10010/PXI/20191016/SMX/Guillaume/LOV/light/CrLOV1_light_5_data_000156.h5
/sls/X06SA/Data10/e10010/PXI/20191016/SMX/Guillaume/LOV/light/CrLOV1_light_5_data_000157.h5
/sls/X06SA/Data10/e10010/PXI/20191016/SMX/Guillaume/LOV/light/CrLOV1_light_5_data_000158.h5
/sls/X06SA/Data10/e10010/PXI/20191016/SMX/Guillaume/LOV/light/CrLOV1_light_5_data_000159.h5
/sls/X06SA/Data10/e10010/PXI/20191016/SMX/Guillaume/LOV/light/CrLOV1_light_5_data_000160.h5
/sls/X06SA/Data10/e10010/PXI/20191016/SMX/Guillaume/LOV/light/CrLOV1_light_5_data_000161.h5
/sls/X06SA/Data10/e10010/PXI/20191016/SMX/Guillaume/LOV/light/CrLOV1_light_5_data_000162.h5
/sls/X06SA/Data10/e10010/PXI/20191016/SMX/Guillaume/LOV/light/CrLOV1_light_5_data_000163.h5
/sls/X06SA/Data10/e10010/PXI/20191016/SMX/Guillaume/LOV/light/CrLOV1_light_5_data_000164.h5
/sls/X06SA/Data10/e10010/PXI/20191016/SMX/Guillaume/LOV/light/CrLOV1_light_5_data_000165.h5
/sls/X06SA/Data10/e10010/PXI/20191016/SMX/Guillaume/LOV/light/CrLOV1_light_5_data_000166.h5
/sls/X06SA/Data10/e10010/PXI/20191016/SMX/Guillaume/LOV/light/CrLOV1_light_5_data_000167.h5
/sls/X06SA/Data10/e10010/PXI/20191016/SMX/Guillaume/LOV/light/CrLOV1_light_5_data_000168.h5
/sls/X06SA/Data10/e10010/PXI/20191016/SMX/Guillaume/LOV/light/CrLOV1_light_5_data_000169.h5
/sls/X06SA/Data10/e10010/PXI/20191016/SMX/Guillaume/LOV/light/CrLOV1_light_5_data_000170.h5
/sls/X06SA/Data10/e10010/PXI/20191016/SMX/Guillaume/LOV/light/CrLOV1_light_5_data_000171.h5
/sls/X06SA/Data10/e10010/PXI/20191016/SMX/Guillaume/LOV/light/CrLOV1_light_5_data_000172.h5
/sls/X06SA/Data10/e10010/PXI/20191016/SMX/Guillaume/LOV/light/CrLOV1_light_5_data_000173.h5
/sls/X06SA/Data10/e10010/PXI/20191016/SMX/Guillaume/LOV/light/CrLOV1_light_5_data_000174.h5
/sls/X06SA/Data10/e10010/PXI/20191016/SMX/Guillaume/LOV/light/CrLOV1_light_5_data_000175.h5
/sls/X06SA/Data10/e10010/PXI/20191016/SMX/Guillaume/LOV/light/CrLOV1_light_5_data_000176.h5
/sls/X06SA/Data10/e10010/PXI/20191016/SMX/Guillaume/LOV/light/CrLOV1_light_5_data_000177.h5
/sls/X06SA/Data10/e10010/PXI/20191016/SMX/Guillaume/LOV/light/CrLOV1_light_5_data_000178.h5
/sls/X06SA/Data10/e10010/PXI/20191016/SMX/Guillaume/LOV/light/CrLOV1_light_5_data_000179.h5
/sls/X06SA/Data10/e10010/PXI/20191016/SMX/Guillaume/LOV/light/CrLOV1_light_5_data_000180.h5
/sls/X06SA/Data10/e10010/PXI/20191016/SMX/Guillaume/LOV/light/CrLOV1_light_5_data_000181.h5
/sls/X06SA/Data10/e10010/PXI/20191016/SMX/Guillaume/LOV/light/CrLOV1_light_5_data_000182.h5
/sls/X06SA/Data10/e10010/PXI/20191016/SMX/Guillaume/LOV/light/CrLOV1_light_5_data_000183.h5
/sls/X06SA/Data10/e10010/PXI/20191016/SMX/Guillaume/LOV/light/CrLOV1_light_5_data_000184.h5
/sls/X06SA/Data10/e10010/PXI/20191016/SMX/Guillaume/LOV/light/CrLOV1_light_5_data_000185.h5
/sls/X06SA/Data10/e10010/PXI/20191016/SMX/Guillaume/LOV/light/CrLOV1_light_5_data_000186.h5
/sls/X06SA/Data10/e10010/PXI/20191016/SMX/Guillaume/LOV/light/CrLOV1_light_5_data_000187.h5
/sls/X06SA/Data10/e10010/PXI/20191016/SMX/Guillaume/LOV/light/CrLOV1_light_5_data_000188.h5
/sls/X06SA/Data10/e10010/PXI/20191016/SMX/Guillaume/LOV/light/CrLOV1_light_5_data_000189.h5
/sls/X06SA/Data10/e10010/PXI/20191016/SMX/Guillaume/LOV/light/CrLOV1_light_5_data_000190.h5
/sls/X06SA/Data10/e10010/PXI/20191016/SMX/Guillaume/LOV/light/CrLOV1_light_5_data_000191.h5
/sls/X06SA/Data10/e10010/PXI/20191016/SMX/Guillaume/LOV/light/CrLOV1_light_5_data_000192.h5
/sls/X06SA/Data10/e10010/PXI/20191016/SMX/Guillaume/LOV/light/CrLOV1_light_5_data_000193.h5
/sls/X06SA/Data10/e10010/PXI/20191016/SMX/Guillaume/LOV/light/CrLOV1_light_5_data_000194.h5
/sls/X06SA/Data10/e10010/PXI/20191016/SMX/Guillaume/LOV/light/CrLOV1_light_5_data_000195.h5
/sls/X06SA/Data10/e10010/PXI/20191016/SMX/Guillaume/LOV/light/CrLOV1_light_5_data_000196.h5
/sls/X06SA/Data10/e10010/PXI/20191016/SMX/Guillaume/LOV/light/CrLOV1_light_5_data_000197.h5
/sls/X06SA/Data10/e10010/PXI/20191016/SMX/Guillaume/LOV/light/CrLOV1_light_5_data_000198.h5
/sls/X06SA/Data10/e10010/PXI/20191016/SMX/Guillaume/LOV/light/CrLOV1_light_5_data_000199.h5
/sls/X06SA/Data10/e10010/PXI/20191016/SMX/Guillaume/LOV/light/CrLOV1_light_5_data_000200.h5
/sls/X06SA/Data10/e10010/PXI/20191016/SMX/Guillaume/LOV/light/CrLOV1_light_5_data_000201.h5
/sls/X06SA/Data10/e10010/PXI/20191016/SMX/Guillaume/LOV/light/CrLOV1_light_5_data_000202.h5
/sls/X06SA/Data10/e10010/PXI/20191016/SMX/Guillaume/LOV/light/CrLOV1_light_5_data_000203.h5
/sls/X06SA/Data10/e10010/PXI/20191016/SMX/Guillaume/LOV/light/CrLOV1_light_5_data_000204.h5
/sls/X06SA/Data10/e10010/PXI/20191016/SMX/Guillaume/LOV/light/CrLOV1_light_5_data_000205.h5
/sls/X06SA/Data10/e10010/PXI/20191016/SMX/Guillaume/LOV/light/CrLOV1_light_5_data_000206.h5
/sls/X06SA/Data10/e10010/PXI/20191016/SMX/Guillaume/LOV/light/CrLOV1_light_5_data_000207.h5
/sls/X06SA/Data10/e10010/PXI/20191016/SMX/Guillaume/LOV/light/CrLOV1_light_5_data_000208.h5
/sls/X06SA/Data10/e10010/PXI/20191016/SMX/Guillaume/LOV/light/CrLOV1_light_5_data_000209.h5
/sls/X06SA/Data10/e10010/PXI/20191016/SMX/Guillaume/LOV/light/CrLOV1_light_5_data_000210.h5
/sls/X06SA/Data10/e10010/PXI/20191016/SMX/Guillaume/LOV/light/CrLOV1_light_5_data_000211.h5
/sls/X06SA/Data10/e10010/PXI/20191016/SMX/Guillaume/LOV/light/CrLOV1_light_5_data_000212.h5
/sls/X06SA/Data10/e10010/PXI/20191016/SMX/Guillaume/LOV/light/CrLOV1_light_5_data_000213.h5
/sls/X06SA/Data10/e10010/PXI/20191016/SMX/Guillaume/LOV/light/CrLOV1_light_5_data_000214.h5
/sls/X06SA/Data10/e10010/PXI/20191016/SMX/Guillaume/LOV/light/CrLOV1_light_5_data_000215.h5
/sls/X06SA/Data10/e10010/PXI/20191016/SMX/Guillaume/LOV/light/CrLOV1_light_5_data_000216.h5
/sls/X06SA/Data10/e10010/PXI/20191016/SMX/Guillaume/LOV/light/CrLOV1_light_5_data_000217.h5
/sls/X06SA/Data10/e10010/PXI/20191016/SMX/Guillaume/LOV/light/CrLOV1_light_5_data_000218.h5
/sls/X06SA/Data10/e10010/PXI/20191016/SMX/Guillaume/LOV/light/CrLOV1_light_5_data_000219.h5
/sls/X06SA/Data10/e10010/PXI/20191016/SMX/Guillaume/LOV/light/CrLOV1_light_5_data_000220.h5
/sls/X06SA/Data10/e10010/PXI/20191016/SMX/Guillaume/LOV/light/CrLOV1_light_5_data_000221.h5
/sls/X06SA/Data10/e10010/PXI/20191016/SMX/Guillaume/LOV/light/CrLOV1_light_5_data_000222.h5
/sls/X06SA/Data10/e10010/PXI/20191016/SMX/Guillaume/LOV/light/CrLOV1_light_5_data_000223.h5
/sls/X06SA/Data10/e10010/PXI/20191016/SMX/Guillaume/LOV/light/CrLOV1_light_5_data_000224.h5
/sls/X06SA/Data10/e10010/PXI/20191016/SMX/Guillaume/LOV/light/CrLOV1_light_5_data_000225.h5
/sls/X06SA/Data10/e10010/PXI/20191016/SMX/Guillaume/LOV/light/CrLOV1_light_5_data_000226.h5
/sls/X06SA/Data10/e10010/PXI/20191016/SMX/Guillaume/LOV/light/CrLOV1_light_5_data_000227.h5
/sls/X06SA/Data10/e10010/PXI/20191016/SMX/Guillaume/LOV/light/CrLOV1_light_5_data_000228.h5
/sls/X06SA/Data10/e10010/PXI/20191016/SMX/Guillaume/LOV/light/CrLOV1_light_5_data_000229.h5
/sls/X06SA/Data10/e10010/PXI/20191016/SMX/Guillaume/LOV/light/CrLOV1_light_5_data_000230.h5
/sls/X06SA/Data10/e10010/PXI/20191016/SMX/Guillaume/LOV/light/CrLOV1_light_5_data_000231.h5
/sls/X06SA/Data10/e10010/PXI/20191016/SMX/Guillaume/LOV/light/CrLOV1_light_5_data_000232.h5
/sls/X06SA/Data10/e10010/PXI/20191016/SMX/Guillaume/LOV/light/CrLOV1_light_5_data_000233.h5
/sls/X06SA/Data10/e10010/PXI/20191016/SMX/Guillaume/LOV/light/CrLOV1_light_5_data_000234.h5
/sls/X06SA/Data10/e10010/PXI/20191016/SMX/Guillaume/LOV/light/CrLOV1_light_5_data_000235.h5
/sls/X06SA/Data10/e10010/PXI/20191016/SMX/Guillaume/LOV/light/CrLOV1_light_5_data_000236.h5
/sls/X06SA/Data10/e10010/PXI/20191016/SMX/Guillaume/LOV/light/CrLOV1_light_5_data_000237.h5
/sls/X06SA/Data10/e10010/PXI/20191016/SMX/Guillaume/LOV/light/CrLOV1_light_5_data_000238.h5
/sls/X06SA/Data10/e10010/PXI/20191016/SMX/Guillaume/LOV/light/CrLOV1_light_5_data_000239.h5
/sls/X06SA/Data10/e10010/PXI/20191016/SMX/Guillaume/LOV/light/CrLOV1_light_5_data_000240.h5
/sls/X06SA/Data10/e10010/PXI/20191016/SMX/Guillaume/LOV/light/CrLOV1_light_5_data_000241.h5
/sls/X06SA/Data10/e10010/PXI/20191016/SMX/Guillaume/LOV/light/CrLOV1_light_5_data_000242.h5
/sls/X06SA/Data10/e10010/PXI/20191016/SMX/Guillaume/LOV/light/CrLOV1_light_5_data_000243.h5
/sls/X06SA/Data10/e10010/PXI/20191016/SMX/Guillaume/LOV/light/CrLOV1_light_5_data_000244.h5
/sls/X06SA/Data10/e10010/PXI/20191016/SMX/Guillaume/LOV/light/CrLOV1_light_5_data_000245.h5
/sls/X06SA/Data10/e10010/PXI/20191016/SMX/Guillaume/LOV/light/CrLOV1_light_5_data_000246.h5
/sls/X06SA/Data10/e10010/PXI/20191016/SMX/Guillaume/LOV/light/CrLOV1_light_5_data_000247.h5
/sls/X06SA/Data10/e10010/PXI/20191016/SMX/Guillaume/LOV/light/CrLOV1_light_5_data_000248.h5
/sls/X06SA/Data10/e10010/PXI/20191016/SMX/Guillaume/LOV/light/CrLOV1_light_5_data_000249.h5
/sls/X06SA/Data10/e10010/PXI/20191016/SMX/Guillaume/LOV/light/CrLOV1_light_5_data_000250.h5
/sls/X06SA/Data10/e10010/PXI/20191016/SMX/Guillaume/LOV/light/CrLOV1_light_5_data_000251.h5
/sls/X06SA/Data10/e10010/PXI/20191016/SMX/Guillaume/LOV/light/CrLOV1_light_5_data_000252.h5
/sls/X06SA/Data10/e10010/PXI/20191016/SMX/Guillaume/LOV/light/CrLOV1_light_5_data_000253.h5
/sls/X06SA/Data10/e10010/PXI/20191016/SMX/Guillaume/LOV/light/CrLOV1_light_5_data_000254.h5
/sls/X06SA/Data10/e10010/PXI/20191016/SMX/Guillaume/LOV/light/CrLOV1_light_5_data_000255.h5
/sls/X06SA/Data10/e10010/PXI/20191016/SMX/Guillaume/LOV/light/CrLOV1_light_5_data_000256.h5
/sls/X06SA/Data10/e10010/PXI/20191016/SMX/Guillaume/LOV/light/CrLOV1_light_5_data_000257.h5
/sls/X06SA/Data10/e10010/PXI/20191016/SMX/Guillaume/LOV/light/CrLOV1_light_5_data_000258.h5
/sls/X06SA/Data10/e10010/PXI/20191016/SMX/Guillaume/LOV/light/CrLOV1_light_5_data_000259.h5
/sls/X06SA/Data10/e10010/PXI/20191016/SMX/Guillaume/LOV/light/CrLOV1_light_5_data_000260.h5
/sls/X06SA/Data10/e10010/PXI/20191016/SMX/Guillaume/LOV/light/CrLOV1_light_5_data_000261.h5
/sls/X06SA/Data10/e10010/PXI/20191016/SMX/Guillaume/LOV/light/CrLOV1_light_5_data_000262.h5
/sls/X06SA/Data10/e10010/PXI/20191016/SMX/Guillaume/LOV/light/CrLOV1_light_5_data_000263.h5
/sls/X06SA/Data10/e10010/PXI/20191016/SMX/Guillaume/LOV/light/CrLOV1_light_5_data_000264.h5
/sls/X06SA/Data10/e10010/PXI/20191016/SMX/Guillaume/LOV/light/CrLOV1_light_5_data_000265.h5
/sls/X06SA/Data10/e10010/PXI/20191016/SMX/Guillaume/LOV/light/CrLOV1_light_5_data_000266.h5
/sls/X06SA/Data10/e10010/PXI/20191016/SMX/Guillaume/LOV/light/CrLOV1_light_5_data_000267.h5
/sls/X06SA/Data10/e10010/PXI/20191016/SMX/Guillaume/LOV/light/CrLOV1_light_5_data_000268.h5
/sls/X06SA/Data10/e10010/PXI/20191016/SMX/Guillaume/LOV/light/CrLOV1_light_5_data_000269.h5
/sls/X06SA/Data10/e10010/PXI/20191016/SMX/Guillaume/LOV/light/CrLOV1_light_5_data_000270.h5
/sls/X06SA/Data10/e10010/PXI/20191016/SMX/Guillaume/LOV/light/CrLOV1_light_5_data_000271.h5
/sls/X06SA/Data10/e10010/PXI/20191016/SMX/Guillaume/LOV/light/CrLOV1_light_5_data_000272.h5
/sls/X06SA/Data10/e10010/PXI/20191016/SMX/Guillaume/LOV/light/CrLOV1_light_5_data_000273.h5
/sls/X06SA/Data10/e10010/PXI/20191016/SMX/Guillaume/LOV/light/CrLOV1_light_5_data_000274.h5
/sls/X06SA/Data10/e10010/PXI/20191016/SMX/Guillaume/LOV/light/CrLOV1_light_5_data_000275.h5
/sls/X06SA/Data10/e10010/PXI/20191016/SMX/Guillaume/LOV/light/CrLOV1_light_5_data_000276.h5
/sls/X06SA/Data10/e10010/PXI/20191016/SMX/Guillaume/LOV/light/CrLOV1_light_5_data_000277.h5
/sls/X06SA/Data10/e10010/PXI/20191016/SMX/Guillaume/LOV/light/CrLOV1_light_5_data_000278.h5
/sls/X06SA/Data10/e10010/PXI/20191016/SMX/Guillaume/LOV/light/CrLOV1_light_5_data_000279.h5
/sls/X06SA/Data10/e10010/PXI/20191016/SMX/Guillaume/LOV/light/CrLOV1_light_5_data_000280.h5
/sls/X06SA/Data10/e10010/PXI/20191016/SMX/Guillaume/LOV/light/CrLOV1_light_5_data_000281.h5
/sls/X06SA/Data10/e10010/PXI/20191016/SMX/Guillaume/LOV/light/CrLOV1_light_5_data_000282.h5
/sls/X06SA/Data10/e10010/PXI/20191016/SMX/Guillaume/LOV/light/CrLOV1_light_5_data_000283.h5
/sls/X06SA/Data10/e10010/PXI/20191016/SMX/Guillaume/LOV/light/CrLOV1_light_5_data_000284.h5
/sls/X06SA/Data10/e10010/PXI/20191016/SMX/Guillaume/LOV/light/CrLOV1_light_5_data_000285.h5
/sls/X06SA/Data10/e10010/PXI/20191016/SMX/Guillaume/LOV/light/CrLOV1_light_5_data_000286.h5
/sls/X06SA/Data10/e10010/PXI/20191016/SMX/Guillaume/LOV/light/CrLOV1_light_5_data_000287.h5
/sls/X06SA/Data10/e10010/PXI/20191016/SMX/Guillaume/LOV/light/CrLOV1_light_5_data_000288.h5
/sls/X06SA/Data10/e10010/PXI/20191016/SMX/Guillaume/LOV/light/CrLOV1_light_5_data_000289.h5
/sls/X06SA/Data10/e10010/PXI/20191016/SMX/Guillaume/LOV/light/CrLOV1_light_5_data_000290.h5
/sls/X06SA/Data10/e10010/PXI/20191016/SMX/Guillaume/LOV/light/CrLOV1_light_5_data_000291.h5
/sls/X06SA/Data10/e10010/PXI/20191016/SMX/Guillaume/LOV/light/CrLOV1_light_5_data_000292.h5
/sls/X06SA/Data10/e10010/PXI/20191016/SMX/Guillaume/LOV/light/CrLOV1_light_5_data_000293.h5
/sls/X06SA/Data10/e10010/PXI/20191016/SMX/Guillaume/LOV/light/CrLOV1_light_5_data_000294.h5
/sls/X06SA/Data10/e10010/PXI/20191016/SMX/Guillaume/LOV/light/CrLOV1_light_5_data_000295.h5
/sls/X06SA/Data10/e10010/PXI/20191016/SMX/Guillaume/LOV/light/CrLOV1_light_5_data_000296.h5
/sls/X06SA/Data10/e10010/PXI/20191016/SMX/Guillaume/LOV/light/CrLOV1_light_5_data_000297.h5
/sls/X06SA/Data10/e10010/PXI/20191016/SMX/Guillaume/LOV/light/CrLOV1_light_5_data_000298.h5
/sls/X06SA/Data10/e10010/PXI/20191016/SMX/Guillaume/LOV/light/CrLOV1_light_5_data_000299.h5
/sls/X06SA/Data10/e10010/PXI/20191016/SMX/Guillaume/LOV/light/CrLOV1_light_5_data_000300.h5
/sls/X06SA/Data10/e10010/PXI/20191016/SMX/Guillaume/LOV/light/CrLOV1_light_5_data_000301.h5
/sls/X06SA/Data10/e10010/PXI/20191016/SMX/Guillaume/LOV/light/CrLOV1_light_5_data_000302.h5
/sls/X06SA/Data10/e10010/PXI/20191016/SMX/Guillaume/LOV/light/CrLOV1_light_5_data_000303.h5
/sls/X06SA/Data10/e10010/PXI/20191016/SMX/Guillaume/LOV/light/CrLOV1_light_5_data_000304.h5
/sls/X06SA/Data10/e10010/PXI/20191016/SMX/Guillaume/LOV/light/CrLOV1_light_5_data_000305.h5
/sls/X06SA/Data10/e10010/PXI/20191016/SMX/Guillaume/LOV/light/CrLOV1_light_5_data_000306.h5
/sls/X06SA/Data10/e10010/PXI/20191016/SMX/Guillaume/LOV/light/CrLOV1_light_5_data_000307.h5
/sls/X06SA/Data10/e10010/PXI/20191016/SMX/Guillaume/LOV/light/CrLOV1_light_5_data_000308.h5
/sls/X06SA/Data10/e10010/PXI/20191016/SMX/Guillaume/LOV/light/CrLOV1_light_5_data_000309.h5
/sls/X06SA/Data10/e10010/PXI/20191016/SMX/Guillaume/LOV/light/CrLOV1_light_5_data_000310.h5
/sls/X06SA/Data10/e10010/PXI/20191016/SMX/Guillaume/LOV/light/CrLOV1_light_5_data_000311.h5
/sls/X06SA/Data10/e10010/PXI/20191016/SMX/Guillaume/LOV/light/CrLOV1_light_5_data_000312.h5
/sls/X06SA/Data10/e10010/PXI/20191016/SMX/Guillaume/LOV/light/CrLOV1_light_5_data_000313.h5
/sls/X06SA/Data10/e10010/PXI/20191016/SMX/Guillaume/LOV/light/CrLOV1_light_5_data_000314.h5
/sls/X06SA/Data10/e10010/PXI/20191016/SMX/Guillaume/LOV/light/CrLOV1_light_5_data_000315.h5
/sls/X06SA/Data10/e10010/PXI/20191016/SMX/Guillaume/LOV/light/CrLOV1_light_5_data_000316.h5
/sls/X06SA/Data10/e10010/PXI/20191016/SMX/Guillaume/LOV/light/CrLOV1_light_5_data_000317.h5
/sls/X06SA/Data10/e10010/PXI/20191016/SMX/Guillaume/LOV/light/CrLOV1_light_5_data_000318.h5
/sls/X06SA/Data10/e10010/PXI/20191016/SMX/Guillaume/LOV/light/CrLOV1_light_5_data_000319.h5
/sls/X06SA/Data10/e10010/PXI/20191016/SMX/Guillaume/LOV/light/CrLOV1_light_5_data_000320.h5
/sls/X06SA/Data10/e10010/PXI/20191016/SMX/Guillaume/LOV/light/CrLOV1_light_5_data_000321.h5
/sls/X06SA/Data10/e10010/PXI/20191016/SMX/Guillaume/LOV/light/CrLOV1_light_5_data_000322.h5
/sls/X06SA/Data10/e10010/PXI/20191016/SMX/Guillaume/LOV/light/CrLOV1_light_5_data_000323.h5
/sls/X06SA/Data10/e10010/PXI/20191016/SMX/Guillaume/LOV/light/CrLOV1_light_5_data_000324.h5
/sls/X06SA/Data10/e10010/PXI/20191016/SMX/Guillaume/LOV/light/CrLOV1_light_5_data_000325.h5
/sls/X06SA/Data10/e10010/PXI/20191016/SMX/Guillaume/LOV/light/CrLOV1_light_5_data_000326.h5
/sls/X06SA/Data10/e10010/PXI/20191016/SMX/Guillaume/LOV/light/CrLOV1_light_5_data_000327.h5
/sls/X06SA/Data10/e10010/PXI/20191016/SMX/Guillaume/LOV/light/CrLOV1_light_5_data_000328.h5
/sls/X06SA/Data10/e10010/PXI/20191016/SMX/Guillaume/LOV/light/CrLOV1_light_5_data_000329.h5
/sls/X06SA/Data10/e10010/PXI/20191016/SMX/Guillaume/LOV/light/CrLOV1_light_5_data_000330.h5
/sls/X06SA/Data10/e10010/PXI/20191016/SMX/Guillaume/LOV/light/CrLOV1_light_5_data_000331.h5
/sls/X06SA/Data10/e10010/PXI/20191016/SMX/Guillaume/LOV/light/CrLOV1_light_5_data_000332.h5
/sls/X06SA/Data10/e10010/PXI/20191016/SMX/Guillaume/LOV/light/CrLOV1_light_5_data_000333.h5
/sls/X06SA/Data10/e10010/PXI/20191016/SMX/Guillaume/LOV/light/CrLOV1_light_5_data_000334.h5
/sls/X06SA/Data10/e10010/PXI/20191016/SMX/Guillaume/LOV/light/CrLOV1_light_5_data_000335.h5
/sls/X06SA/Data10/e10010/PXI/20191016/SMX/Guillaume/LOV/light/CrLOV1_light_5_data_000336.h5
/sls/X06SA/Data10/e10010/PXI/20191016/SMX/Guillaume/LOV/light/CrLOV1_light_5_data_000337.h5
/sls/X06SA/Data10/e10010/PXI/20191016/SMX/Guillaume/LOV/light/CrLOV1_light_5_data_000338.h5
/sls/X06SA/Data10/e10010/PXI/20191016/SMX/Guillaume/LOV/light/CrLOV1_light_5_data_000339.h5
/sls/X06SA/Data10/e10010/PXI/20191016/SMX/Guillaume/LOV/light/CrLOV1_light_5_data_000340.h5
/sls/X06SA/Data10/e10010/PXI/20191016/SMX/Guillaume/LOV/light/CrLOV1_light_5_data_000341.h5
/sls/X06SA/Data10/e10010/PXI/20191016/SMX/Guillaume/LOV/light/CrLOV1_light_5_data_000342.h5
/sls/X06SA/Data10/e10010/PXI/20191016/SMX/Guillaume/LOV/light/CrLOV1_light_5_data_000343.h5
/sls/X06SA/Data10/e10010/PXI/20191016/SMX/Guillaume/LOV/light/CrLOV1_light_5_data_000344.h5
/sls/X06SA/Data10/e10010/PXI/20191016/SMX/Guillaume/LOV/light/CrLOV1_light_5_data_000345.h5
/sls/X06SA/Data10/e10010/PXI/20191016/SMX/Guillaume/LOV/light/CrLOV1_light_5_data_000346.h5
/sls/X06SA/Data10/e10010/PXI/20191016/SMX/Guillaume/LOV/light/CrLOV1_light_5_data_000347.h5
/sls/X06SA/Data10/e10010/PXI/20191016/SMX/Guillaume/LOV/light/CrLOV1_light_5_data_000348.h5
/sls/X06SA/Data10/e10010/PXI/20191016/SMX/Guillaume/LOV/light/CrLOV1_light_5_data_000349.h5
/sls/X06SA/Data10/e10010/PXI/20191016/SMX/Guillaume/LOV/light/CrLOV1_light_5_data_000350.h5
/sls/X06SA/Data10/e10010/PXI/20191016/SMX/Guillaume/LOV/light/CrLOV1_light_5_data_000351.h5
/sls/X06SA/Data10/e10010/PXI/20191016/SMX/Guillaume/LOV/light/CrLOV1_light_5_data_000352.h5
/sls/X06SA/Data10/e10010/PXI/20191016/SMX/Guillaume/LOV/light/CrLOV1_light_5_data_000353.h5
/sls/X06SA/Data10/e10010/PXI/20191016/SMX/Guillaume/LOV/light/CrLOV1_light_5_data_000354.h5
/sls/X06SA/Data10/e10010/PXI/20191016/SMX/Guillaume/LOV/light/CrLOV1_light_5_data_000355.h5
/sls/X06SA/Data10/e10010/PXI/20191016/SMX/Guillaume/LOV/light/CrLOV1_light_5_data_000356.h5
/sls/X06SA/Data10/e10010/PXI/20191016/SMX/Guillaume/LOV/light/CrLOV1_light_5_data_000357.h5
/sls/X06SA/Data10/e10010/PXI/20191016/SMX/Guillaume/LOV/light/CrLOV1_light_5_data_000358.h5
/sls/X06SA/Data10/e10010/PXI/20191016/SMX/Guillaume/LOV/light/CrLOV1_light_5_data_000359.h5
/sls/X06SA/Data10/e10010/PXI/20191016/SMX/Guillaume/LOV/light/CrLOV1_light_5_data_000360.h5
/sls/X06SA/Data10/e10010/PXI/20191016/SMX/Guillaume/LOV/light/CrLOV1_light_5_data_000361.h5
/sls/X06SA/Data10/e10010/PXI/20191016/SMX/Guillaume/LOV/light/CrLOV1_light_5_data_000362.h5
/sls/X06SA/Data10/e10010/PXI/20191016/SMX/Guillaume/LOV/light/CrLOV1_light_5_data_000363.h5
/sls/X06SA/Data10/e10010/PXI/20191016/SMX/Guillaume/LOV/light/CrLOV1_light_5_data_000364.h5
/sls/X06SA/Data10/e10010/PXI/20191016/SMX/Guillaume/LOV/light/CrLOV1_light_5_data_000365.h5
/sls/X06SA/Data10/e10010/PXI/20191016/SMX/Guillaume/LOV/light/CrLOV1_light_5_data_000366.h5
/sls/X06SA/Data10/e10010/PXI/20191016/SMX/Guillaume/LOV/light/CrLOV1_light_5_data_000367.h5
/sls/X06SA/Data10/e10010/PXI/20191016/SMX/Guillaume/LOV/light/CrLOV1_light_5_data_000368.h5
/sls/X06SA/Data10/e10010/PXI/20191016/SMX/Guillaume/LOV/light/CrLOV1_light_5_data_000369.h5
/sls/X06SA/Data10/e10010/PXI/20191016/SMX/Guillaume/LOV/light/CrLOV1_light_5_data_000370.h5
/sls/X06SA/Data10/e10010/PXI/20191016/SMX/Guillaume/LOV/light/CrLOV1_light_5_data_000371.h5
/sls/X06SA/Data10/e10010/PXI/20191016/SMX/Guillaume/LOV/light/CrLOV1_light_5_data_000372.h5
/sls/X06SA/Data10/e10010/PXI/20191016/SMX/Guillaume/LOV/light/CrLOV1_light_5_data_000373.h5
/sls/X06SA/Data10/e10010/PXI/20191016/SMX/Guillaume/LOV/light/CrLOV1_light_5_data_000374.h5
/sls/X06SA/Data10/e10010/PXI/20191016/SMX/Guillaume/LOV/light/CrLOV1_light_5_data_000375.h5
/sls/X06SA/Data10/e10010/PXI/20191016/SMX/Guillaume/LOV/light/CrLOV1_light_5_data_000376.h5
/sls/X06SA/Data10/e10010/PXI/20191016/SMX/Guillaume/LOV/light/CrLOV1_light_5_data_000377.h5
/sls/X06SA/Data10/e10010/PXI/20191016/SMX/Guillaume/LOV/light/CrLOV1_light_5_data_000378.h5
/sls/X06SA/Data10/e10010/PXI/20191016/SMX/Guillaume/LOV/light/CrLOV1_light_5_data_000379.h5
/sls/X06SA/Data10/e10010/PXI/20191016/SMX/Guillaume/LOV/light/CrLOV1_light_5_data_000380.h5
/sls/X06SA/Data10/e10010/PXI/20191016/SMX/Guillaume/LOV/light/CrLOV1_light_5_data_000381.h5
/sls/X06SA/Data10/e10010/PXI/20191016/SMX/Guillaume/LOV/light/CrLOV1_light_5_data_000382.h5
/sls/X06SA/Data10/e10010/PXI/20191016/SMX/Guillaume/LOV/light/CrLOV1_light_5_data_000383.h5
/sls/X06SA/Data10/e10010/PXI/20191016/SMX/Guillaume/LOV/light/CrLOV1_light_5_data_000384.h5
/sls/X06SA/Data10/e10010/PXI/20191016/SMX/Guillaume/LOV/light/CrLOV1_light_5_data_000385.h5
/sls/X06SA/Data10/e10010/PXI/20191016/SMX/Guillaume/LOV/light/CrLOV1_light_5_data_000386.h5
/sls/X06SA/Data10/e10010/PXI/20191016/SMX/Guillaume/LOV/light/CrLOV1_light_5_data_000387.h5
/sls/X06SA/Data10/e10010/PXI/20191016/SMX/Guillaume/LOV/light/CrLOV1_light_5_data_000388.h5
/sls/X06SA/Data10/e10010/PXI/20191016/SMX/Guillaume/LOV/light/CrLOV1_light_5_data_000389.h5
/sls/X06SA/Data10/e10010/PXI/20191016/SMX/Guillaume/LOV/light/CrLOV1_light_5_data_000390.h5
/sls/X06SA/Data10/e10010/PXI/20191016/SMX/Guillaume/LOV/light/CrLOV1_light_5_data_000391.h5
/sls/X06SA/Data10/e10010/PXI/20191016/SMX/Guillaume/LOV/light/CrLOV1_light_5_data_000392.h5
/sls/X06SA/Data10/e10010/PXI/20191016/SMX/Guillaume/LOV/light/CrLOV1_light_5_data_000393.h5
/sls/X06SA/Data10/e10010/PXI/20191016/SMX/Guillaume/LOV/light/CrLOV1_light_5_data_000394.h5
/sls/X06SA/Data10/e10010/PXI/20191016/SMX/Guillaume/LOV/light/CrLOV1_light_5_data_000395.h5
/sls/X06SA/Data10/e10010/PXI/20191016/SMX/Guillaume/LOV/light/CrLOV1_light_5_data_000396.h5
/sls/X06SA/Data10/e10010/PXI/20191016/SMX/Guillaume/LOV/light/CrLOV1_light_5_data_000397.h5
/sls/X06SA/Data10/e10010/PXI/20191016/SMX/Guillaume/LOV/light/CrLOV1_light_5_data_000398.h5
/sls/X06SA/Data10/e10010/PXI/20191016/SMX/Guillaume/LOV/light/CrLOV1_light_5_data_000399.h5
/sls/X06SA/Data10/e10010/PXI/20191016/SMX/Guillaume/LOV/light/CrLOV1_light_5_data_000400.h5
/sls/X06SA/Data10/e10010/PXI/20191016/SMX/Guillaume/LOV/light/CrLOV1_light_5_data_000401.h5
/sls/X06SA/Data10/e10010/PXI/20191016/SMX/Guillaume/LOV/light/CrLOV1_light_5_data_000402.h5
/sls/X06SA/Data10/e10010/PXI/20191016/SMX/Guillaume/LOV/light/CrLOV1_light_5_data_000403.h5
/sls/X06SA/Data10/e10010/PXI/20191016/SMX/Guillaume/LOV/light/CrLOV1_light_5_data_000404.h5
/sls/X06SA/Data10/e10010/PXI/20191016/SMX/Guillaume/LOV/light/CrLOV1_light_5_data_000405.h5
/sls/X06SA/Data10/e10010/PXI/20191016/SMX/Guillaume/LOV/light/CrLOV1_light_5_data_000406.h5
/sls/X06SA/Data10/e10010/PXI/20191016/SMX/Guillaume/LOV/light/CrLOV1_light_5_data_000407.h5
/sls/X06SA/Data10/e10010/PXI/20191016/SMX/Guillaume/LOV/light/CrLOV1_light_5_data_000408.h5
/sls/X06SA/Data10/e10010/PXI/20191016/SMX/Guillaume/LOV/light/CrLOV1_light_5_data_000409.h5
/sls/X06SA/Data10/e10010/PXI/20191016/SMX/Guillaume/LOV/light/CrLOV1_light_5_data_000410.h5
/sls/X06SA/Data10/e10010/PXI/20191016/SMX/Guillaume/LOV/light/CrLOV1_light_5_data_000411.h5
/sls/X06SA/Data10/e10010/PXI/20191016/SMX/Guillaume/LOV/light/CrLOV1_light_5_data_000412.h5
/sls/X06SA/Data10/e10010/PXI/20191016/SMX/Guillaume/LOV/light/CrLOV1_light_5_data_000413.h5
/sls/X06SA/Data10/e10010/PXI/20191016/SMX/Guillaume/LOV/light/CrLOV1_light_5_data_000414.h5
/sls/X06SA/Data10/e10010/PXI/20191016/SMX/Guillaume/LOV/light/CrLOV1_light_5_data_000415.h5
/sls/X06SA/Data10/e10010/PXI/20191016/SMX/Guillaume/LOV/light/CrLOV1_light_5_data_000416.h5
/sls/X06SA/Data10/e10010/PXI/20191016/SMX/Guillaume/LOV/light/CrLOV1_light_5_data_000417.h5
/sls/X06SA/Data10/e10010/PXI/20191016/SMX/Guillaume/LOV/light/CrLOV1_light_5_data_000418.h5
/sls/X06SA/Data10/e10010/PXI/20191016/SMX/Guillaume/LOV/light/CrLOV1_light_5_data_000419.h5
/sls/X06SA/Data10/e10010/PXI/20191016/SMX/Guillaume/LOV/light/CrLOV1_light_5_data_000420.h5
/sls/X06SA/Data10/e10010/PXI/20191016/SMX/Guillaume/LOV/light/CrLOV1_light_5_data_000421.h5
/sls/X06SA/Data10/e10010/PXI/20191016/SMX/Guillaume/LOV/light/CrLOV1_light_5_data_000422.h5
/sls/X06SA/Data10/e10010/PXI/20191016/SMX/Guillaume/LOV/light/CrLOV1_light_5_data_000423.h5
/sls/X06SA/Data10/e10010/PXI/20191016/SMX/Guillaume/LOV/light/CrLOV1_light_5_data_000424.h5
/sls/X06SA/Data10/e10010/PXI/20191016/SMX/Guillaume/LOV/light/CrLOV1_light_5_data_000425.h5
/sls/X06SA/Data10/e10010/PXI/20191016/SMX/Guillaume/LOV/light/CrLOV1_light_5_data_000426.h5
/sls/X06SA/Data10/e10010/PXI/20191016/SMX/Guillaume/LOV/light/CrLOV1_light_5_data_000427.h5
/sls/X06SA/Data10/e10010/PXI/20191016/SMX/Guillaume/LOV/light/CrLOV1_light_5_data_000428.h5
/sls/X06SA/Data10/e10010/PXI/20191016/SMX/Guillaume/LOV/light/CrLOV1_light_5_data_000429.h5
/sls/X06SA/Data10/e10010/PXI/20191016/SMX/Guillaume/LOV/light/CrLOV1_light_5_data_000430.h5
/sls/X06SA/Data10/e10010/PXI/20191016/SMX/Guillaume/LOV/light/CrLOV1_light_5_data_000431.h5
/sls/X06SA/Data10/e10010/PXI/20191016/SMX/Guillaume/LOV/light/CrLOV1_light_5_data_000432.h5
/sls/X06SA/Data10/e10010/PXI/20191016/SMX/Guillaume/LOV/light/CrLOV1_light_5_data_000433.h5
/sls/X06SA/Data10/e10010/PXI/20191016/SMX/Guillaume/LOV/light/CrLOV1_light_5_data_000434.h5
/sls/X06SA/Data10/e10010/PXI/20191016/SMX/Guillaume/LOV/light/CrLOV1_light_5_data_000435.h5
/sls/X06SA/Data10/e10010/PXI/20191016/SMX/Guillaume/LOV/light/CrLOV1_light_5_data_000436.h5
/sls/X06SA/Data10/e10010/PXI/20191016/SMX/Guillaume/LOV/light/CrLOV1_light_5_data_000437.h5
/sls/X06SA/Data10/e10010/PXI/20191016/SMX/Guillaume/LOV/light/CrLOV1_light_5_data_000438.h5
/sls/X06SA/Data10/e10010/PXI/20191016/SMX/Guillaume/LOV/light/CrLOV1_light_5_data_000439.h5
/sls/X06SA/Data10/e10010/PXI/20191016/SMX/Guillaume/LOV/light/CrLOV1_light_5_data_000440.h5
/sls/X06SA/Data10/e10010/PXI/20191016/SMX/Guillaume/LOV/light/CrLOV1_light_5_data_000441.h5
/sls/X06SA/Data10/e10010/PXI/20191016/SMX/Guillaume/LOV/light/CrLOV1_light_5_data_000442.h5
/sls/X06SA/Data10/e10010/PXI/20191016/SMX/Guillaume/LOV/light/CrLOV1_light_5_data_000443.h5
/sls/X06SA/Data10/e10010/PXI/20191016/SMX/Guillaume/LOV/light/CrLOV1_light_5_data_000444.h5
/sls/X06SA/Data10/e10010/PXI/20191016/SMX/Guillaume/LOV/light/CrLOV1_light_5_data_000445.h5
/sls/X06SA/Data10/e10010/PXI/20191016/SMX/Guillaume/LOV/light/CrLOV1_light_5_data_000446.h5
/sls/X06SA/Data10/e10010/PXI/20191016/SMX/Guillaume/LOV/light/CrLOV1_light_5_data_000447.h5
/sls/X06SA/Data10/e10010/PXI/20191016/SMX/Guillaume/LOV/light/CrLOV1_light_5_data_000448.h5
/sls/X06SA/Data10/e10010/PXI/20191016/SMX/Guillaume/LOV/light/CrLOV1_light_5_data_000449.h5
/sls/X06SA/Data10/e10010/PXI/20191016/SMX/Guillaume/LOV/light/CrLOV1_light_5_data_000450.h5
/sls/X06SA/Data10/e10010/PXI/20191016/SMX/Guillaume/LOV/light/CrLOV1_light_5_data_000451.h5
/sls/X06SA/Data10/e10010/PXI/20191016/SMX/Guillaume/LOV/light/CrLOV1_light_5_data_000452.h5
/sls/X06SA/Data10/e10010/PXI/20191016/SMX/Guillaume/LOV/light/CrLOV1_light_5_data_000453.h5
/sls/X06SA/Data10/e10010/PXI/20191016/SMX/Guillaume/LOV/light/CrLOV1_light_5_data_000454.h5
/sls/X06SA/Data10/e10010/PXI/20191016/SMX/Guillaume/LOV/light/CrLOV1_light_5_data_000455.h5
/sls/X06SA/Data10/e10010/PXI/20191016/SMX/Guillaume/LOV/light/CrLOV1_light_5_data_000456.h5
/sls/X06SA/Data10/e10010/PXI/20191016/SMX/Guillaume/LOV/light/CrLOV1_light_5_data_000457.h5
/sls/X06SA/Data10/e10010/PXI/20191016/SMX/Guillaume/LOV/light/CrLOV1_light_5_data_000458.h5
/sls/X06SA/Data10/e10010/PXI/20191016/SMX/Guillaume/LOV/light/CrLOV1_light_5_data_000459.h5
/sls/X06SA/Data10/e10010/PXI/20191016/SMX/Guillaume/LOV/light/CrLOV1_light_5_data_000460.h5
/sls/X06SA/Data10/e10010/PXI/20191016/SMX/Guillaume/LOV/light/CrLOV1_light_5_data_000461.h5
/sls/X06SA/Data10/e10010/PXI/20191016/SMX/Guillaume/LOV/light/CrLOV1_light_5_data_000462.h5
/sls/X06SA/Data10/e10010/PXI/20191016/SMX/Guillaume/LOV/light/CrLOV1_light_5_data_000463.h5
/sls/X06SA/Data10/e10010/PXI/20191016/SMX/Guillaume/LOV/light/CrLOV1_light_5_data_000464.h5
/sls/X06SA/Data10/e10010/PXI/20191016/SMX/Guillaume/LOV/light/CrLOV1_light_5_data_000465.h5
/sls/X06SA/Data10/e10010/PXI/20191016/SMX/Guillaume/LOV/light/CrLOV1_light_5_data_000466.h5
/sls/X06SA/Data10/e10010/PXI/20191016/SMX/Guillaume/LOV/light/CrLOV1_light_5_data_000467.h5
/sls/X06SA/Data10/e10010/PXI/20191016/SMX/Guillaume/LOV/light/CrLOV1_light_5_data_000468.h5
/sls/X06SA/Data10/e10010/PXI/20191016/SMX/Guillaume/LOV/light/CrLOV1_light_5_data_000469.h5
/sls/X06SA/Data10/e10010/PXI/20191016/SMX/Guillaume/LOV/light/CrLOV1_light_5_data_000470.h5
/sls/X06SA/Data10/e10010/PXI/20191016/SMX/Guillaume/LOV/light/CrLOV1_light_5_data_000471.h5
/sls/X06SA/Data10/e10010/PXI/20191016/SMX/Guillaume/LOV/light/CrLOV1_light_5_data_000472.h5
/sls/X06SA/Data10/e10010/PXI/20191016/SMX/Guillaume/LOV/light/CrLOV1_light_5_data_000473.h5
/sls/X06SA/Data10/e10010/PXI/20191016/SMX/Guillaume/LOV/light/CrLOV1_light_5_data_000474.h5
/sls/X06SA/Data10/e10010/PXI/20191016/SMX/Guillaume/LOV/light/CrLOV1_light_5_data_000475.h5
/sls/X06SA/Data10/e10010/PXI/20191016/SMX/Guillaume/LOV/light/CrLOV1_light_5_data_000476.h5
/sls/X06SA/Data10/e10010/PXI/20191016/SMX/Guillaume/LOV/light/CrLOV1_light_5_data_000477.h5
/sls/X06SA/Data10/e10010/PXI/20191016/SMX/Guillaume/LOV/light/CrLOV1_light_5_data_000478.h5
/sls/X06SA/Data10/e10010/PXI/20191016/SMX/Guillaume/LOV/light/CrLOV1_light_5_data_000479.h5
/sls/X06SA/Data10/e10010/PXI/20191016/SMX/Guillaume/LOV/light/CrLOV1_light_5_data_000480.h5
/sls/X06SA/Data10/e10010/PXI/20191016/SMX/Guillaume/LOV/light/CrLOV1_light_5_data_000481.h5
/sls/X06SA/Data10/e10010/PXI/20191016/SMX/Guillaume/LOV/light/CrLOV1_light_5_data_000482.h5
/sls/X06SA/Data10/e10010/PXI/20191016/SMX/Guillaume/LOV/light/CrLOV1_light_5_data_000483.h5
/sls/X06SA/Data10/e10010/PXI/20191016/SMX/Guillaume/LOV/light/CrLOV1_light_5_data_000484.h5
/sls/X06SA/Data10/e10010/PXI/20191016/SMX/Guillaume/LOV/light/CrLOV1_light_5_data_000485.h5
/sls/X06SA/Data10/e10010/PXI/20191016/SMX/Guillaume/LOV/light/CrLOV1_light_5_data_000486.h5
/sls/X06SA/Data10/e10010/PXI/20191016/SMX/Guillaume/LOV/light/CrLOV1_light_5_data_000487.h5
/sls/X06SA/Data10/e10010/PXI/20191016/SMX/Guillaume/LOV/light/CrLOV1_light_5_data_000488.h5
/sls/X06SA/Data10/e10010/PXI/20191016/SMX/Guillaume/LOV/light/CrLOV1_light_5_data_000489.h5
/sls/X06SA/Data10/e10010/PXI/20191016/SMX/Guillaume/LOV/light/CrLOV1_light_5_data_000490.h5
/sls/X06SA/Data10/e10010/PXI/20191016/SMX/Guillaume/LOV/light/CrLOV1_light_5_data_000491.h5
/sls/X06SA/Data10/e10010/PXI/20191016/SMX/Guillaume/LOV/light/CrLOV1_light_5_data_000492.h5
/sls/X06SA/Data10/e10010/PXI/20191016/SMX/Guillaume/LOV/light/CrLOV1_light_5_data_000493.h5
/sls/X06SA/Data10/e10010/PXI/20191016/SMX/Guillaume/LOV/light/CrLOV1_light_5_data_000494.h5
/sls/X06SA/Data10/e10010/PXI/20191016/SMX/Guillaume/LOV/light/CrLOV1_light_5_data_000495.h5
/sls/X06SA/Data10/e10010/PXI/20191016/SMX/Guillaume/LOV/light/CrLOV1_light_5_data_000496.h5
/sls/X06SA/Data10/e10010/PXI/20191016/SMX/Guillaume/LOV/light/CrLOV1_light_5_data_000497.h5
/sls/X06SA/Data10/e10010/PXI/20191016/SMX/Guillaume/LOV/light/CrLOV1_light_5_data_000498.h5
/sls/X06SA/Data10/e10010/PXI/20191016/SMX/Guillaume/LOV/light/CrLOV1_light_5_data_000499.h5
/sls/X06SA/Data10/e10010/PXI/20191016/SMX/Guillaume/LOV/light/CrLOV1_light_5_data_000500.h5
/sls/X06SA/Data10/e10010/PXI/20191016/SMX/Guillaume/LOV/light/CrLOV1_light_5_data_000501.h5
/sls/X06SA/Data10/e10010/PXI/20191016/SMX/Guillaume/LOV/light/CrLOV1_light_5_data_000502.h5
/sls/X06SA/Data10/e10010/PXI/20191016/SMX/Guillaume/LOV/light/CrLOV1_light_5_data_000503.h5
/sls/X06SA/Data10/e10010/PXI/20191016/SMX/Guillaume/LOV/light/CrLOV1_light_5_data_000504.h5
/sls/X06SA/Data10/e10010/PXI/20191016/SMX/Guillaume/LOV/light/CrLOV1_light_5_data_000505.h5
/sls/X06SA/Data10/e10010/PXI/20191016/SMX/Guillaume/LOV/light/CrLOV1_light_5_data_000506.h5
/sls/X06SA/Data10/e10010/PXI/20191016/SMX/Guillaume/LOV/light/CrLOV1_light_5_data_000507.h5
/sls/X06SA/Data10/e10010/PXI/20191016/SMX/Guillaume/LOV/light/CrLOV1_light_5_data_000508.h5
/sls/X06SA/Data10/e10010/PXI/20191016/SMX/Guillaume/LOV/light/CrLOV1_light_5_data_000509.h5
/sls/X06SA/Data10/e10010/PXI/20191016/SMX/Guillaume/LOV/light/CrLOV1_light_5_data_000510.h5
/sls/X06SA/Data10/e10010/PXI/20191016/SMX/Guillaume/LOV/light/CrLOV1_light_5_data_000511.h5
/sls/X06SA/Data10/e10010/PXI/20191016/SMX/Guillaume/LOV/light/CrLOV1_light_5_data_000512.h5
/sls/X06SA/Data10/e10010/PXI/20191016/SMX/Guillaume/LOV/light/CrLOV1_light_5_data_000513.h5
/sls/X06SA/Data10/e10010/PXI/20191016/SMX/Guillaume/LOV/light/CrLOV1_light_5_data_000514.h5
/sls/X06SA/Data10/e10010/PXI/20191016/SMX/Guillaume/LOV/light/CrLOV1_light_5_data_000515.h5
/sls/X06SA/Data10/e10010/PXI/20191016/SMX/Guillaume/LOV/light/CrLOV1_light_5_data_000516.h5
/sls/X06SA/Data10/e10010/PXI/20191016/SMX/Guillaume/LOV/light/CrLOV1_light_5_data_000517.h5
/sls/X06SA/Data10/e10010/PXI/20191016/SMX/Guillaume/LOV/light/CrLOV1_light_5_data_000518.h5
/sls/X06SA/Data10/e10010/PXI/20191016/SMX/Guillaume/LOV/light/CrLOV1_light_5_data_000519.h5
/sls/X06SA/Data10/e10010/PXI/20191016/SMX/Guillaume/LOV/light/CrLOV1_light_5_data_000520.h5
/sls/X06SA/Data10/e10010/PXI/20191016/SMX/Guillaume/LOV/light/CrLOV1_light_5_data_000521.h5
/sls/X06SA/Data10/e10010/PXI/20191016/SMX/Guillaume/LOV/light/CrLOV1_light_5_data_000522.h5
/sls/X06SA/Data10/e10010/PXI/20191016/SMX/Guillaume/LOV/light/CrLOV1_light_5_data_000523.h5
/sls/X06SA/Data10/e10010/PXI/20191016/SMX/Guillaume/LOV/light/CrLOV1_light_5_data_000524.h5
/sls/X06SA/Data10/e10010/PXI/20191016/SMX/Guillaume/LOV/light/CrLOV1_light_5_data_000525.h5
/sls/X06SA/Data10/e10010/PXI/20191016/SMX/Guillaume/LOV/light/CrLOV1_light_5_data_000526.h5
/sls/X06SA/Data10/e10010/PXI/20191016/SMX/Guillaume/LOV/light/CrLOV1_light_5_data_000527.h5
/sls/X06SA/Data10/e10010/PXI/20191016/SMX/Guillaume/LOV/light/CrLOV1_light_5_data_000528.h5
/sls/X06SA/Data10/e10010/PXI/20191016/SMX/Guillaume/LOV/light/CrLOV1_light_5_data_000529.h5
/sls/X06SA/Data10/e10010/PXI/20191016/SMX/Guillaume/LOV/light/CrLOV1_light_5_data_000530.h5
/sls/X06SA/Data10/e10010/PXI/20191016/SMX/Guillaume/LOV/light/CrLOV1_light_5_data_000531.h5
/sls/X06SA/Data10/e10010/PXI/20191016/SMX/Guillaume/LOV/light/CrLOV1_light_5_data_000532.h5
/sls/X06SA/Data10/e10010/PXI/20191016/SMX/Guillaume/LOV/light/CrLOV1_light_5_data_000533.h5
/sls/X06SA/Data10/e10010/PXI/20191016/SMX/Guillaume/LOV/light/CrLOV1_light_5_data_000534.h5
/sls/X06SA/Data10/e10010/PXI/20191016/SMX/Guillaume/LOV/light/CrLOV1_light_5_data_000535.h5
/sls/X06SA/Data10/e10010/PXI/20191016/SMX/Guillaume/LOV/light/CrLOV1_light_5_data_000536.h5
/sls/X06SA/Data10/e10010/PXI/20191016/SMX/Guillaume/LOV/light/CrLOV1_light_5_data_000537.h5
/sls/X06SA/Data10/e10010/PXI/20191016/SMX/Guillaume/LOV/light/CrLOV1_light_5_data_000538.h5
/sls/X06SA/Data10/e10010/PXI/20191016/SMX/Guillaume/LOV/light/CrLOV1_light_5_data_000539.h5
/sls/X06SA/Data10/e10010/PXI/20191016/SMX/Guillaume/LOV/light/CrLOV1_light_5_data_000540.h5
/sls/X06SA/Data10/e10010/PXI/20191016/SMX/Guillaume/LOV/light/CrLOV1_light_5_data_000541.h5
/sls/X06SA/Data10/e10010/PXI/20191016/SMX/Guillaume/LOV/light/CrLOV1_light_5_data_000542.h5
/sls/X06SA/Data10/e10010/PXI/20191016/SMX/Guillaume/LOV/light/CrLOV1_light_5_data_000543.h5
/sls/X06SA/Data10/e10010/PXI/20191016/SMX/Guillaume/LOV/light/CrLOV1_light_5_data_000544.h5
/sls/X06SA/Data10/e10010/PXI/20191016/SMX/Guillaume/LOV/light/CrLOV1_light_5_data_000545.h5
/sls/X06SA/Data10/e10010/PXI/20191016/SMX/Guillaume/LOV/light/CrLOV1_light_5_data_000546.h5
/sls/X06SA/Data10/e10010/PXI/20191016/SMX/Guillaume/LOV/light/CrLOV1_light_5_data_000547.h5
/sls/X06SA/Data10/e10010/PXI/20191016/SMX/Guillaume/LOV/light/CrLOV1_light_5_data_000548.h5
/sls/X06SA/Data10/e10010/PXI/20191016/SMX/Guillaume/LOV/light/CrLOV1_light_5_data_000549.h5
/sls/X06SA/Data10/e10010/PXI/20191016/SMX/Guillaume/LOV/light/CrLOV1_light_5_data_000550.h5
/sls/X06SA/Data10/e10010/PXI/20191016/SMX/Guillaume/LOV/light/CrLOV1_light_5_data_000551.h5
/sls/X06SA/Data10/e10010/PXI/20191016/SMX/Guillaume/LOV/light/CrLOV1_light_5_data_000552.h5
/sls/X06SA/Data10/e10010/PXI/20191016/SMX/Guillaume/LOV/light/CrLOV1_light_5_data_000553.h5
/sls/X06SA/Data10/e10010/PXI/20191016/SMX/Guillaume/LOV/light/CrLOV1_light_5_data_000554.h5
/sls/X06SA/Data10/e10010/PXI/20191016/SMX/Guillaume/LOV/light/CrLOV1_light_5_data_000555.h5
/sls/X06SA/Data10/e10010/PXI/20191016/SMX/Guillaume/LOV/light/CrLOV1_light_5_data_000556.h5
/sls/X06SA/Data10/e10010/PXI/20191016/SMX/Guillaume/LOV/light/CrLOV1_light_5_data_000557.h5
/sls/X06SA/Data10/e10010/PXI/20191016/SMX/Guillaume/LOV/light/CrLOV1_light_5_data_000558.h5
/sls/X06SA/Data10/e10010/PXI/20191016/SMX/Guillaume/LOV/light/CrLOV1_light_5_data_000559.h5
/sls/X06SA/Data10/e10010/PXI/20191016/SMX/Guillaume/LOV/light/CrLOV1_light_5_data_000560.h5
/sls/X06SA/Data10/e10010/PXI/20191016/SMX/Guillaume/LOV/light/CrLOV1_light_5_data_000561.h5
/sls/X06SA/Data10/e10010/PXI/20191016/SMX/Guillaume/LOV/light/CrLOV1_light_5_data_000562.h5
/sls/X06SA/Data10/e10010/PXI/20191016/SMX/Guillaume/LOV/light/CrLOV1_light_5_data_000563.h5
/sls/X06SA/Data10/e10010/PXI/20191016/SMX/Guillaume/LOV/light/CrLOV1_light_5_data_000564.h5
/sls/X06SA/Data10/e10010/PXI/20191016/SMX/Guillaume/LOV/light/CrLOV1_light_5_data_000565.h5
/sls/X06SA/Data10/e10010/PXI/20191016/SMX/Guillaume/LOV/light/CrLOV1_light_5_data_000566.h5
/sls/X06SA/Data10/e10010/PXI/20191016/SMX/Guillaume/LOV/light/CrLOV1_light_5_data_000567.h5
/sls/X06SA/Data10/e10010/PXI/20191016/SMX/Guillaume/LOV/light/CrLOV1_light_5_data_000568.h5
/sls/X06SA/Data10/e10010/PXI/20191016/SMX/Guillaume/LOV/light/CrLOV1_light_5_data_000569.h5
/sls/X06SA/Data10/e10010/PXI/20191016/SMX/Guillaume/LOV/light/CrLOV1_light_5_data_000570.h5
/sls/X06SA/Data10/e10010/PXI/20191016/SMX/Guillaume/LOV/light/CrLOV1_light_5_data_000571.h5
/sls/X06SA/Data10/e10010/PXI/20191016/SMX/Guillaume/LOV/light/CrLOV1_light_5_data_000572.h5
/sls/X06SA/Data10/e10010/PXI/20191016/SMX/Guillaume/LOV/light/CrLOV1_light_5_data_000573.h5
/sls/X06SA/Data10/e10010/PXI/20191016/SMX/Guillaume/LOV/light/CrLOV1_light_5_data_000574.h5
/sls/X06SA/Data10/e10010/PXI/20191016/SMX/Guillaume/LOV/light/CrLOV1_light_5_data_000575.h5
/sls/X06SA/Data10/e10010/PXI/20191016/SMX/Guillaume/LOV/light/CrLOV1_light_5_data_000576.h5
/sls/X06SA/Data10/e10010/PXI/20191016/SMX/Guillaume/LOV/light/CrLOV1_light_5_data_000577.h5
/sls/X06SA/Data10/e10010/PXI/20191016/SMX/Guillaume/LOV/light/CrLOV1_light_5_data_000578.h5
/sls/X06SA/Data10/e10010/PXI/20191016/SMX/Guillaume/LOV/light/CrLOV1_light_5_data_000579.h5
/sls/X06SA/Data10/e10010/PXI/20191016/SMX/Guillaume/LOV/light/CrLOV1_light_5_data_000580.h5
/sls/X06SA/Data10/e10010/PXI/20191016/SMX/Guillaume/LOV/light/CrLOV1_light_5_data_000581.h5
/sls/X06SA/Data10/e10010/PXI/20191016/SMX/Guillaume/LOV/light/CrLOV1_light_5_data_000582.h5
/sls/X06SA/Data10/e10010/PXI/20191016/SMX/Guillaume/LOV/light/CrLOV1_light_5_data_000583.h5
/sls/X06SA/Data10/e10010/PXI/20191016/SMX/Guillaume/LOV/light/CrLOV1_light_5_data_000584.h5
/sls/X06SA/Data10/e10010/PXI/20191016/SMX/Guillaume/LOV/light/CrLOV1_light_5_data_000585.h5
/sls/X06SA/Data10/e10010/PXI/20191016/SMX/Guillaume/LOV/light/CrLOV1_light_5_data_000586.h5
/sls/X06SA/Data10/e10010/PXI/20191016/SMX/Guillaume/LOV/light/CrLOV1_light_5_data_000587.h5
/sls/X06SA/Data10/e10010/PXI/20191016/SMX/Guillaume/LOV/light/CrLOV1_light_5_data_000588.h5
/sls/X06SA/Data10/e10010/PXI/20191016/SMX/Guillaume/LOV/light/CrLOV1_light_5_data_000589.h5
/sls/X06SA/Data10/e10010/PXI/20191016/SMX/Guillaume/LOV/light/CrLOV1_light_5_data_000590.h5
/sls/X06SA/Data10/e10010/PXI/20191016/SMX/Guillaume/LOV/light/CrLOV1_light_5_data_000591.h5
/sls/X06SA/Data10/e10010/PXI/20191016/SMX/Guillaume/LOV/light/CrLOV1_light_5_data_000592.h5
/sls/X06SA/Data10/e10010/PXI/20191016/SMX/Guillaume/LOV/light/CrLOV1_light_5_data_000593.h5
/sls/X06SA/Data10/e10010/PXI/20191016/SMX/Guillaume/LOV/light/CrLOV1_light_5_data_000594.h5
/sls/X06SA/Data10/e10010/PXI/20191016/SMX/Guillaume/LOV/light/CrLOV1_light_5_data_000595.h5
/sls/X06SA/Data10/e10010/PXI/20191016/SMX/Guillaume/LOV/light/CrLOV1_light_5_data_000596.h5
/sls/X06SA/Data10/e10010/PXI/20191016/SMX/Guillaume/LOV/light/CrLOV1_light_5_data_000597.h5
/sls/X06SA/Data10/e10010/PXI/20191016/SMX/Guillaume/LOV/light/CrLOV1_light_5_data_000598.h5
/sls/X06SA/Data10/e10010/PXI/20191016/SMX/Guillaume/LOV/light/CrLOV1_light_5_data_000599.h5
/sls/X06SA/Data10/e10010/PXI/20191016/SMX/Guillaume/LOV/light/CrLOV1_light_5_data_000600.h5
/sls/X06SA/Data10/e10010/PXI/20191016/SMX/Guillaume/LOV/light/CrLOV1_light_5_data_000601.h5
/sls/X06SA/Data10/e10010/PXI/20191016/SMX/Guillaume/LOV/light/CrLOV1_light_5_data_000602.h5
/sls/X06SA/Data10/e10010/PXI/20191016/SMX/Guillaume/LOV/light/CrLOV1_light_5_data_000603.h5
/sls/X06SA/Data10/e10010/PXI/20191016/SMX/Guillaume/LOV/light/CrLOV1_light_5_data_000604.h5
/sls/X06SA/Data10/e10010/PXI/20191016/SMX/Guillaume/LOV/light/CrLOV1_light_5_data_000605.h5
/sls/X06SA/Data10/e10010/PXI/20191016/SMX/Guillaume/LOV/light/CrLOV1_light_5_data_000606.h5
/sls/X06SA/Data10/e10010/PXI/20191016/SMX/Guillaume/LOV/light/CrLOV1_light_5_data_000607.h5
/sls/X06SA/Data10/e10010/PXI/20191016/SMX/Guillaume/LOV/light/CrLOV1_light_5_data_000608.h5
/sls/X06SA/Data10/e10010/PXI/20191016/SMX/Guillaume/LOV/light/CrLOV1_light_5_data_000609.h5
/sls/X06SA/Data10/e10010/PXI/20191016/SMX/Guillaume/LOV/light/CrLOV1_light_5_data_000610.h5
/sls/X06SA/Data10/e10010/PXI/20191016/SMX/Guillaume/LOV/light/CrLOV1_light_5_data_000611.h5
/sls/X06SA/Data10/e10010/PXI/20191016/SMX/Guillaume/LOV/light/CrLOV1_light_5_data_000612.h5
/sls/X06SA/Data10/e10010/PXI/20191016/SMX/Guillaume/LOV/light/CrLOV1_light_5_data_000613.h5
/sls/X06SA/Data10/e10010/PXI/20191016/SMX/Guillaume/LOV/light/CrLOV1_light_5_data_000614.h5
/sls/X06SA/Data10/e10010/PXI/20191016/SMX/Guillaume/LOV/light/CrLOV1_light_5_data_000615.h5
/sls/X06SA/Data10/e10010/PXI/20191016/SMX/Guillaume/LOV/light/CrLOV1_light_5_data_000616.h5
/sls/X06SA/Data10/e10010/PXI/20191016/SMX/Guillaume/LOV/light/CrLOV1_light_5_data_000617.h5
/sls/X06SA/Data10/e10010/PXI/20191016/SMX/Guillaume/LOV/light/CrLOV1_light_5_data_000618.h5
/sls/X06SA/Data10/e10010/PXI/20191016/SMX/Guillaume/LOV/light/CrLOV1_light_5_data_000619.h5
/sls/X06SA/Data10/e10010/PXI/20191016/SMX/Guillaume/LOV/light/CrLOV1_light_5_data_000620.h5
/sls/X06SA/Data10/e10010/PXI/20191016/SMX/Guillaume/LOV/light/CrLOV1_light_5_data_000621.h5
/sls/X06SA/Data10/e10010/PXI/20191016/SMX/Guillaume/LOV/light/CrLOV1_light_5_data_000622.h5
/sls/X06SA/Data10/e10010/PXI/20191016/SMX/Guillaume/LOV/light/CrLOV1_light_5_data_000623.h5
/sls/X06SA/Data10/e10010/PXI/20191016/SMX/Guillaume/LOV/light/CrLOV1_light_5_data_000624.h5
/sls/X06SA/Data10/e10010/PXI/20191016/SMX/Guillaume/LOV/light/CrLOV1_light_5_data_000625.h5
/sls/X06SA/Data10/e10010/PXI/20191016/SMX/Guillaume/LOV/light/CrLOV1_light_5_data_000626.h5
/sls/X06SA/Data10/e10010/PXI/20191016/SMX/Guillaume/LOV/light/CrLOV1_light_5_data_000627.h5
/sls/X06SA/Data10/e10010/PXI/20191016/SMX/Guillaume/LOV/light/CrLOV1_light_5_data_000628.h5
/sls/X06SA/Data10/e10010/PXI/20191016/SMX/Guillaume/LOV/light/CrLOV1_light_5_data_000629.h5
/sls/X06SA/Data10/e10010/PXI/20191016/SMX/Guillaume/LOV/light/CrLOV1_light_5_data_000630.h5
/sls/X06SA/Data10/e10010/PXI/20191016/SMX/Guillaume/LOV/light/CrLOV1_light_5_data_000631.h5
/sls/X06SA/Data10/e10010/PXI/20191016/SMX/Guillaume/LOV/light/CrLOV1_light_5_data_000632.h5
/sls/X06SA/Data10/e10010/PXI/20191016/SMX/Guillaume/LOV/light/CrLOV1_light_5_data_000633.h5
/sls/X06SA/Data10/e10010/PXI/20191016/SMX/Guillaume/LOV/light/CrLOV1_light_5_data_000634.h5
/sls/X06SA/Data10/e10010/PXI/20191016/SMX/Guillaume/LOV/light/CrLOV1_light_5_data_000635.h5
/sls/X06SA/Data10/e10010/PXI/20191016/SMX/Guillaume/LOV/light/CrLOV1_light_5_data_000636.h5
/sls/X06SA/Data10/e10010/PXI/20191016/SMX/Guillaume/LOV/light/CrLOV1_light_5_data_000637.h5
/sls/X06SA/Data10/e10010/PXI/20191016/SMX/Guillaume/LOV/light/CrLOV1_light_5_data_000638.h5
/sls/X06SA/Data10/e10010/PXI/20191016/SMX/Guillaume/LOV/light/CrLOV1_light_5_data_000639.h5
/sls/X06SA/Data10/e10010/PXI/20191016/SMX/Guillaume/LOV/light/CrLOV1_light_5_data_000640.h5
/sls/X06SA/Data10/e10010/PXI/20191016/SMX/Guillaume/LOV/light/CrLOV1_light_5_data_000641.h5
/sls/X06SA/Data10/e10010/PXI/20191016/SMX/Guillaume/LOV/light/CrLOV1_light_5_data_000642.h5
/sls/X06SA/Data10/e10010/PXI/20191016/SMX/Guillaume/LOV/light/CrLOV1_light_5_data_000643.h5
/sls/X06SA/Data10/e10010/PXI/20191016/SMX/Guillaume/LOV/light/CrLOV1_light_5_data_000644.h5
/sls/X06SA/Data10/e10010/PXI/20191016/SMX/Guillaume/LOV/light/CrLOV1_light_5_data_000645.h5
/sls/X06SA/Data10/e10010/PXI/20191016/SMX/Guillaume/LOV/light/CrLOV1_light_5_data_000646.h5
/sls/X06SA/Data10/e10010/PXI/20191016/SMX/Guillaume/LOV/light/CrLOV1_light_5_data_000647.h5
/sls/X06SA/Data10/e10010/PXI/20191016/SMX/Guillaume/LOV/light/CrLOV1_light_5_data_000648.h5
/sls/X06SA/Data10/e10010/PXI/20191016/SMX/Guillaume/LOV/light/CrLOV1_light_5_data_000649.h5
/sls/X06SA/Data10/e10010/PXI/20191016/SMX/Guillaume/LOV/light/CrLOV1_light_5_data_000650.h5
/sls/X06SA/Data10/e10010/PXI/20191016/SMX/Guillaume/LOV/light/CrLOV1_light_5_data_000651.h5
/sls/X06SA/Data10/e10010/PXI/20191016/SMX/Guillaume/LOV/light/CrLOV1_light_5_data_000652.h5
/sls/X06SA/Data10/e10010/PXI/20191016/SMX/Guillaume/LOV/light/CrLOV1_light_5_data_000653.h5
/sls/X06SA/Data10/e10010/PXI/20191016/SMX/Guillaume/LOV/light/CrLOV1_light_5_data_000654.h5
/sls/X06SA/Data10/e10010/PXI/20191016/SMX/Guillaume/LOV/light/CrLOV1_light_5_data_000655.h5
/sls/X06SA/Data10/e10010/PXI/20191016/SMX/Guillaume/LOV/light/CrLOV1_light_5_data_000656.h5
/sls/X06SA/Data10/e10010/PXI/20191016/SMX/Guillaume/LOV/light/CrLOV1_light_5_data_000657.h5
/sls/X06SA/Data10/e10010/PXI/20191016/SMX/Guillaume/LOV/light/CrLOV1_light_5_data_000658.h5
/sls/X06SA/Data10/e10010/PXI/20191016/SMX/Guillaume/LOV/light/CrLOV1_light_5_data_000659.h5
/sls/X06SA/Data10/e10010/PXI/20191016/SMX/Guillaume/LOV/light/CrLOV1_light_5_data_000660.h5
/sls/X06SA/Data10/e10010/PXI/20191016/SMX/Guillaume/LOV/light/CrLOV1_light_5_data_000661.h5
/sls/X06SA/Data10/e10010/PXI/20191016/SMX/Guillaume/LOV/light/CrLOV1_light_5_data_000662.h5
/sls/X06SA/Data10/e10010/PXI/20191016/SMX/Guillaume/LOV/light/CrLOV1_light_5_data_000663.h5
/sls/X06SA/Data10/e10010/PXI/20191016/SMX/Guillaume/LOV/light/CrLOV1_light_5_data_000664.h5
/sls/X06SA/Data10/e10010/PXI/20191016/SMX/Guillaume/LOV/light/CrLOV1_light_5_data_000665.h5
/sls/X06SA/Data10/e10010/PXI/20191016/SMX/Guillaume/LOV/light/CrLOV1_light_5_data_000666.h5
/sls/X06SA/Data10/e10010/PXI/20191016/SMX/Guillaume/LOV/light/CrLOV1_light_5_data_000667.h5
/sls/X06SA/Data10/e10010/PXI/20191016/SMX/Guillaume/LOV/light/CrLOV1_light_5_data_000668.h5
/sls/X06SA/Data10/e10010/PXI/20191016/SMX/Guillaume/LOV/light/CrLOV1_light_5_data_000669.h5
/sls/X06SA/Data10/e10010/PXI/20191016/SMX/Guillaume/LOV/light/CrLOV1_light_5_data_000670.h5
/sls/X06SA/Data10/e10010/PXI/20191016/SMX/Guillaume/LOV/light/CrLOV1_light_5_data_000671.h5
/sls/X06SA/Data10/e10010/PXI/20191016/SMX/Guillaume/LOV/light/CrLOV1_light_5_data_000672.h5
/sls/X06SA/Data10/e10010/PXI/20191016/SMX/Guillaume/LOV/light/CrLOV1_light_5_data_000673.h5
/sls/X06SA/Data10/e10010/PXI/20191016/SMX/Guillaume/LOV/light/CrLOV1_light_5_data_000674.h5
/sls/X06SA/Data10/e10010/PXI/20191016/SMX/Guillaume/LOV/light/CrLOV1_light_5_data_000675.h5
/sls/X06SA/Data10/e10010/PXI/20191016/SMX/Guillaume/LOV/light/CrLOV1_light_5_data_000676.h5
/sls/X06SA/Data10/e10010/PXI/20191016/SMX/Guillaume/LOV/light/CrLOV1_light_5_data_000677.h5
/sls/X06SA/Data10/e10010/PXI/20191016/SMX/Guillaume/LOV/light/CrLOV1_light_5_data_000678.h5
/sls/X06SA/Data10/e10010/PXI/20191016/SMX/Guillaume/LOV/light/CrLOV1_light_5_data_000679.h5
/sls/X06SA/Data10/e10010/PXI/20191016/SMX/Guillaume/LOV/light/CrLOV1_light_5_data_000680.h5
/sls/X06SA/Data10/e10010/PXI/20191016/SMX/Guillaume/LOV/light/CrLOV1_light_5_data_000681.h5
/sls/X06SA/Data10/e10010/PXI/20191016/SMX/Guillaume/LOV/light/CrLOV1_light_5_data_000682.h5
/sls/X06SA/Data10/e10010/PXI/20191016/SMX/Guillaume/LOV/light/CrLOV1_light_5_data_000683.h5
/sls/X06SA/Data10/e10010/PXI/20191016/SMX/Guillaume/LOV/light/CrLOV1_light_5_data_000684.h5
/sls/X06SA/Data10/e10010/PXI/20191016/SMX/Guillaume/LOV/light/CrLOV1_light_5_data_000685.h5
/sls/X06SA/Data10/e10010/PXI/20191016/SMX/Guillaume/LOV/light/CrLOV1_light_5_data_000686.h5
/sls/X06SA/Data10/e10010/PXI/20191016/SMX/Guillaume/LOV/light/CrLOV1_light_5_data_000687.h5
/sls/X06SA/Data10/e10010/PXI/20191016/SMX/Guillaume/LOV/light/CrLOV1_light_5_data_000688.h5
/sls/X06SA/Data10/e10010/PXI/20191016/SMX/Guillaume/LOV/light/CrLOV1_light_5_data_000689.h5
/sls/X06SA/Data10/e10010/PXI/20191016/SMX/Guillaume/LOV/light/CrLOV1_light_5_data_000690.h5
/sls/X06SA/Data10/e10010/PXI/20191016/SMX/Guillaume/LOV/light/CrLOV1_light_5_data_000691.h5
/sls/X06SA/Data10/e10010/PXI/20191016/SMX/Guillaume/LOV/light/CrLOV1_light_5_data_000692.h5
/sls/X06SA/Data10/e10010/PXI/20191016/SMX/Guillaume/LOV/light/CrLOV1_light_5_data_000693.h5
/sls/X06SA/Data10/e10010/PXI/20191016/SMX/Guillaume/LOV/light/CrLOV1_light_5_data_000694.h5
/sls/X06SA/Data10/e10010/PXI/20191016/SMX/Guillaume/LOV/light/CrLOV1_light_5_data_000695.h5
/sls/X06SA/Data10/e10010/PXI/20191016/SMX/Guillaume/LOV/light/CrLOV1_light_5_data_000696.h5
/sls/X06SA/Data10/e10010/PXI/20191016/SMX/Guillaume/LOV/light/CrLOV1_light_5_data_000697.h5
/sls/X06SA/Data10/e10010/PXI/20191016/SMX/Guillaume/LOV/light/CrLOV1_light_5_data_000698.h5
/sls/X06SA/Data10/e10010/PXI/20191016/SMX/Guillaume/LOV/light/CrLOV1_light_5_data_000699.h5
/sls/X06SA/Data10/e10010/PXI/20191016/SMX/Guillaume/LOV/light/CrLOV1_light_5_data_000700.h5
/sls/X06SA/Data10/e10010/PXI/20191016/SMX/Guillaume/LOV/light/CrLOV1_light_5_data_000701.h5
/sls/X06SA/Data10/e10010/PXI/20191016/SMX/Guillaume/LOV/light/CrLOV1_light_5_data_000702.h5
/sls/X06SA/Data10/e10010/PXI/20191016/SMX/Guillaume/LOV/light/CrLOV1_light_5_data_000703.h5
/sls/X06SA/Data10/e10010/PXI/20191016/SMX/Guillaume/LOV/light/CrLOV1_light_5_data_000704.h5
/sls/X06SA/Data10/e10010/PXI/20191016/SMX/Guillaume/LOV/light/CrLOV1_light_5_data_000705.h5
/sls/X06SA/Data10/e10010/PXI/20191016/SMX/Guillaume/LOV/light/CrLOV1_light_5_data_000706.h5
/sls/X06SA/Data10/e10010/PXI/20191016/SMX/Guillaume/LOV/light/CrLOV1_light_5_data_000707.h5
/sls/X06SA/Data10/e10010/PXI/20191016/SMX/Guillaume/LOV/light/CrLOV1_light_5_data_000708.h5
/sls/X06SA/Data10/e10010/PXI/20191016/SMX/Guillaume/LOV/light/CrLOV1_light_5_data_000709.h5
/sls/X06SA/Data10/e10010/PXI/20191016/SMX/Guillaume/LOV/light/CrLOV1_light_5_data_000710.h5
/sls/X06SA/Data10/e10010/PXI/20191016/SMX/Guillaume/LOV/light/CrLOV1_light_5_data_000711.h5
/sls/X06SA/Data10/e10010/PXI/20191016/SMX/Guillaume/LOV/light/CrLOV1_light_5_data_000712.h5
/sls/X06SA/Data10/e10010/PXI/20191016/SMX/Guillaume/LOV/light/CrLOV1_light_5_data_000713.h5
/sls/X06SA/Data10/e10010/PXI/20191016/SMX/Guillaume/LOV/light/CrLOV1_light_5_data_000714.h5
/sls/X06SA/Data10/e10010/PXI/20191016/SMX/Guillaume/LOV/light/CrLOV1_light_5_data_000715.h5
/sls/X06SA/Data10/e10010/PXI/20191016/SMX/Guillaume/LOV/light/CrLOV1_light_5_data_000716.h5
/sls/X06SA/Data10/e10010/PXI/20191016/SMX/Guillaume/LOV/light/CrLOV1_light_5_data_000717.h5
/sls/X06SA/Data10/e10010/PXI/20191016/SMX/Guillaume/LOV/light/CrLOV1_light_5_data_000718.h5
/sls/X06SA/Data10/e10010/PXI/20191016/SMX/Guillaume/LOV/light/CrLOV1_light_5_data_000719.h5
/sls/X06SA/Data10/e10010/PXI/20191016/SMX/Guillaume/LOV/light/CrLOV1_light_5_data_000720.h5
/sls/X06SA/Data10/e10010/PXI/20191016/SMX/Guillaume/LOV/light/CrLOV1_light_5_data_000721.h5
/sls/X06SA/Data10/e10010/PXI/20191016/SMX/Guillaume/LOV/light/CrLOV1_light_5_data_000722.h5
/sls/X06SA/Data10/e10010/PXI/20191016/SMX/Guillaume/LOV/light/CrLOV1_light_5_data_000723.h5
/sls/X06SA/Data10/e10010/PXI/20191016/SMX/Guillaume/LOV/light/CrLOV1_light_5_data_000724.h5
/sls/X06SA/Data10/e10010/PXI/20191016/SMX/Guillaume/LOV/light/CrLOV1_light_5_data_000725.h5
/sls/X06SA/Data10/e10010/PXI/20191016/SMX/Guillaume/LOV/light/CrLOV1_light_5_data_000726.h5
/sls/X06SA/Data10/e10010/PXI/20191016/SMX/Guillaume/LOV/light/CrLOV1_light_5_data_000727.h5
/sls/X06SA/Data10/e10010/PXI/20191016/SMX/Guillaume/LOV/light/CrLOV1_light_5_data_000728.h5
/sls/X06SA/Data10/e10010/PXI/20191016/SMX/Guillaume/LOV/light/CrLOV1_light_5_data_000729.h5
/sls/X06SA/Data10/e10010/PXI/20191016/SMX/Guillaume/LOV/light/CrLOV1_light_5_data_000730.h5
/sls/X06SA/Data10/e10010/PXI/20191016/SMX/Guillaume/LOV/light/CrLOV1_light_5_data_000731.h5
/sls/X06SA/Data10/e10010/PXI/20191016/SMX/Guillaume/LOV/light/CrLOV1_light_5_data_000732.h5
/sls/X06SA/Data10/e10010/PXI/20191016/SMX/Guillaume/LOV/light/CrLOV1_light_5_data_000733.h5
/sls/X06SA/Data10/e10010/PXI/20191016/SMX/Guillaume/LOV/light/CrLOV1_light_5_data_000734.h5
/sls/X06SA/Data10/e10010/PXI/20191016/SMX/Guillaume/LOV/light/CrLOV1_light_5_data_000735.h5
/sls/X06SA/Data10/e10010/PXI/20191016/SMX/Guillaume/LOV/light/CrLOV1_light_5_data_000736.h5
/sls/X06SA/Data10/e10010/PXI/20191016/SMX/Guillaume/LOV/light/CrLOV1_light_5_data_000737.h5
/sls/X06SA/Data10/e10010/PXI/20191016/SMX/Guillaume/LOV/light/CrLOV1_light_5_data_000738.h5
/sls/X06SA/Data10/e10010/PXI/20191016/SMX/Guillaume/LOV/light/CrLOV1_light_5_data_000739.h5
/sls/X06SA/Data10/e10010/PXI/20191016/SMX/Guillaume/LOV/light/CrLOV1_light_5_data_000740.h5
/sls/X06SA/Data10/e10010/PXI/20191016/SMX/Guillaume/LOV/light/CrLOV1_light_5_data_000741.h5
/sls/X06SA/Data10/e10010/PXI/20191016/SMX/Guillaume/LOV/light/CrLOV1_light_5_data_000742.h5
/sls/X06SA/Data10/e10010/PXI/20191016/SMX/Guillaume/LOV/light/CrLOV1_light_5_data_000743.h5
/sls/X06SA/Data10/e10010/PXI/20191016/SMX/Guillaume/LOV/light/CrLOV1_light_5_data_000744.h5
/sls/X06SA/Data10/e10010/PXI/20191016/SMX/Guillaume/LOV/light/CrLOV1_light_5_data_000745.h5
/sls/X06SA/Data10/e10010/PXI/20191016/SMX/Guillaume/LOV/light/CrLOV1_light_5_data_000746.h5
/sls/X06SA/Data10/e10010/PXI/20191016/SMX/Guillaume/LOV/light/CrLOV1_light_5_data_000747.h5
/sls/X06SA/Data10/e10010/PXI/20191016/SMX/Guillaume/LOV/light/CrLOV1_light_5_data_000748.h5
/sls/X06SA/Data10/e10010/PXI/20191016/SMX/Guillaume/LOV/light/CrLOV1_light_5_data_000749.h5
/sls/X06SA/Data10/e10010/PXI/20191016/SMX/Guillaume/LOV/light/CrLOV1_light_5_data_000750.h5
/sls/X06SA/Data10/e10010/PXI/20191016/SMX/Guillaume/LOV/light/CrLOV1_light_5_data_000751.h5
/sls/X06SA/Data10/e10010/PXI/20191016/SMX/Guillaume/LOV/light/CrLOV1_light_5_data_000752.h5
/sls/X06SA/Data10/e10010/PXI/20191016/SMX/Guillaume/LOV/light/CrLOV1_light_5_data_000753.h5
/sls/X06SA/Data10/e10010/PXI/20191016/SMX/Guillaume/LOV/light/CrLOV1_light_5_data_000754.h5
/sls/X06SA/Data10/e10010/PXI/20191016/SMX/Guillaume/LOV/light/CrLOV1_light_5_data_000755.h5
/sls/X06SA/Data10/e10010/PXI/20191016/SMX/Guillaume/LOV/light/CrLOV1_light_5_data_000756.h5
/sls/X06SA/Data10/e10010/PXI/20191016/SMX/Guillaume/LOV/light/CrLOV1_light_5_data_000757.h5
/sls/X06SA/Data10/e10010/PXI/20191016/SMX/Guillaume/LOV/light/CrLOV1_light_5_data_000758.h5
/sls/X06SA/Data10/e10010/PXI/20191016/SMX/Guillaume/LOV/light/CrLOV1_light_5_data_000759.h5
/sls/X06SA/Data10/e10010/PXI/20191016/SMX/Guillaume/LOV/light/CrLOV1_light_5_data_000760.h5
/sls/X06SA/Data10/e10010/PXI/20191016/SMX/Guillaume/LOV/light/CrLOV1_light_5_data_000761.h5
/sls/X06SA/Data10/e10010/PXI/20191016/SMX/Guillaume/LOV/light/CrLOV1_light_5_data_000762.h5
/sls/X06SA/Data10/e10010/PXI/20191016/SMX/Guillaume/LOV/light/CrLOV1_light_5_data_000763.h5
/sls/X06SA/Data10/e10010/PXI/20191016/SMX/Guillaume/LOV/light/CrLOV1_light_5_data_000764.h5
/sls/X06SA/Data10/e10010/PXI/20191016/SMX/Guillaume/LOV/light/CrLOV1_light_5_data_000765.h5
/sls/X06SA/Data10/e10010/PXI/20191016/SMX/Guillaume/LOV/light/CrLOV1_light_5_data_000766.h5
/sls/X06SA/Data10/e10010/PXI/20191016/SMX/Guillaume/LOV/light/CrLOV1_light_5_data_000767.h5
/sls/X06SA/Data10/e10010/PXI/20191016/SMX/Guillaume/LOV/light/CrLOV1_light_5_data_000768.h5
/sls/X06SA/Data10/e10010/PXI/20191016/SMX/Guillaume/LOV/light/CrLOV1_light_5_data_000769.h5
/sls/X06SA/Data10/e10010/PXI/20191016/SMX/Guillaume/LOV/light/CrLOV1_light_5_data_000770.h5
/sls/X06SA/Data10/e10010/PXI/20191016/SMX/Guillaume/LOV/light/CrLOV1_light_5_data_000771.h5
/sls/X06SA/Data10/e10010/PXI/20191016/SMX/Guillaume/LOV/light/CrLOV1_light_5_data_000772.h5
/sls/X06SA/Data10/e10010/PXI/20191016/SMX/Guillaume/LOV/light/CrLOV1_light_5_data_000773.h5
/sls/X06SA/Data10/e10010/PXI/20191016/SMX/Guillaume/LOV/light/CrLOV1_light_5_data_000774.h5
/sls/X06SA/Data10/e10010/PXI/20191016/SMX/Guillaume/LOV/light/CrLOV1_light_5_data_000775.h5
/sls/X06SA/Data10/e10010/PXI/20191016/SMX/Guillaume/LOV/light/CrLOV1_light_5_data_000776.h5
/sls/X06SA/Data10/e10010/PXI/20191016/SMX/Guillaume/LOV/light/CrLOV1_light_5_data_000777.h5
/sls/X06SA/Data10/e10010/PXI/20191016/SMX/Guillaume/LOV/light/CrLOV1_light_5_data_000778.h5
/sls/X06SA/Data10/e10010/PXI/20191016/SMX/Guillaume/LOV/light/CrLOV1_light_5_data_000779.h5
/sls/X06SA/Data10/e10010/PXI/20191016/SMX/Guillaume/LOV/light/CrLOV1_light_5_data_000780.h5
/sls/X06SA/Data10/e10010/PXI/20191016/SMX/Guillaume/LOV/light/CrLOV1_light_5_data_000781.h5
/sls/X06SA/Data10/e10010/PXI/20191016/SMX/Guillaume/LOV/light/CrLOV1_light_5_data_000782.h5
/sls/X06SA/Data10/e10010/PXI/20191016/SMX/Guillaume/LOV/light/CrLOV1_light_5_data_000783.h5
/sls/X06SA/Data10/e10010/PXI/20191016/SMX/Guillaume/LOV/light/CrLOV1_light_5_data_000784.h5
/sls/X06SA/Data10/e10010/PXI/20191016/SMX/Guillaume/LOV/light/CrLOV1_light_5_data_000785.h5
/sls/X06SA/Data10/e10010/PXI/20191016/SMX/Guillaume/LOV/light/CrLOV1_light_5_data_000786.h5
/sls/X06SA/Data10/e10010/PXI/20191016/SMX/Guillaume/LOV/light/CrLOV1_light_5_data_000787.h5
/sls/X06SA/Data10/e10010/PXI/20191016/SMX/Guillaume/LOV/light/CrLOV1_light_5_data_000788.h5
/sls/X06SA/Data10/e10010/PXI/20191016/SMX/Guillaume/LOV/light/CrLOV1_light_5_data_000789.h5
/sls/X06SA/Data10/e10010/PXI/20191016/SMX/Guillaume/LOV/light/CrLOV1_light_5_data_000790.h5
/sls/X06SA/Data10/e10010/PXI/20191016/SMX/Guillaume/LOV/light/CrLOV1_light_5_data_000791.h5
/sls/X06SA/Data10/e10010/PXI/20191016/SMX/Guillaume/LOV/light/CrLOV1_light_5_data_000792.h5
/sls/X06SA/Data10/e10010/PXI/20191016/SMX/Guillaume/LOV/light/CrLOV1_light_5_data_000793.h5
/sls/X06SA/Data10/e10010/PXI/20191016/SMX/Guillaume/LOV/light/CrLOV1_light_5_data_000794.h5
/sls/X06SA/Data10/e10010/PXI/20191016/SMX/Guillaume/LOV/light/CrLOV1_light_5_data_000795.h5
/sls/X06SA/Data10/e10010/PXI/20191016/SMX/Guillaume/LOV/light/CrLOV1_light_5_data_000796.h5
/sls/X06SA/Data10/e10010/PXI/20191016/SMX/Guillaume/LOV/light/CrLOV1_light_5_data_000797.h5
/sls/X06SA/Data10/e10010/PXI/20191016/SMX/Guillaume/LOV/light/CrLOV1_light_5_data_000798.h5
/sls/X06SA/Data10/e10010/PXI/20191016/SMX/Guillaume/LOV/light/CrLOV1_light_5_data_000799.h5
/sls/X06SA/Data10/e10010/PXI/20191016/SMX/Guillaume/LOV/light/CrLOV1_light_5_data_000800.h5
/sls/X06SA/Data10/e10010/PXI/20191016/SMX/Guillaume/LOV/light/CrLOV1_light_5_data_000801.h5
/sls/X06SA/Data10/e10010/PXI/20191016/SMX/Guillaume/LOV/light/CrLOV1_light_5_data_000802.h5
/sls/X06SA/Data10/e10010/PXI/20191016/SMX/Guillaume/LOV/light/CrLOV1_light_5_data_000803.h5
/sls/X06SA/Data10/e10010/PXI/20191016/SMX/Guillaume/LOV/light/CrLOV1_light_5_data_000804.h5
/sls/X06SA/Data10/e10010/PXI/20191016/SMX/Guillaume/LOV/light/CrLOV1_light_5_data_000805.h5
/sls/X06SA/Data10/e10010/PXI/20191016/SMX/Guillaume/LOV/light/CrLOV1_light_5_data_000806.h5
/sls/X06SA/Data10/e10010/PXI/20191016/SMX/Guillaume/LOV/light/CrLOV1_light_5_data_000807.h5
/sls/X06SA/Data10/e10010/PXI/20191016/SMX/Guillaume/LOV/light/CrLOV1_light_5_data_000808.h5
/sls/X06SA/Data10/e10010/PXI/20191016/SMX/Guillaume/LOV/light/CrLOV1_light_5_data_000809.h5
/sls/X06SA/Data10/e10010/PXI/20191016/SMX/Guillaume/LOV/light/CrLOV1_light_5_data_000810.h5
/sls/X06SA/Data10/e10010/PXI/20191016/SMX/Guillaume/LOV/light/CrLOV1_light_5_data_000811.h5
/sls/X06SA/Data10/e10010/PXI/20191016/SMX/Guillaume/LOV/light/CrLOV1_light_5_data_000812.h5
/sls/X06SA/Data10/e10010/PXI/20191016/SMX/Guillaume/LOV/light/CrLOV1_light_5_data_000813.h5
/sls/X06SA/Data10/e10010/PXI/20191016/SMX/Guillaume/LOV/light/CrLOV1_light_5_data_000814.h5
/sls/X06SA/Data10/e10010/PXI/20191016/SMX/Guillaume/LOV/light/CrLOV1_light_5_data_000815.h5
/sls/X06SA/Data10/e10010/PXI/20191016/SMX/Guillaume/LOV/light/CrLOV1_light_5_data_000816.h5
/sls/X06SA/Data10/e10010/PXI/20191016/SMX/Guillaume/LOV/light/CrLOV1_light_5_data_000817.h5
/sls/X06SA/Data10/e10010/PXI/20191016/SMX/Guillaume/LOV/light/CrLOV1_light_5_data_000818.h5
/sls/X06SA/Data10/e10010/PXI/20191016/SMX/Guillaume/LOV/light/CrLOV1_light_5_data_000819.h5
/sls/X06SA/Data10/e10010/PXI/20191016/SMX/Guillaume/LOV/light/CrLOV1_light_5_data_000820.h5
/sls/X06SA/Data10/e10010/PXI/20191016/SMX/Guillaume/LOV/light/CrLOV1_light_5_data_000821.h5
/sls/X06SA/Data10/e10010/PXI/20191016/SMX/Guillaume/LOV/light/CrLOV1_light_5_data_000822.h5
/sls/X06SA/Data10/e10010/PXI/20191016/SMX/Guillaume/LOV/light/CrLOV1_light_5_data_000823.h5
/sls/X06SA/Data10/e10010/PXI/20191016/SMX/Guillaume/LOV/light/CrLOV1_light_5_data_000824.h5
/sls/X06SA/Data10/e10010/PXI/20191016/SMX/Guillaume/LOV/light/CrLOV1_light_5_data_000825.h5
/sls/X06SA/Data10/e10010/PXI/20191016/SMX/Guillaume/LOV/light/CrLOV1_light_5_data_000826.h5
/sls/X06SA/Data10/e10010/PXI/20191016/SMX/Guillaume/LOV/light/CrLOV1_light_5_data_000827.h5
/sls/X06SA/Data10/e10010/PXI/20191016/SMX/Guillaume/LOV/light/CrLOV1_light_5_data_000828.h5
/sls/X06SA/Data10/e10010/PXI/20191016/SMX/Guillaume/LOV/light/CrLOV1_light_5_data_000829.h5
/sls/X06SA/Data10/e10010/PXI/20191016/SMX/Guillaume/LOV/light/CrLOV1_light_5_data_000830.h5
/sls/X06SA/Data10/e10010/PXI/20191016/SMX/Guillaume/LOV/light/CrLOV1_light_5_data_000831.h5
/sls/X06SA/Data10/e10010/PXI/20191016/SMX/Guillaume/LOV/light/CrLOV1_light_5_data_000832.h5
/sls/X06SA/Data10/e10010/PXI/20191016/SMX/Guillaume/LOV/light/CrLOV1_light_5_data_000833.h5
/sls/X06SA/Data10/e10010/PXI/20191016/SMX/Guillaume/LOV/light/CrLOV1_light_5_data_000834.h5
/sls/X06SA/Data10/e10010/PXI/20191016/SMX/Guillaume/LOV/light/CrLOV1_light_5_data_000835.h5
/sls/X06SA/Data10/e10010/PXI/20191016/SMX/Guillaume/LOV/light/CrLOV1_light_5_data_000836.h5
/sls/X06SA/Data10/e10010/PXI/20191016/SMX/Guillaume/LOV/light/CrLOV1_light_5_data_000837.h5
/sls/X06SA/Data10/e10010/PXI/20191016/SMX/Guillaume/LOV/light/CrLOV1_light_5_data_000838.h5
/sls/X06SA/Data10/e10010/PXI/20191016/SMX/Guillaume/LOV/light/CrLOV1_light_5_data_000839.h5
/sls/X06SA/Data10/e10010/PXI/20191016/SMX/Guillaume/LOV/light/CrLOV1_light_5_data_000840.h5
/sls/X06SA/Data10/e10010/PXI/20191016/SMX/Guillaume/LOV/light/CrLOV1_light_5_data_000841.h5
/sls/X06SA/Data10/e10010/PXI/20191016/SMX/Guillaume/LOV/light/CrLOV1_light_5_data_000842.h5
/sls/X06SA/Data10/e10010/PXI/20191016/SMX/Guillaume/LOV/light/CrLOV1_light_5_data_000843.h5
/sls/X06SA/Data10/e10010/PXI/20191016/SMX/Guillaume/LOV/light/CrLOV1_light_5_data_000844.h5
/sls/X06SA/Data10/e10010/PXI/20191016/SMX/Guillaume/LOV/light/CrLOV1_light_5_data_000845.h5
/sls/X06SA/Data10/e10010/PXI/20191016/SMX/Guillaume/LOV/light/CrLOV1_light_5_data_000846.h5
/sls/X06SA/Data10/e10010/PXI/20191016/SMX/Guillaume/LOV/light/CrLOV1_light_5_data_000847.h5
/sls/X06SA/Data10/e10010/PXI/20191016/SMX/Guillaume/LOV/light/CrLOV1_light_5_data_000848.h5
/sls/X06SA/Data10/e10010/PXI/20191016/SMX/Guillaume/LOV/light/CrLOV1_light_5_data_000849.h5
/sls/X06SA/Data10/e10010/PXI/20191016/SMX/Guillaume/LOV/light/CrLOV1_light_5_data_000850.h5
/sls/X06SA/Data10/e10010/PXI/20191016/SMX/Guillaume/LOV/light/CrLOV1_light_5_data_000851.h5
/sls/X06SA/Data10/e10010/PXI/20191016/SMX/Guillaume/LOV/light/CrLOV1_light_5_data_000852.h5
/sls/X06SA/Data10/e10010/PXI/20191016/SMX/Guillaume/LOV/light/CrLOV1_light_5_data_000853.h5
/sls/X06SA/Data10/e10010/PXI/20191016/SMX/Guillaume/LOV/light/CrLOV1_light_5_data_000854.h5
/sls/X06SA/Data10/e10010/PXI/20191016/SMX/Guillaume/LOV/light/CrLOV1_light_5_data_000855.h5
/sls/X06SA/Data10/e10010/PXI/20191016/SMX/Guillaume/LOV/light/CrLOV1_light_5_data_000856.h5
/sls/X06SA/Data10/e10010/PXI/20191016/SMX/Guillaume/LOV/light/CrLOV1_light_5_data_000857.h5
/sls/X06SA/Data10/e10010/PXI/20191016/SMX/Guillaume/LOV/light/CrLOV1_light_5_data_000858.h5
/sls/X06SA/Data10/e10010/PXI/20191016/SMX/Guillaume/LOV/light/CrLOV1_light_5_data_000859.h5
/sls/X06SA/Data10/e10010/PXI/20191016/SMX/Guillaume/LOV/light/CrLOV1_light_5_data_000860.h5
/sls/X06SA/Data10/e10010/PXI/20191016/SMX/Guillaume/LOV/light/CrLOV1_light_5_data_000861.h5
/sls/X06SA/Data10/e10010/PXI/20191016/SMX/Guillaume/LOV/light/CrLOV1_light_5_data_000862.h5
/sls/X06SA/Data10/e10010/PXI/20191016/SMX/Guillaume/LOV/light/CrLOV1_light_5_data_000863.h5
/sls/X06SA/Data10/e10010/PXI/20191016/SMX/Guillaume/LOV/light/CrLOV1_light_5_data_000864.h5
/sls/X06SA/Data10/e10010/PXI/20191016/SMX/Guillaume/LOV/light/CrLOV1_light_5_data_000865.h5
/sls/X06SA/Data10/e10010/PXI/20191016/SMX/Guillaume/LOV/light/CrLOV1_light_5_data_000866.h5
/sls/X06SA/Data10/e10010/PXI/20191016/SMX/Guillaume/LOV/light/CrLOV1_light_5_data_000867.h5
/sls/X06SA/Data10/e10010/PXI/20191016/SMX/Guillaume/LOV/light/CrLOV1_light_5_data_000868.h5
[truncated: 731,309 more chars]
