# Supplementary material for: Capturing the blue-light activated state of the Phot-LOV1 domain from Chlamydomonas reinhardtii using time-resolved serial synchrotron crystallography
Source: IUCrJ. 2024 Jul 22;11(Pt 5):792–808. doi: 10.1107/S2052252524005608 (PMC11364019; doi:10.1107/S2052252524005608)
Supplement: Supplementary file 2 [file m-11-00792-sup2.zip › scripts/README]

# README FILE

1- Process serial data
# List all collected files for the dark_state
ls /sls/X06SA/Data10/e10010/PXI/20191016/SMX/Guillaume/LOV/dark/*.h5 > dark.lst

# Use the 1_submit_crystfel.sh script:
./1_submit_crystfel.sh dark.lst

# merge all stream files into a single one
cat *.stream > dark_state.stream


# List all collected files for each light bins
ls /sls/X06SA/Data10/e10010/PXI/20191016/SMX/Guillaume/LOV/light/*.h5 > light.lst

# Use the 1_submit_crystfel.sh script:
./1_submit_crystfel_tr.sh light.lst

# merge stream files for each bin:
for i in {0..79}; do cd light.lst_$i; cat *.stream > light_bin$i.stream; cd ..;  done


2- Generate hkl files from streams:
# dark_state - Use 2_submit_partialator_pushres_eval.sh script:
for j in $(seq 0.0 0.2 3.0 | tr "," "."); do ./2_submit_partialator_pushres_eval.sh dark_state $j; done


# light_bins - Use 2_submit_partialator_pushres_eval.sh script:
for i in {0..79}; do ./submit_partialator_pushres_eval.sh light.lst_$i/light_bin$i 1.8; done


3- Calculate statistics:
# dark_state - Use 3_statistics.sh
./statistics.sh dark_state-1.8.hkl 1.87; cd ..; done

# light_bins - Use 3_statistics.sh
for i in {0..79}; do cd light.lst_$i; ../statistics.sh light_bin$i-1.8.hkl 2.3; cd ..; done


4- Convert mtz from hkl files:
# dark_state - Use 4_create-mtz
./create-mtz dark_state-1.8.hkl

# light_bins - Use 4_create-mtz
for i in {0..79}; do cd light.lst_$i; ../create-mtz light_bin$i-1.8.hkl; cd ..; done


5- Calculate Fobs-Fobs Fourier difference maps per bin
# Refine the dark_state structure and use the model to calculate Fourier difference maps using phenix.fobs_minus_fobs_map

for i in {0..79}; do cd bin$i; phenix.fobs_minus_fobs_map f_obs_1_file=light_bin$i-1.8.mtz f_obs_2_file=dark_state.mtz f_obs_1_label=IMEAN,SIGIMEAN f_obs_2_label=I-obs,SIGI-obs phase_source=dark_state.pdb high_res=2.3 sigma_cutoff=3 scattering_table=n_gaussian advanced_multiscale map_cutoff=3.0 file_name_prefix=Fobsbin$i-Fobsdark_; cd ..; done


6- Calculate extrapolated maps
# Calculate extrapolated structure factors - Use 5_extra_calculate.sh script:
for i in $(seq 0 0.05 1); do echo $i; j=$(echo "scale=2; (1/$i)" | bc); echo $j; ./extra_calculate.sh light_bin0-1.8.mtz dark_state-1.8.mtz 2.3 $j $i; done
